# Supplementary material for: A pseudo-cubic metal–organic cage with conformationally switchable faces for dynamically adaptive guest encapsulation
Source: Nat Chem. 2025 Jan 8;17(2):289–96. doi: 10.1038/s41557-024-01708-5 (PMC11794150; doi:10.1038/s41557-024-01708-5)
Supplement: Supplementary file 2 — Atom coordinates for the optimized structure shown in Fig. 6b. [file 41557_2024_1708_MOESM2_ESM.csv]

Zn	-1.2103	-5.4541	-10.4071
Zn	-1.7797	6.8795	-10.3552
Zn	-0.7118	7.2758	10.4149
N	-11.5475	-8.5642	-0.3206
N	-9.1123	5.9722	4.921
N	-3.2391	6.8742	-8.7827
N	-9.8877	6.6297	1.9918
N	-10.2253	-6.6781	1.5575
N	-8.8669	-8.3269	-0.713
N	-9.7398	-10.8539	0.8994
N	-11.3823	-8.8569	2.679
N	-3.2547	6.1835	-11.73
N	-1.4771	4.7807	-10.2563
N	-2.5803	-6.0711	-8.8721
N	-8.3502	-9.1462	2.4632
C	-2.4812	-8.7274	-0.542
C	-4.3414	-0.7075	-6.2721
H	-3.8664	0.0757	-5.7019
C	-5.8892	1.8841	-5.7508
C	-3.0492	-9.8897	0.0254
H	-2.3989	-10.6545	0.4229
C	-1.0243	-8.5355	-0.5146
N	1.1565	-8.7462	8.4474
C	6.7959	-0.0551	5.0487
C	-0.9701	-7.8803	-2.9479
C	-3.6133	-1.3432	-7.2939
C	-7.953	0.6777	-2.8528
C	1.3811	-9.9086	2.8009
H	0.7715	-10.669	2.3356
N	-12.1322	5.6278	5.4733
N	-3.0054	-5.7845	-11.5261
C	-5.6331	-1.0847	-5.9851
N	-0.1661	5.1848	10.4158
N	9.6014	-6.5157	1.6021
N	-11.1403	4.0767	3.4751
N	-0.0876	7.3923	-9.125
C	4.0433	3.1765	-8.3142
H	5.1004	3.3227	-8.4805
C	-3.7282	-1.9618	7.6611
H	-2.7437	-1.9523	8.103
N	-12.5515	6.605	2.5432
C	2.3245	-2.5514	-8.2999
N	11.2609	9.318	0.9957
C	-7.0427	-1.2436	-3.9677
H	-6.936	-2.3158	-4.0354
C	-4.4343	-0.7667	7.5573
C	4.9819	-1.3146	6.3267
C	1.7455	-8.0701	-0.3582
C	7.3027	1.1807	4.6543
H	8.1646	1.2038	4.0047
C	-1.598	-8.9658	-3.5954
H	-1.6598	-9.9172	-3.0888
C	1.0449	-8.5267	0.7672
N	8.1736	9.159	1.337
C	-6.5258	0.4106	6.7703
C	-7.5985	-6.467	4.8808
C	-7.3008	1.48	-3.7815
H	-7.4066	2.5521	-3.7108
N	-2.4238	8.8945	-10.4171
C	-6.2122	-4.4223	6.2215
N	8.0193	8.9793	-1.7693
N	0.4735	-5.6444	-9.0725
C	5.6301	-0.091	5.8246
N	-2.4104	7.2238	9.1458
C	-7.8024	-0.7112	-2.9335
C	-4.8293	3.775	-7.5397
C	8.1083	-1.5437	-2.0163
N	11.9814	-6.0166	-1.8843
C	-4.7027	-7.9208	-1.0732
C	1.8741	-10.1047	4.057
H	1.6468	-11.0096	4.6009
C	-0.6964	9.1174	3.6467
H	-0.1353	9.8787	3.1256
C	-8.7406	1.333	-1.7956
C	6.5618	0.6651	-4.645
C	-8.5304	1.0558	-0.4654
H	-7.8062	0.3123	-0.1709
C	1.6756	-8.7278	2.0815
C	5.6507	4.5127	7.0804
H	6.7208	4.398	7.1665
C	6.7017	2.3813	5.0109
N	-1.5015	-3.361	-10.3133
C	2.689	-9.1265	4.6682
C	-3.8344	0.4729	8.0742
C	-10.1594	2.7637	0.1624
C	-4.4025	-10.0648	0.0515
H	-4.8309	-10.9595	0.4793
C	-9.6915	2.3128	-2.1608
H	-9.8724	2.5032	-3.2086
C	5.9935	-7.5607	-0.6011
C	-2.4974	0.7495	7.8888
H	-1.8857	0.0866	7.2978
C	2.8916	-2.4349	6.7989
H	1.8172	-2.5001	6.7283
N	-0.06	-4.8191	-12.0668
C	-6.209	-6.2706	4.6538
C	1.0401	-7.8498	-1.5378
H	1.5777	-7.5441	-2.4222
N	9.0682	11.2625	-0.1411
C	-4.2277	-2.3895	-8.0354
C	-0.7311	8.3661	-5.6206
C	8.9487	0.2057	-4.0302
H	9.2591	0.8836	-4.8111
C	1.5867	-3.5325	-8.9842
H	1.4359	-3.4288	-10.0474
C	7.1967	3.6479	4.4539
C	-6.2332	-2.1312	-6.7209
H	-7.2508	-2.4142	-6.4938
C	-4.6155	1.3632	8.8468
H	-5.6526	1.1313	9.0313
C	-7.576	-4.6763	6.4961
H	-8.0849	-4.0764	7.2364
C	3.131	3.7917	-9.1205
H	3.4555	4.4338	-9.9263
C	-0.8268	9.1725	5.0031
H	-0.3614	9.967	5.567
N	4.3544	-8.4754	7.883
C	2.8759	-1.4297	-8.9596
H	2.7257	-1.3242	-10.0235
C	-9.2231	1.7614	0.5351
C	-0.3248	-8.0764	-1.637
C	-5.2686	-9.0781	-0.4731
C	-4.268	-3.1827	7.2719
C	-8.4608	-1.6472	-2.0039
N	10.8733	-4.0095	-0.0518
N	2.8155	-10.648	9.4644
C	-5.5784	-3.2189	6.7798
N	-10.6197	8.1721	4.4721
C	6.5131	2.0424	-4.8911
C	2.5535	-2.7004	-6.9051
C	-7.4901	-8.2066	-0.8898
C	9.4914	-1.4171	-2.3213
C	-6.6657	-9.1881	-0.3818
H	-7.096	-10.0735	0.0592
C	-9.7594	-3.5813	-0.4328
C	4.7001	0.3148	-6.1777
C	-2.0826	-8.8314	-4.8649
H	-2.5304	-9.6749	-5.3701
C	-2.4263	-7.4408	-6.8745
H	-2.8062	-8.3037	-7.4033
C	7.5709	0.0306	-3.7774
C	-0.3232	-8.7551	0.664
H	-0.8662	-9.0717	1.5417
C	-10.2484	-13.0664	0.1807
H	-10.8686	-13.7147	-0.417
N	-0.2743	7.1413	-11.8269
C	-5.7389	-0.8047	7.044
C	5.6562	-0.1688	-5.2905
H	5.7365	-1.2339	-5.137
C	-0.708	8.3129	-2.814
C	-3.6451	5.8522	-7.912
C	6.7949	-2.3183	4.0151
H	5.7182	-2.294	3.9596
C	-6.4126	-0.4425	-4.9136
C	7.3822	-7.3873	-0.7395
H	8.0456	-8.1376	-0.3385
C	4.644	1.6956	-6.4114
C	1.6633	8.5616	-0.9895
C	2.0641	-3.8584	-6.2594
H	2.2365	-3.9737	-5.2017
C	-3.9784	-5.4526	8.2712
H	-4.989	-5.3838	8.6451
C	-3.3071	-7.7692	-1.0857
H	-2.8919	-6.8708	-1.5131
C	-4.5778	3.8837	-6.1453
C	3.2025	-7.8658	-0.3825
C	-7.719	-2.5965	-1.338
H	-6.6431	-2.6053	-1.4319
C	0.2921	8.334	-0.4969
C	-2.2766	7.9854	0.5803
C	3.838	-0.6437	-6.8861
C	7.171	-0.8172	-2.7699
H	6.1209	-0.9357	-2.5518
C	3.8729	-6.9985	4.542
H	4.1319	-6.1113	3.9865
C	-10.3928	2.9979	-1.2116
H	-11.1257	3.7376	-1.4991
N	10.2518	7.1569	-0.2676
N	9.2805	-6.2006	-1.5941
C	0.0916	8.2624	0.8769
H	0.9477	8.3378	1.5306
C	-6.0253	1.403	5.9598
H	-5.0388	1.303	5.5349
N	2.9082	-6.3829	9.6794
C	5.1156	-6.5956	-1.1644
C	-0.8158	8.249	-1.3471
C	-8.2493	-5.669	5.8481
H	-9.293	-5.8513	6.0591
C	-8.7429	-11.3387	1.6563
C	-8.2919	-7.4266	4.1249
H	-9.349	-7.5677	4.2907
C	3.6209	-0.5126	-8.2766
H	4.0772	0.3081	-8.8073
C	3.6244	2.315	-7.276
C	8.5815	3.9185	4.3901
H	9.2779	3.2127	4.8177
C	-4.0654	6.871	-12.5158
H	-3.9695	7.9468	-12.492
C	-1.321	8.0933	2.8988
C	9.5842	-2.3682	4.1116
H	10.6628	-2.3956	4.1586
N	10.6431	9.5888	-2.0881
C	-9.6385	-5.5975	0.9048
C	5.5529	2.5275	-5.7732
H	5.4845	3.5926	-5.9361
C	-4.198	8.7844	1.9713
H	-3.5744	9.5933	2.3207
C	-5.503	8.7071	2.3635
H	-5.9172	9.4496	3.029
C	-8.2267	-5.5599	0.8314
H	-7.6678	-6.3256	1.3452
N	-0.7372	-7.5425	-10.6019
C	-3.4959	-3.0412	-9.0411
H	-3.9691	-3.8232	-9.6139
C	-5.5431	-5.234	5.3337
H	-4.5001	-5.0593	5.1195
C	-9.8645	-1.6295	-1.8537
H	-10.4406	-0.8774	-2.372
C	7.3789	3.0131	-4.2064
C	-4.4534	6.8174	0.606
H	-4.0479	6.0876	-0.0777
C	-3.8247	4.9818	-5.6735
H	-3.6201	5.0566	-4.6173
C	3.575	-1.4122	6.2118
H	3.0545	-0.6586	5.642
C	-7.9929	-10.3722	2.4349
H	-7.1467	-10.7433	3.0119
C	-11.099	-8.1091	-1.4999
C	5.4342	-8.6744	0.0672
H	6.0962	-9.4219	0.4782
C	-3.3339	4.8447	-11.7268
C	-6.2928	-2.0285	6.7014
H	-7.2975	-2.052	6.3083
C	-1.3653	-5.5965	7.2841
C	-7.6	-4.5598	0.1502
H	-6.5235	-4.5253	0.1031
C	-11.8583	-7.6398	2.984
C	4.9101	3.5497	6.3612
C	2.2818	2.1071	-7.0622
H	1.9569	1.4577	-6.2644
C	1.7464	3.608	-8.908
C	9.0441	5.0679	3.8162
H	10.1049	5.2688	3.7752
C	5.048	1.1133	6.2067
H	4.19	1.0931	6.8608
C	2.6859	7.7207	-0.615
H	2.4719	6.839	-0.03
C	-10.3854	-4.6035	0.3042
H	-11.4655	-4.6391	0.3319
C	-10.7957	3.5186	1.1651
H	-11.5266	4.2603	0.8795
Zn	9.5745	9.1718	-0.2971
C	-5.1219	2.9221	-5.2749
H	-4.9372	3.0146	-4.2157
C	-4.0688	2.4875	9.3936
C	1.1455	-4.6675	-8.3369
C	7.9388	4.0765	-4.9515
H	7.8142	4.0905	-6.024
C	9.8812	-0.5049	-3.3287
H	10.9324	-0.3882	-3.5489
C	-0.0709	2.5889	-7.6437
H	-0.3956	1.9476	-6.8401
C	-3.3892	5.9533	-6.5261
H	-2.8254	6.7988	-6.1653
C	-2.0549	7.1293	3.5516
H	-2.5233	6.3354	2.9912
C	7.4829	-1.2645	4.571
C	-2.0759	8.0588	-0.7916
H	-2.9293	7.9785	-1.4483
C	0.9777	6.6314	-5.6755
H	1.659	5.9805	-5.1504
C	5.5656	2.3438	5.83
C	-5.601	2.6877	-8.0083
H	-5.8017	2.6086	-9.0663
C	3.0238	-7.9533	3.9375
C	-6.3435	7.6777	1.8829
C	-2.181	-4.4892	6.9915
H	-1.7909	-3.7009	6.367
C	-7.8339	0.5268	7.2891
H	-8.221	-0.2596	7.9214
C	-1.9955	-7.5952	-5.5446
C	8.8267	5.0578	-2.9362
C	-4.3343	4.7681	-8.4064
H	-4.5733	4.7113	-9.4572
C	6.3079	4.5694	3.9448
H	5.2481	4.3724	3.9695
C	-8.4514	-12.7019	1.708
H	-7.6477	-13.0672	2.3282
C	2.9295	6.7242	8.2992
H	3.4911	7.406	8.922
C	-3.6472	8.0628	-8.5552
H	-4.3117	8.2921	-7.7224
C	-3.4636	-4.4	7.483
C	-8.3452	4.8205	5.1327
C	3.2943	-1.7212	-6.2216
H	3.4405	-1.8296	-5.1584
C	-6.5255	0.9493	-4.805
C	-6.1151	1.7681	-7.1397
H	-6.7296	0.9603	-7.5073
C	-1.5724	8.1917	5.694
C	-7.706	7.6054	2.23
H	-8.1266	8.3748	2.8587
C	-9.2191	-13.5792	0.9581
H	-9.0223	-14.6401	0.9784
C	-9.6676	-7.9803	-1.6504
H	-9.31	-7.6306	-2.6171
C	-8.0971	2.6663	6.2053
C	0.1493	7.4943	-4.9238
C	-3.1994	-6.5261	8.5965
H	-3.5909	-7.3127	9.2249
C	1.4719	4.9077	6.7563
H	0.9174	4.2143	6.1447
C	4.3102	9.1686	-1.7158
C	-5.5547	-2.7598	-7.7233
H	-6.024	-3.5501	-8.2908
C	4.081	-8.8261	0.1678
H	3.6721	-9.7029	0.6457
C	2.4919	-7.775	2.6471
H	2.7168	-6.8674	2.1095
C	5.8543	6.727	2.8475
H	4.7952	6.5525	2.9533
C	-6.9211	-7.0957	-1.5603
H	-7.5731	-6.3375	-1.964
C	3.971	-8.3185	6.5513
C	0.1471	7.497	-3.5164
H	0.8042	6.821	-2.9917
C	-1.5617	9.1955	-3.5139
H	-2.2071	9.8557	-2.953
C	5.0209	5.5555	7.6978
H	5.5898	6.2736	8.2702
C	8.8949	-1.3129	4.6323
H	9.4282	-0.5057	5.1121
C	7.7112	-2.4435	-1.0009
H	6.6659	-2.5114	-0.7461
C	-5.5505	-7.1047	3.7221
H	-4.4934	-6.9673	3.5561
C	-2.277	-6.2322	-7.5242
C	-10.5314	3.2864	2.4963
C	-0.9015	-6.6598	-3.578
H	-0.4373	-5.8204	-3.083
C	2.8758	4.7687	6.8441
C	-0.7863	8.3146	-7.0251
H	-1.4372	8.9981	-7.5491
C	-10.4968	-2.5756	-1.0986
H	-11.5739	-2.574	-1.012
C	2.8854	-4.4219	8.2485
H	1.8078	-4.453	8.2019
C	-8.3406	-3.5665	-0.5317
C	7.4773	-3.4261	3.4814
C	5.6744	-2.2982	6.994
H	6.7478	-2.2406	7.0928
C	-2.2031	-2.6611	-9.334
C	1.3164	2.7524	-7.8573
N	-2.2692	7.0758	11.8343
C	-0.9882	3.2266	-8.4275
H	-2.0471	3.1174	-8.252
C	-2.3991	4.1431	-10.8666
H	-2.4917	3.0593	-10.8055
C	7.8967	-6.3261	-1.4543
C	0.0105	7.4417	-7.7307
N	1.7557	-8.3101	11.1972
C	6.7536	5.7641	3.3584
C	9.6551	6.0674	-0.9025
N	12.5678	-5.7955	1.081
C	-1.8981	1.8794	8.472
C	8.1494	6.0127	3.2629
C	3.5477	3.6971	6.2358
H	2.9773	2.9812	5.6645
C	-7.6263	-8.2179	3.2156
C	3.617	5.7028	7.6188
C	7.6977	8.0644	2.0572
C	-5.5676	-6.9519	-1.6302
H	-5.1359	-6.0876	-2.1107
C	7.618	10.3037	1.478
H	6.8136	10.4714	2.1922
C	8.5948	7.1642	2.5919
H	9.6537	7.3621	2.5303
C	-8.5938	1.6296	7.0263
H	-9.586	1.7216	7.4442
C	-1.6799	8.1984	7.0939
H	-1.2149	8.9937	7.6546
C	7.5262	12.722	0.9656
H	6.727	12.8497	1.6787
C	-10.4692	-11.6943	0.1864
H	-11.2626	-11.2642	-0.4065
C	3.57	-5.3811	8.962
N	0.8207	7.7247	8.9801
C	-2.199	7.1533	4.9512
C	8.8992	-3.4391	3.4959
C	0.9214	6.6102	-7.0384
H	1.5376	5.9312	-7.6062
C	-2.6958	2.7791	9.23
C	8.6436	5.0686	-4.3369
H	9.0664	5.8792	-4.9118
C	-10.7208	6.7393	1.0314
H	-10.3952	6.8465	-0.0032
C	4.3588	-7.1818	5.8047
H	4.9908	-6.4433	6.2737
C	-3.2932	9.1616	-9.4318
C	-6.6484	5.6948	0.4966
H	-6.236	4.9512	-0.1667
C	-1.1726	8.1074	1.4341
C	6.6766	8.6704	-1.5618
C	-6.2311	-8.0704	3.0385
H	-5.7315	-8.6959	2.3148
C	-5.8016	6.7097	0.995
C	-9.6402	2.2523	2.8647
H	-9.4462	2.0815	3.912
C	-0.5584	4.0941	-9.4569
C	-1.5999	-1.6018	-8.6141
H	-0.5767	-1.3391	-8.834
C	-8.8598	3.813	5.917
H	-9.836	3.9213	6.3658
C	9.5825	-4.4917	2.866
H	10.6616	-4.4928	2.857
C	-6.7933	2.5407	5.6522
C	3.7285	-6.7668	-1.026
H	3.0702	-6.0218	-1.4439
C	8.6221	-3.2404	-0.3759
H	8.3212	-3.9448	0.3811
C	8.3217	3.9604	-2.1866
C	0.7861	4.2743	-9.689
H	1.1148	4.9011	-10.5039
C	-9.0003	1.5217	1.9084
H	-8.3101	0.7434	2.1926
C	13.2935	-6.0087	-2.0509
H	13.8967	-6.2323	-1.1831
C	-3.6584	7.8375	1.0731
C	8.5488	3.9303	-0.7919
H	8.1812	3.0903	-0.2235
C	9.4656	6.1132	-2.2661
H	9.8437	6.9494	-2.8337
C	-2.0941	3.9028	9.8227
H	-2.698	4.5687	10.4194
C	-11.2372	-6.5123	2.3229
H	-11.6432	-5.5257	2.5412
C	-1.561	9.2353	-4.8773
H	-2.2073	9.9207	-5.4059
C	9.9962	-3.1366	-0.6918
C	9.8072	9.7552	-3.1247
C	-6.3105	3.5736	4.8169
H	-5.3329	3.4608	4.3759
C	3.1516	-9.2706	5.9859
H	2.8892	-10.1553	6.5453
C	-12.8469	-8.7583	-0.1665
H	-13.1723	-9.144	0.7884
C	-0.5106	2.1291	8.3702
H	0.0966	1.4464	7.798
C	1.4125	-4.8317	-6.956
H	1.0561	-5.718	-6.4563
C	6.7952	-4.5221	2.9062
H	5.717	-4.5122	2.9062
C	-11.899	-9.9154	3.2794
H	-11.4888	-10.8765	3.0063
C	8.8896	-5.5354	2.2922
C	-2.2852	-0.9783	-7.6123
H	-1.8179	-0.1893	-7.0455
C	-4.2484	4.1572	-12.5244
H	-4.2913	3.0793	-12.5048
C	-1.8682	-6.622	8.1307
C	0.2809	-7.7402	8.0441
C	1.5518	6.7946	8.2492
C	9.2168	4.9422	-0.1654
H	9.3696	4.9286	0.9025
C	-3.6307	-6.5931	-9.3817
H	-4.361	-7.1355	-8.7831
C	6.3783	7.4848	-0.8511
H	7.195	6.8504	-0.5475
C	8.0762	11.4586	0.7398
C	5.651	9.4818	-2.0059
H	5.8683	10.405	-2.5245
C	-12.1491	6.7893	1.2776
C	-2.6095	11.1475	-11.1687
H	-2.3134	11.903	-11.8785
C	4.0177	7.9886	-0.9779
C	10.4208	-2.2157	-1.6288
H	11.4663	-2.1481	-1.8948
C	-0.0414	-5.7056	6.798
H	0.3243	-4.9522	6.1183
C	4.9938	-3.3633	7.6134
C	3.5751	-3.4198	7.5448
C	8.0287	13.8072	0.2673
H	7.628	14.7976	0.4191
C	1.9517	9.6955	-1.7797
H	1.1443	10.3462	-2.0812
C	-13.843	6.6708	2.819
H	-14.1282	6.5228	3.8502
C	-12.3644	4.3069	5.4962
C	5.6687	-5.5125	-1.8838
H	5.0025	-4.7859	-2.3197
N	10.9253	-8.2845	0.0695
C	-1.4293	-6.4804	-4.8675
C	9.5512	12.3051	-0.7967
H	10.3627	12.116	-1.4836
C	7.5915	2.9564	-2.8479
H	7.1715	2.1519	-2.2649
C	-7.0519	4.6939	4.5769
H	-6.6871	5.4815	3.9358
C	-3.2482	-5.5726	-12.8083
H	-2.4829	-5.0546	-13.3672
C	-7.9746	5.6653	0.8167
H	-8.6249	4.8985	0.427
C	6.3077	7.8538	2.2305
H	5.6156	8.5704	1.8174
C	5.6698	-4.3597	8.3535
H	6.7468	-4.3185	8.4207
C	11.7906	10.3897	1.5591
H	11.299	11.3318	1.3675
C	-12.8871	-7.4627	3.9109
H	-13.2538	-6.4737	4.1374
C	3.2391	9.9976	-2.1214
H	3.4553	10.8855	-2.6977
C	-0.7322	4.1028	9.7392
C	-8.5166	6.6311	1.6933
C	12.4711	10.222	-3.4779
H	13.531	10.3936	-3.5745
C	-14.81	6.9177	1.8523
H	-15.8524	6.9613	2.1238
C	0.7699	-6.7315	7.1832
H	1.7827	-6.8122	6.8224
C	10.2617	10.1692	-4.3778
H	9.5692	10.2986	-5.1949
C	1.619	-11.0154	8.9806
C	-0.8245	-2.7429	-11.2043
H	-0.8012	-1.656	-11.2672
C	-1.0262	-7.6908	8.4873
H	-1.4003	-8.4414	9.1691
C	-2.3984	7.2228	7.7528
C	-13.7755	-8.4995	-1.1662
H	-14.824	-8.6808	-0.9932
C	11.2263	6.9874	0.5403
H	11.6552	6.0054	0.7363
N	0.8809	7.2458	11.8622
C	-11.3995	9.2305	4.3322
H	-12.3549	9.0709	3.8541
C	0.6971	7.3283	-13.9945
H	0.5664	7.2789	-15.0635
C	12.0002	-3.5947	0.3857
H	12.2972	-2.5487	0.3249
C	-13.0518	7.0435	0.2449
H	-12.7013	7.1934	-0.7645
C	-5.004	6.2669	-13.3442
H	-5.6434	6.8687	-13.9698
C	13.8992	-5.7388	-3.2715
H	14.9738	-5.7492	-3.3585
C	5.0844	7.1452	-0.5906
H	4.8599	6.2328	-0.0614
C	-0.0837	-3.4841	-12.2065
C	-2.0959	9.8597	-11.2593
H	-1.3978	9.605	-12.0432
C	8.4117	9.4481	-2.8934
H	7.7315	9.5852	-3.7327
C	-13.4281	-8.5758	4.5337
H	-14.2269	-8.473	5.252
C	-2.945	6.1771	5.6514
H	-3.4271	5.3923	5.0904
C	-3.0579	6.2129	7.0113
H	-3.5965	5.444	7.543
C	0.8222	5.8718	7.4642
H	-0.2497	5.9648	7.4259
C	0.941	5.019	11.0362
H	1.4486	4.0561	11.0646
C	-12.9221	-9.829	4.2152
H	-13.3144	-10.7205	4.6772
C	0.5603	-2.842	-13.2641
H	0.5245	-1.7677	-13.3569
C	-9.4238	8.3181	5.0612
C	-3.5073	11.4365	-10.15
H	-3.9256	12.4263	-10.0512
C	1.9378	-6.0643	10.4475
H	1.6097	-5.0321	10.5634
N	4.8968	-8.6147	10.5138
C	-11.7483	3.5169	4.4495
H	-11.8596	2.4353	4.5147
C	-0.3767	7.0931	-13.1447
H	-1.351	6.858	-13.5469
C	-8.6268	7.1153	5.2165
H	-7.629	7.227	5.6395
C	7.0155	-5.3936	-2.0527
H	7.4294	-4.5677	-2.6086
C	0.0641	3.1869	9.0092
H	1.1259	3.3598	8.9362
C	-11.9639	-7.8122	-2.5551
H	-11.5751	-7.4416	-3.4905
C	-3.8559	10.4276	-9.2662
H	-4.5574	10.6149	-8.4681
C	-3.4763	7.0176	11.25
C	0.9726	7.4868	-9.8317
H	1.9517	7.6501	-9.3828
C	9.4076	-7.7582	1.8178
H	8.7176	-8.1184	2.5798
C	-1.7544	-5.1154	-6.8313
H	-1.6902	-4.1733	-7.3492
C	-3.9274	-6.422	-10.7882
C	11.9342	9.812	-2.2638
H	12.5738	9.6615	-1.4066
C	9.7663	-5.8761	-2.7321
H	9.1364	-5.7241	-3.6073
C	4.983	-5.3476	8.998
H	5.5043	-6.0725	9.6009
C	12.923	10.3373	2.3632
H	13.3205	11.2379	2.8025
C	14.095	-4.0387	1.6345
H	14.3547	-2.9924	1.5908
C	9.0679	13.5962	-0.6289
H	9.498	14.4132	-1.1854
C	-2.1937	7.0718	13.1535
H	-1.2044	7.1164	13.5839
C	7.476	-5.5663	2.3502
H	6.9548	-6.3908	1.889
C	0.752	-9.9586	8.5056
H	-0.2428	-10.2522	8.1739
C	-3.4927	7.0381	9.8001
H	-4.4578	6.9212	9.3094
C	0.9154	7.4302	-11.2788
C	12.9183	-4.5012	1.0445
C	13.0937	-5.4611	-4.3673
H	13.5326	-5.241	-5.3283
C	-13.3238	-8.0089	-2.384
H	-14.0195	-7.7935	-3.1803
C	11.1943	-5.7734	-2.9418
C	-13.5013	5.8855	7.4063
H	-13.9319	6.5457	8.1419
C	11.6401	-9.1381	-0.642
H	12.2491	-8.7229	-1.4311
C	0.5921	-5.5461	-12.9572
H	0.5895	-6.6153	-12.8069
C	-1.3688	-5.2333	-5.5305
H	-0.9903	-4.377	-4.9953
C	11.8379	8.1241	1.2014
C	1.5396	6.0795	11.8166
C	1.2553	-9.2339	12.0001
H	1.6709	-10.2279	11.9176
C	-13.1687	3.7159	6.4715
H	-13.3417	2.651	6.4648
C	2.0463	7.6777	-12.058
H	2.9908	7.9116	-11.592
C	-5.0969	4.8823	-13.3468
H	-5.8155	4.3831	-13.9784
C	1.2871	-7.0561	11.2788
C	-12.6858	6.3907	6.4013
H	-12.4744	7.4485	6.3484
C	11.7182	-5.4831	-4.2021
H	11.0618	-5.2844	-5.0347
C	1.2241	-12.3529	8.9252
H	0.2559	-12.6212	8.5318
C	13.3583	-6.6552	1.7006
C	1.2584	-4.9877	-14.042
H	1.7772	-5.6196	-14.7446
C	-11.0334	10.4984	4.7689
H	-11.7025	11.3329	4.6342
C	-4.4174	-5.9856	-13.4347
H	-4.5719	-5.7937	-14.4842
C	1.9333	7.6284	-13.4385
H	2.7877	7.8189	-14.0695
C	-8.9768	9.5544	5.527
H	-8.0104	9.645	5.9979
C	12.9757	7.9803	1.9952
H	13.4231	7.0095	2.1413
C	-1.2541	-8.4617	-11.4
H	-1.9112	-8.1133	-12.1836
C	11.6147	10.4108	-4.5543
H	11.9972	10.737	-5.5091
C	-5.1286	-6.873	-11.3372
H	-5.8531	-7.384	-10.7224
C	2.0941	-13.3289	9.3841
H	1.8166	-14.3715	9.3604
C	13.5273	9.1075	2.5843
H	14.409	9.0319	3.2019
N	-0.6604	9.4177	10.4727
C	14.9239	-4.9452	2.2769
C	1.2398	-3.6087	-14.1983
H	1.7458	-3.1446	-15.0308
C	0.2483	-8.9687	12.9197
H	-0.1233	-9.7539	13.5584
C	1.3482	8.212	12.6352
H	0.7767	9.1279	12.6708
C	-13.7478	4.5196	7.4406
H	-14.3779	4.094	8.2063
C	-5.3749	-6.6534	-12.683
H	-6.292	-6.9943	-13.1383
C	0.1115	-7.927	-9.6381
C	1.2071	8.939	9.0851
H	2.0951	9.3149	8.5794
C	-9.7971	10.6621	5.378
H	-9.4844	11.634	5.7276
C	3.6445	-11.5842	9.8943
H	4.599	-11.2518	10.2743
C	-14.4049	7.107	0.5383
H	-15.1297	7.3017	-0.2372
C	-3.3162	7.0127	13.9713
H	-3.2081	7.0129	15.044
C	5.5732	-8.3923	8.2482
H	6.3872	-8.2367	7.5417
C	-0.1229	-10.2287	-10.2586
H	0.1067	-11.275	-10.127
C	3.3316	-12.9377	9.8767
H	4.0377	-13.6647	10.2441
C	-4.6537	6.9543	11.9954
H	-5.613	6.912	11.5036
C	11.6265	-10.5087	-0.4082
H	12.2259	-11.1693	-1.0137
C	0.2695	-6.7052	12.1656
H	-0.0939	-5.6905	12.207
C	10.153	-8.7504	1.063
C	0.7278	-6.8795	-8.8539
H	1.467	-7.1969	-8.1202
C	14.5468	-6.2804	2.3154
C	2.7186	5.8679	12.533
H	3.2324	4.9213	12.4728
C	3.2139	6.8903	13.3259
H	4.123	6.7611	13.8928
C	0.4228	9.8941	9.8398
C	-0.2614	-7.68	12.9955
H	-1.0494	-7.4433	13.6938
C	-4.5702	6.9556	13.3793
H	-5.4614	6.9122	13.9863
C	2.5088	8.0843	13.3876
H	2.8472	8.8997	14.0065
C	5.922	-8.5446	9.6506
C	10.0773	-10.1096	1.3633
H	9.4501	-10.4603	2.1681
C	0.7633	11.2468	9.8761
H	1.6408	11.6043	9.3601
C	5.1497	-8.7511	11.8036
H	4.2957	-8.7975	12.4631
C	0.4368	-9.2684	-9.4318
H	1.1173	-9.5506	-8.6438
Zn	-9.9436	-8.7517	1.1081
C	-0.9779	-9.8169	-11.2717
Zn	-10.9197	6.1765	3.8228
C	7.2483	-8.6138	10.0743
H	8.0558	-8.5566	9.3613
C	6.4417	-8.8283	12.3116
H	6.6037	-8.9379	13.3718
C	-1.167	11.6197	11.228
Zn	3.0339	-8.5293	9.5105
C	7.5101	-8.7622	11.4284
H	8.5249	-8.8216	11.7904
Zn	10.8239	-6.1675	-0.0865
C	10.8289	-11.0026	0.614
C	-0.0431	12.122	10.5863
H	0.1958	13.1731	10.6383
C	-1.4304	10.258	11.1421
H	-2.2938	9.837	11.6356
H	-1.4202	-10.5277	-11.951
H	-4.6777	3.1514	9.9887
H	13.0405	-7.6873	1.7104
H	15.8435	-4.6202	2.7388
H	15.1625	-7.0165	2.8067
H	-1.822	12.268	11.7875
H	10.7956	-12.0613	0.8205
B	-1.8888	-0.674	0.6853
C	-2.3678	-1.49	-0.6236
C	-2.0818	-2.8368	-0.8423
C	-2.6006	-3.5353	-1.9205
C	-3.4363	-2.8864	-2.8105
C	-3.7517	-1.5519	-2.6241
C	-3.2262	-0.8766	-1.538
C	-0.519	-1.2476	1.3498
C	0.5355	-1.7149	0.5673
C	1.6631	-2.2786	1.137
C	1.7582	-2.3435	2.5172
C	0.7538	-1.8313	3.3226
C	-0.3638	-1.2675	2.7353
C	-1.3142	0.8306	0.4239
C	-0.8432	1.2098	-0.8323
C	-0.4918	2.5213	-1.0993
C	-0.5538	3.4634	-0.084
C	-0.9393	3.0961	1.1959
C	-1.2978	1.7834	1.442
C	-3.2056	-0.6778	1.6213
C	-3.5838	-1.8312	2.3112
C	-4.7827	-1.9195	2.9964
C	-5.6446	-0.8372	2.9895
C	-5.3008	0.3325	2.3377
C	-4.0949	0.3951	1.6609
Cl	-0.1423	5.1273	-0.4125
Cl	-7.2066	-0.9702	3.7778
Cl	-4.121	-3.7627	-4.1737
Cl	3.1568	-3.0584	3.2542
H	-1.4456	-3.3618	-0.1459
H	-2.368	-4.5783	-2.068
H	-4.4107	-1.0518	-3.3147
H	-3.4889	0.1597	-1.3949
H	0.4626	-1.6524	-0.5064
H	2.464	-2.6558	0.5226
H	0.8509	-1.872	4.396
H	-1.1475	-0.871	3.3603
H	-0.7967	0.481	-1.6255
H	-0.1733	2.8133	-2.0875
H	-0.9555	3.8309	1.9851
H	-1.5978	1.4987	2.4377
H	-2.9262	-2.6869	2.3023
H	-5.0595	-2.8225	3.5193
H	-5.9722	1.1768	2.3482
H	-3.8497	1.3042	1.1333
