# Supplementary material for: A pseudo-cubic metal–organic cage with conformationally switchable faces for dynamically adaptive guest encapsulation
Source: Nat Chem. 2025 Jan 8;17(2):289–96. doi: 10.1038/s41557-024-01708-5 (PMC11794150; doi:10.1038/s41557-024-01708-5)
Supplement: Supplementary file 3 — Atom coordinates for the optimized pathway shown in Fig. 6c. [file 41557_2024_1708_MOESM3_ESM.csv]

752
Zn	65.67828571	37.99615624	37.80258204
Zn	81.84206943	36.98320009	24.23627043
Zn	69.10579487	38.80198971	21.34836996
Zn	83.16446406	53.53554627	26.97107551
Zn	82.06367418	51.16744132	39.89531621
Zn	80.65494021	36.05641151	39.34967915
Zn	68.40892916	53.82931219	23.41877081
Zn	65.3345608	51.17580025	38.05186606
N	82.00785058	36.80915044	26.28150715
N	65.20100799	36.0784024	37.34441971
N	65.44603679	37.4867639	39.75512475
N	68.6956252	40.81090257	21.53928005
N	71.12936758	38.98708559	21.50522578
N	82.05296516	34.96418612	24.16397622
N	69.4272957	36.83739485	20.98461706
N	65.85646839	38.33667929	35.78966112
N	69.12272419	39.11477166	19.3414493
N	63.70643588	38.44780164	37.74755841
N	83.19372785	55.56407215	26.87009004
N	83.99044646	50.93185259	40.49430911
N	78.69149536	35.91653149	38.81354222
N	81.85947947	49.13451172	40.1524841
N	80.0884539	35.5332216	41.22051226
N	82.55141223	51.07975058	37.91848825
N	65.12146989	49.21562331	37.53615222
N	81.24883985	36.4432024	37.43632082
N	82.56346919	36.1562418	40.01385457
N	68.37525187	53.80149961	21.39581982
N	67.3187605	50.92144367	38.49754588
N	80.95360308	34.09558011	38.95070162
N	63.3821593	51.5985922	37.68336493
N	65.52186997	53.08210637	38.72016293
N	68.03321362	51.82467619	23.36246731
N	67.64226373	37.41144162	38.00593974
N	65.99954548	39.96080075	38.23872978
N	79.80708801	36.88357109	24.18297982
N	81.26414254	53.64125733	26.18507642
N	82.58182171	53.53188888	28.9237651
N	85.06728152	53.6022828	27.65659406
N	83.89823026	53.5255181	25.0798893
N	64.79933056	50.62415166	39.92392659
N	81.81514802	39.03169495	24.28606411
N	81.78157314	36.98911497	22.21345459
N	83.86437096	37.10260594	24.1261325
N	68.90723609	38.44214539	23.3559707
N	80.48978408	38.03915995	39.80086659
N	68.30115253	53.88838953	25.45531547
N	66.43029221	54.250461	23.39125525
N	81.5870944	51.41795483	41.85132031
N	80.07743846	51.44074046	39.47044811
N	82.40740218	53.1581318	39.77561934
N	65.71877799	51.85419737	36.14578055
N	67.11375566	38.45553559	21.18133626
N	68.77848001	55.81680549	23.33050504
N	70.42912936	53.54655772	23.4374437
N	83.2145553	51.48789715	26.90414886
C	65.49272681	41.75960154	34.39965544
H	64.79060622	42.57452565	34.42966374
C	82.88921841	50.52401069	27.90032542
C	70.14679585	43.53533766	26.82151202
H	70.94799842	43.69575506	27.52180476
C	70.66912104	40.10447987	27.61701964
H	69.91465479	40.87113663	27.62042243
C	67.71496789	52.11429825	38.9359997
H	68.7407324	52.21993085	39.24631852
C	71.75478484	38.23302192	26.49940666
C	80.23551887	51.61734945	41.87193005
C	81.8817701	49.60342218	27.69373277
H	81.31549715	49.64956994	26.78292601
C	67.94964448	56.86884819	23.25081935
H	66.89237156	56.69151994	23.33227811
C	73.93190299	43.6223757	23.07374801
H	73.92927741	44.48488432	22.43284674
C	71.173744	52.33593342	23.54724633
C	66.31079638	55.43370076	39.8433095
H	66.60923592	56.36702934	40.29931009
C	67.87899884	51.54648165	22.06920372
H	67.61658194	50.53808625	21.79740008
C	70.13611916	55.92884508	23.21875573
C	65.2662673	40.6343219	35.12912149
H	64.38895406	40.54496217	35.74375493
C	64.61960052	54.06152711	38.88431078
H	63.60641923	53.87732842	38.57652511
C	68.02048298	52.5259098	21.05641918
C	65.6242839	37.15061405	35.23155405
H	65.6525865	37.0871339	34.15692728
C	83.64217883	51.20748092	25.67506787
H	83.7608662	50.17075387	25.40904287
C	80.82541165	33.00550892	39.72231434
H	80.41234102	33.12482556	40.70772105
C	83.63653567	50.44688715	29.09551424
H	84.43013689	51.15780635	29.23774244
C	71.2231195	51.42774228	22.46797772
H	70.66028392	51.66485423	21.58273928
C	68.51587154	54.7850579	20.49418324
H	68.78123594	55.76532024	20.84710874
C	77.51385233	43.75226932	25.31962364
C	70.94250893	54.76774714	23.30006114
H	72.01301769	54.86062225	23.22944168
C	69.32676937	42.60475374	24.75129518
C	83.15690171	38.14798418	28.00009021
H	84.06412755	37.61639428	27.77096002
C	62.63716702	37.66907691	37.52514371
H	62.8029339	36.64839216	37.2308909
C	67.8806576	48.62151302	39.17446215
H	67.01914573	48.64086558	39.81698588
C	68.030802	43.09736971	25.04956804
C	81.23619799	31.78345734	39.26033362
H	81.14539616	30.90198553	39.87832856
C	82.77819124	55.38212143	40.43432694
H	82.73920375	56.15603533	41.18683789
C	70.3793975	42.86708435	25.66025077
H	71.36665408	42.5102301	25.424127
C	80.55530071	40.81263215	25.37793797
H	81.24768514	40.77128268	26.19724257
C	79.59408459	40.23010566	28.83407389
H	78.68966726	39.96700798	28.31389113
C	78.38460989	43.61697754	26.42916342
H	78.28281092	44.30471306	27.25054447
C	80.7184468	39.93904704	24.32183415
C	64.66128019	48.60764861	38.62719789
H	64.43068114	47.55799941	38.56738833
C	78.05463074	38.02905758	25.44362376
H	78.08455608	38.82875271	24.72911601
C	79.34710463	42.6595533	26.470587
H	80.00840011	42.58927712	27.31600805
C	81.90960625	32.80893292	37.20488773
H	82.34730777	32.74043418	36.22336807
C	72.52838095	42.41274716	21.43974033
H	72.51939229	43.27797135	20.79984088
C	78.80036513	40.92068886	23.22615655
H	78.13689116	40.97728674	22.38083732
C	80.82380277	38.5064851	27.56658353
H	79.93411848	38.26077141	27.02288353
C	62.15723132	52.85430345	36.08715178
H	62.11459504	53.41271448	35.16713353
C	69.88693335	38.41191005	24.38870289
C	67.22548469	54.42924057	39.66865435
H	68.24469609	54.56091586	39.99028271
C	70.66517889	57.21531751	23.01100217
H	71.72898633	57.34301555	22.90297513
C	84.97338125	53.73754996	29.01344177
C	83.34560479	54.67749669	38.21769028
C	83.92149865	37.73033951	41.15198541
H	84.06988288	38.71321994	41.56620909
C	69.81714438	39.28225262	25.45768897
H	69.03231565	40.01430583	25.48038543
C	79.48858419	36.77812695	22.89486927
H	78.45054841	36.66512705	22.63366529
C	83.51329344	35.2150029	40.12336046
H	83.31038338	34.23781616	39.72357147
C	61.09418127	51.9935352	38.05052628
H	60.20989549	51.88370678	38.66121468
C	80.05763584	52.30009014	24.50826185
H	80.52798767	52.88667861	23.7383178
C	81.98882737	37.82606546	27.27550547
C	69.5153572	41.84793859	23.58552537
H	70.48928981	41.46307655	23.36000421
C	81.78621726	31.69048058	37.98622267
H	82.12375233	30.73150181	37.61900484
C	62.28773265	51.4496538	38.44539421
H	62.3826164	50.91742163	39.37470616
C	64.89653252	34.78762049	35.38028657
H	64.91296469	34.6974193	34.30736201
C	83.70140146	53.66866229	29.63059718
H	83.62316732	53.73733419	30.70189468
C	83.28777335	55.66015954	39.17037215
H	83.64591142	56.65481831	38.94678907
C	78.9021371	36.9497578	25.27812937
C	64.78948726	40.50252016	38.35732616
H	64.72014276	41.54042922	38.63381927
C	72.5712458	40.17160987	23.08323985
H	72.54929333	39.31211963	23.72488958
C	71.81580473	37.35289824	25.3892825
H	72.57385214	36.58930947	25.37281624
C	84.02744695	52.20621816	24.74866399
C	80.47093745	36.79812306	21.87598766
C	78.89567766	35.92487001	26.24700212
H	79.56546246	35.09467973	26.10853462
C	61.03415645	52.70471006	36.85680111
C	66.97805131	42.82364145	24.14033646
H	65.99237249	43.19785495	24.35759912
C	78.07146889	35.98328513	27.32515382
H	78.07133735	35.18750513	28.0496443
C	68.47703758	41.57654581	22.71763892
C	84.28632395	54.52184685	24.2693266
H	84.16253459	55.53348246	24.61061899
C	67.79784823	52.25603967	19.69418841
H	67.50228822	51.26673629	19.388286
C	68.42450818	41.20798977	20.29775405
H	68.05197399	42.20828289	20.15560706
C	64.63931527	51.35364033	41.03813896
H	64.91790809	52.39169264	41.01152909
C	79.63973415	51.89250435	43.11594787
H	78.57926886	52.07150182	43.1702852
C	79.81043887	40.01013079	23.24323083
H	79.95772075	39.336996	22.41822045
C	82.77206972	37.02028261	21.3094869
H	83.77838227	37.15949463	21.66136104
C	67.19699258	42.09230284	23.01516475
H	66.38898476	41.87899912	22.33710788
C	71.86208952	41.28668639	21.07476035
H	71.3083358	41.24709498	20.1534658
C	68.30076923	54.53566527	19.16484458
H	68.40249399	55.32382672	18.43298775
C	84.69621484	35.50116898	40.75136731
H	85.46289099	34.74672491	40.85226523
C	67.60551388	38.22114313	23.52568434
H	67.26024088	37.99341287	24.51995686
C	86.16611586	53.94303721	29.7283708
H	86.1314921	54.06800997	30.79707977
C	79.20343584	51.293382	24.18319511
H	78.98917246	51.0797131	23.15012687
C	82.49351402	36.85410442	19.97908685
H	83.2858449	36.86720904	19.24507688
C	65.2577284	36.00696498	35.98110422
C	68.65167298	40.38640823	19.16782638
C	70.91491071	37.44445219	24.37455533
H	70.9489154	36.7606479	23.54588438
C	84.84179887	54.24195915	23.04948736
H	85.16746013	55.03851193	22.39652559
C	80.17075999	36.62757106	20.51334533
H	79.15156376	36.46064602	20.20948354
C	84.89625041	36.7753088	41.27202531
H	85.82244875	37.00539744	41.77960949
C	71.62175549	37.78771892	21.20377915
H	72.69099406	37.66659987	21.17979588
C	71.87227141	40.13675268	21.89129286
C	70.78347936	36.68678399	20.90580856
C	64.45932687	49.30275762	39.84357637
C	66.68547592	38.18519567	22.45036738
C	64.8166624	35.04783687	38.11287007
H	64.78609785	35.19030952	39.17774859
C	63.6083923	39.75222068	38.14379131
C	84.5911344	51.90459369	23.49585343
H	84.72416588	50.87614986	23.20571574
C	67.93539811	53.25424189	18.76612927
H	67.75227273	53.05231105	17.72013165
C	80.41040125	51.95955826	44.24629216
H	79.9565287	52.18614583	45.20063235
C	84.9934759	52.91484971	22.66301654
H	85.44106239	52.68472049	21.70655771
C	61.21932846	39.49208343	38.10145646
H	60.22622664	39.8910122	38.25046935
C	81.17561728	36.65276415	19.58263799
H	80.9498849	36.50791443	18.53589563
C	61.37447689	38.17078945	37.69565838
H	60.5077104	37.54817196	37.52892912
C	69.34451066	38.27463468	18.31889086
H	69.68766629	37.28039729	18.54167125
C	82.05694999	34.11363371	23.12609629
H	81.79602553	34.49382574	22.15487918
C	64.11158893	50.7808237	42.16445364
H	63.96930877	51.3630843	43.06304369
C	68.56493134	35.8452339	20.71784893
H	67.5123932	36.05269906	20.78841493
C	87.40218441	53.85745153	27.67976317
H	88.34458296	53.91288335	27.1548371
C	82.40409525	34.58975249	25.43109595
C	76.74546097	45.73434503	38.13226361
C	84.07489621	49.64565592	40.95000013
C	75.17103931	51.1309347	33.26296086
C	78.40718672	40.854145	38.4971816
C	78.43900967	46.68680346	39.6046561
C	69.4222628	52.1774831	34.10342638
C	73.81790033	50.95882541	33.5445729
H	73.53757922	50.66760357	34.54026365
C	78.75247106	35.25857496	41.13148708
C	68.86034	50.90275848	34.36892426
C	77.43267372	46.29464984	37.02738477
H	77.02346299	46.15038908	36.04260349
C	75.41104475	45.08965505	37.95609609
C	82.41626995	32.80462272	23.30960519
H	82.42832322	32.11493248	22.47825184
C	77.27548041	45.92668277	39.39755673
H	76.75551912	45.52293852	40.24711841
C	74.50179593	38.17210014	32.46203087
C	78.11920325	34.743262	42.27668835
H	77.07072007	34.5001037	42.24194971
C	78.07303564	36.18730687	37.55805843
C	77.250566	40.73799509	39.31017125
C	76.76992701	36.63273093	35.09708951
C	70.22198341	52.27599762	28.22517372
C	79.09702987	47.25770834	38.48561439
C	72.57387117	38.82380981	31.16129595
H	71.52654947	39.06214459	31.12794153
C	70.16828311	51.14327818	29.07069834
H	69.38598089	50.42049642	28.91804921
C	75.19932252	38.07492246	31.25900431
H	76.24056106	37.81299606	31.29877805
C	66.96090974	51.95815045	35.46123259
C	77.24168157	37.27841694	37.39626644
H	77.11143908	37.95723686	38.21678315
C	71.08402797	50.96780203	30.05999833
H	71.02514798	50.10239586	30.6955755
C	77.9620284	51.67950856	35.79592568
C	76.29643101	42.72261384	38.2577544
C	75.70127374	38.62010024	36.01352643
H	75.56736127	39.30743571	36.83044342
C	78.26409948	35.31494731	36.46509781
H	78.91027335	34.46647017	36.60362532
C	77.4578897	42.81123153	37.45337922
H	77.52527298	43.61007296	36.73668853
C	80.19800172	34.83062148	43.46019995
H	80.76711161	34.65744041	44.36202237
C	72.21097239	52.99088803	29.43412233
H	72.99418404	53.71112444	29.58349782
C	76.13774118	50.91180892	34.36619221
C	81.43851944	48.78283397	35.19081339
C	73.14601562	51.66057331	31.33323862
C	75.03713672	38.80563049	34.84198137
H	74.3721208	39.64340056	34.73133267
C	83.09984771	39.38018265	24.27102236
H	83.33521951	40.4309871	24.27905509
C	81.53882243	40.10169196	35.3033768
C	66.81879038	47.13869665	34.9361365
C	78.57267372	47.01718957	37.19324337
H	79.08349079	47.43385173	36.34280678
C	72.13429559	51.89235339	30.27454416
C	75.91975105	49.85010664	35.27878727
H	75.13517166	49.14399212	35.06942901
C	81.25203279	46.481862	33.55948058
C	80.71260249	48.31498757	39.96442551
C	80.77968887	41.6131287	30.43026704
C	80.81779457	42.83672602	31.28397324
C	71.42068814	43.45205072	37.73756972
C	82.28664787	47.66961886	35.42053349
C	76.08207289	36.86594358	33.89296912
H	76.21907731	36.18125451	33.07631746
C	74.3098583	48.57829616	24.90521855
C	77.90928952	50.76483959	31.75805782
H	77.61823292	49.87643746	32.29054384
C	70.53172286	43.77744021	36.6845078
H	70.8442849	44.50588347	35.95705675
C	68.7085129	53.33015813	34.51794564
H	69.12632857	54.30148044	34.31605818
C	68.20138361	45.70043036	33.57626173
H	69.02623159	45.01648128	33.47959964
C	80.40689487	47.59971358	33.35631866
H	79.67959382	47.55477632	32.56478918
C	71.31257117	54.35471965	27.57272342
H	72.09676723	55.07763278	27.71634994
C	80.80248608	35.33289439	42.33861729
H	81.85327208	35.55957129	42.3193165
C	77.17448193	51.79213317	34.63480588
H	77.34552261	52.61788505	33.96939168
C	81.15155197	46.51327317	30.48898972
C	81.02090285	45.28758313	31.31383398
C	80.80535295	41.54512979	33.47708265
C	84.15038378	38.43839342	24.15486965
C	78.47058614	41.91042778	37.5585249
H	79.33848376	41.99040403	36.92759864
C	81.13730819	54.91166146	25.80750777
H	80.26195409	55.18805876	25.24454641
C	81.12817191	45.25748415	32.73309882
C	74.63906811	38.3486659	30.01021576
C	72.99570996	45.46183646	37.67966787
C	82.12349502	47.47255213	30.72787913
H	82.75102382	47.37721802	31.59449819
C	74.23670374	49.4877138	25.98756937
H	74.81563276	49.28178557	26.87006448
C	70.74268948	37.35770279	35.11177829
C	79.39156131	38.92582706	39.60151745
C	70.79514818	49.85389713	33.37880713
H	71.34330714	48.96758738	33.11040056
C	80.91535772	42.8047776	32.70286294
C	79.80386821	40.59200644	33.17295903
H	79.13641353	40.79331865	32.35422236
C	84.98638523	51.8203144	40.63350627
H	84.82990427	52.82142686	40.27409462
C	82.36311533	48.52700684	29.82685773
C	77.6848256	50.63800239	36.71875022
C	79.66264951	39.44857884	33.89457022
H	78.88575614	38.74442682	33.6530743
C	65.43094285	48.6034182	36.2903426
C	78.96310673	46.9385434	40.89764958
H	78.47167454	46.5051738	41.75175344
C	79.6809176	52.50098126	37.2835478
H	80.44396913	53.21534678	37.53429158
C	82.16852815	46.53985262	34.59527049
H	82.82056811	45.70281812	34.76525354
C	71.74215777	39.77509896	34.12875148
H	72.12326363	40.69822625	33.72792271
C	76.9304147	51.76043058	31.52206586
C	69.26542554	52.50877074	27.22521672
H	68.48041474	51.7945451	27.06821985
C	84.80555821	36.15895875	23.9711904
H	84.4957064	35.13010852	23.94542595
C	70.36757319	54.55364427	26.6158555
H	70.39370477	55.4276676	25.98971584
C	76.57738729	37.5228627	36.18466484
C	70.25488422	38.59056682	35.61502394
C	81.56051335	49.91299539	36.01355167
H	80.90065802	50.74594279	35.86620463
C	80.35990343	46.65153852	29.3220469
H	79.5844865	45.92865407	29.13720323
C	83.22223578	47.7350313	36.48327195
H	83.87123507	46.89476939	36.65912004
C	76.625989	44.93713895	25.23369434
C	81.64386914	41.28327676	34.5481998
H	82.41753941	41.98778603	34.79232145
C	77.19724247	48.6249613	25.87744337
C	81.48484215	34.05811642	37.69190922
C	81.59043561	48.60850011	28.63961551
C	64.30149895	54.87033327	22.61300091
H	63.6131253	55.0373937	21.79728604
C	68.482963	43.7248801	29.57783869
H	68.6507046	42.68048441	29.38833752
C	80.56776534	47.65563209	28.43133916
H	79.9654448	47.72821043	27.54312014
C	67.46182637	46.03292339	32.41539972
C	78.40565505	50.57148038	37.92101514
H	78.17841699	49.80005271	38.63209196
C	79.45546491	39.93590096	38.66155109
H	80.32567594	40.0100157	38.03844864
C	69.85663669	47.52107366	38.32191206
C	66.08548667	54.45917017	24.69729064
C	77.14479148	46.16495213	25.63774172
H	78.15597204	46.19657919	26.00010774
C	67.52030426	53.2212021	35.16995394
H	66.99183459	54.10163937	35.49196103
C	79.58894002	52.06646642	30.61182564
C	72.50963226	38.96018356	28.70456188
C	70.40208592	34.4074855	20.24513282
H	70.77597518	33.44128353	19.93811109
C	67.8230039	45.48799423	31.08502792
C	78.84011633	34.53192853	43.42221793
H	78.3583307	34.12393876	44.29963345
C	67.04490882	54.24525646	25.71652557
H	66.76550632	54.39291004	26.74596004
C	66.41737674	46.93200224	32.54559774
H	65.84236132	47.19632017	31.67716631
C	67.5404718	40.77897885	33.52252253
C	64.57564668	52.41976572	35.76380286
H	64.56566825	52.96578823	34.83572971
C	71.92305956	46.47731923	37.54604773
C	82.47369575	49.95600094	37.05025669
C	77.30855526	52.88918036	30.81560176
H	76.58125485	53.65750273	30.62743886
C	80.86250304	44.07413833	30.64870697
H	80.8326037	44.08187551	29.57453565
C	81.65547369	38.3560532	40.36163517
H	81.78065412	39.3585392	40.73440275
C	75.14451503	47.3562474	24.9950522
C	79.18842847	50.90734243	31.31810969
H	79.91559684	50.13486186	31.49617091
C	78.23103171	38.81503793	40.3970983
H	78.19395928	38.02748568	41.12855718
C	68.88640339	42.21940688	37.51808546
C	75.49968387	38.26183983	28.80641609
C	80.44036215	37.96725049	35.70738429
H	79.67044832	37.25837497	35.47130678
C	71.73039475	37.37147098	34.11240389
H	72.07556825	36.43904504	33.70427841
C	75.31013379	44.91881155	24.69063055
C	70.77148712	46.45141866	38.31751358
H	70.60036953	45.61904835	38.97460515
C	81.96380657	39.83868404	29.25005447
C	81.93278889	40.88474144	30.18779461
H	82.8388984	41.15905447	30.69656278
C	71.27449492	35.4260005	20.52461526
H	72.33645261	35.27222394	20.43771328
C	68.85582304	44.01644469	27.15149563
C	77.74567566	49.4215275	24.88565828
H	77.55781466	49.17538632	23.85645865
C	80.06144146	47.7218307	41.0676901
H	80.44460588	47.91765703	42.05407845
C	66.86462391	42.98351404	32.73609822
H	66.14324299	43.77934004	32.72257644
C	67.50352744	47.99918402	27.48649446
H	66.63333899	48.01205326	28.11664757
C	78.27287227	50.00433284	27.55270148
H	78.47302612	50.23951301	28.58343412
C	86.29173555	50.15677989	41.7284922
H	87.20745015	49.86307033	42.22249972
C	73.54162536	48.84400082	23.78357361
H	73.58771481	48.17261379	22.94595364
C	66.63257528	41.86860592	33.56324874
C	71.01927545	42.49637748	38.65504832
H	71.67843339	42.23620044	39.46283033
C	81.31308726	37.68559556	36.74029481
C	73.44896523	50.59458032	25.93899995
H	73.39919917	51.26513513	26.77900251
C	67.92816745	50.89109638	24.43461386
C	66.8063119	50.91047889	25.29085313
H	66.0588249	51.66599832	25.12622464
C	72.62001145	38.12412609	27.6042137
C	66.47045841	47.69984084	36.17421756
H	67.05092007	47.45952722	37.04383498
C	63.37592984	52.28885368	36.50328826
C	65.58024266	54.44370596	22.37137467
H	65.9368498	54.27219488	21.371725
C	66.66161478	49.99331704	26.28384798
H	65.78952688	50.01227002	26.91416397
C	83.14867743	39.12000577	28.95084273
H	84.05211278	39.36090277	29.48429603
C	68.57685196	44.59731352	28.4976687
C	69.76584466	41.86890742	38.57407289
C	68.14680901	49.76778065	38.39464185
C	74.61671564	42.52069795	25.09343404
H	75.14021378	42.55805401	26.03261454
C	64.99042656	38.04692589	20.25898628
H	64.337524	37.98376563	19.40070732
C	76.34753824	39.23742885	26.75763004
H	76.36311494	40.03905757	26.04043702
C	71.52121095	39.97466864	28.66671715
H	71.44134223	40.64726429	29.50292811
C	74.62791662	43.67208123	24.26926569
C	79.50173242	51.5883573	40.66163151
H	78.4388832	51.75956629	40.68788569
C	74.62425639	46.12982551	24.58462954
H	73.62085397	46.10987956	24.20103164
C	77.47642444	48.95120021	27.22746371
H	77.05478897	48.33397046	28.00162088
C	68.67822781	40.87715715	32.6900023
H	69.37996909	40.06212331	32.67388202
C	68.44224375	46.9939764	27.65170086
C	78.59056188	50.50288179	25.18788112
C	80.36735093	52.5879505	25.85519944
C	66.15071205	39.53513477	35.07940789
C	66.83022895	53.20818151	39.0933004
C	64.77470886	54.89651741	24.959341
H	64.46924103	55.08660725	25.97433138
C	69.73905353	47.94460201	25.83783156
H	70.61213585	47.93459792	25.20906845
C	79.60136072	41.25133636	29.73197556
H	78.70352045	41.81571374	29.91480926
C	65.00474019	48.4175262	33.92427719
H	64.43219191	48.68837804	33.05422907
C	82.7108132	37.42300218	40.50557642
C	78.87482475	50.79623759	26.5459321
C	80.9019078	52.25104259	30.15238403
H	81.63079433	51.48107675	30.31610296
C	81.78309613	51.75102854	44.17013184
H	82.39213777	51.81290795	45.06016248
C	67.26979143	39.62686313	34.27669307
H	67.94198227	38.79142334	34.22611357
C	67.82812006	43.80354272	26.24738074
H	66.83938394	44.14636062	26.49234955
C	82.34211887	54.11449598	40.71388543
H	81.95880753	53.85146858	41.68329489
C	71.89565933	52.04693043	24.68880766
H	71.84287665	52.7224591	25.52058878
C	64.50335182	37.76428774	21.53038448
H	63.46838434	37.47885866	21.65479312
C	69.19253988	36.17744143	36.54294246
H	68.76611102	35.25943344	36.90840081
C	64.98985329	55.25305916	39.44827778
H	64.26646074	56.04190592	39.59435278
C	68.45201687	58.12659661	23.04754172
H	67.79143843	58.97818363	22.97269634
C	78.62222345	41.83145969	24.29828763
C	64.70287686	48.95499568	35.13471622
H	63.90114031	49.66442511	35.23923331
C	69.82711773	58.29551787	22.92468203
H	70.23047561	59.28343873	22.75219717
C	81.26557369	53.37834051	29.44003579
C	63.90016587	55.10005492	23.92474538
H	62.89626726	55.44847205	24.12276402
C	79.51512071	41.75446491	25.39829585
C	82.30446277	38.63599718	37.06583687
H	82.98107621	38.40446169	37.8690989
C	70.1843913	36.15484752	35.61314224
H	70.55248323	35.21488172	35.23928066
C	80.77765579	39.50961993	28.54583652
C	77.63756875	42.83711277	24.28566906
H	77.00328014	42.93212267	23.42395279
C	73.24372926	42.46987763	22.66203268
C	73.25631375	41.32401489	23.497615
C	73.95452018	41.39058546	24.72680822
H	73.94697816	40.52952286	25.37157556
C	83.38845639	49.48612366	30.02561106
H	83.98891252	49.42752921	30.91666944
C	71.97178355	50.29491582	22.53380584
H	72.01227629	49.62424872	21.69311025
C	76.34651447	37.18189025	28.62544867
H	76.3402134	36.38474311	29.34600636
C	68.70170862	47.53769515	39.14446521
H	68.49598684	46.68540004	39.76835735
C	68.13480224	40.29071817	39.39705724
H	67.8233466	39.53754656	40.09899944
C	69.34918226	40.88887888	39.50946163
C	77.20140549	37.08583319	27.51582312
C	84.13662596	56.4519544	27.22115975
H	84.99832297	56.09528112	27.75608869
C	69.10586008	38.67799967	17.03178877
H	69.27565657	38.0057789	16.20338231
C	86.46582605	37.85984528	23.85614982
H	87.50027795	38.14872894	23.73546025
C	73.26931362	38.73308514	29.95794521
C	84.00527134	57.77020252	26.87295437
H	84.76284557	58.49023783	27.14607845
C	71.38680378	51.1158796	33.12519851
C	75.52552858	51.58383972	31.9606985
C	66.64742338	36.22905543	41.3675724
C	72.79386937	51.21674115	32.6381423
C	85.49839121	38.81582675	24.01824386
H	85.76160811	39.8599997	24.01985803
C	82.88864616	58.1727764	26.14809778
H	82.78214255	59.20981367	25.86166981
C	71.26930294	53.21392465	28.41384346
C	66.6003056	36.84166899	40.10242103
C	67.63656232	50.82707696	35.05004076
H	67.21205765	49.8670985	35.26395825
C	86.23317192	53.65637673	26.99553766
H	86.21679879	53.55625992	25.92521733
C	70.67725981	52.25277125	33.47584007
H	71.12119347	53.21681924	33.30656245
C	82.07905991	55.90864716	26.15744655
C	73.13077888	38.54750193	32.40636843
C	76.21331762	41.67570979	39.16108453
H	75.34528019	41.59313471	39.78891466
C	64.40968208	36.95925505	41.79797912
H	63.55049791	36.99990037	42.45152073
C	77.63881787	35.52659746	35.27665937
H	77.78158578	34.83928608	34.46092764
C	80.53139815	39.15936243	34.97274984
C	78.07191614	35.48469817	39.91052322
C	75.20536548	37.92807922	33.74404275
C	75.18619084	43.69217989	38.09829362
C	80.223132	48.06644224	38.69810522
H	80.71832574	48.51006975	37.858162
C	81.07989821	44.01701389	33.37125716
H	81.13196518	43.99896483	34.44425479
C	82.97435683	48.77145005	40.78317785
H	83.04513428	47.76000306	41.14585174
C	82.89563502	53.3801756	38.51845586
C	72.22752335	38.55615925	33.59440914
C	86.12084375	36.51301481	23.83129598
H	86.88272587	35.75955463	23.69436821
C	64.37605638	37.54974486	40.56247066
H	63.49555641	38.05122496	40.20311856
C	80.4915534	48.70690222	34.14185002
H	79.8329791	49.54196983	33.98008828
C	74.31128039	45.91498135	37.74149382
H	74.48930071	46.97298624	37.68050501
C	78.99096063	52.60129203	36.11581737
H	79.20247883	53.40245575	35.42925979
C	69.31466198	53.63337257	26.42474521
C	74.49919468	51.83894225	31.0497443
H	74.77040109	52.15301476	30.05870329
C	82.34960575	51.47855075	42.95369578
H	83.4080461	51.3231427	42.84995477
C	68.77243654	48.95880547	25.64315821
C	66.30674028	38.39387337	20.11118374
H	66.72531616	38.60827963	19.14473425
C	79.01512939	54.22362535	29.62822696
H	78.28619191	54.99089261	29.43302456
C	82.39363776	35.54915797	26.4716448
H	82.6731314	35.24950028	27.4674664
C	69.57277547	49.74846065	33.96517367
H	69.1368461	48.78197631	34.14861206
C	72.76722436	44.06481058	37.83087799
C	79.39851278	51.48264982	38.21959392
C	70.12217666	48.65881654	37.51678336
C	87.36153112	54.00481938	29.06222685
H	88.27854196	54.1766778	29.60735067
C	76.65978421	49.71550672	36.40972266
H	76.46230924	48.91157194	37.0965075
C	67.92072123	46.36427607	30.00296601
H	67.73184833	47.40715858	30.17927201
C	68.29970352	45.97495328	28.71918746
C	65.56128494	36.29086456	42.19974907
H	65.59248685	35.81454608	43.16979106
C	83.30450298	48.83803411	37.27181993
H	84.00547064	48.88317071	38.08644283
C	85.26854679	49.25766603	41.58465185
H	85.36926202	48.25501698	41.96495171
C	76.46296511	47.37325078	25.52897679
C	70.80217708	39.7945874	35.11121453
H	70.44594423	40.72941046	35.5074228
C	69.31314147	43.18339024	36.57392188
H	68.65593745	43.43438526	35.76010795
C	82.77730965	33.24882912	25.6330008
H	83.06877294	32.91818831	26.61575138
C	82.92927488	52.31290348	37.58929503
H	83.27767357	52.48898454	36.58623037
C	78.62173783	53.07094984	30.35317713
C	81.93289599	57.25877135	25.79149216
H	81.0722077	57.56718287	25.22213873
C	66.07226823	47.49568533	33.78434987
C	77.19611411	39.68569011	40.25907363
H	76.32761889	39.59697554	40.88838983
C	82.78135581	32.37266446	24.58022183
H	83.07485136	31.34319086	24.73149553
C	67.89689516	46.23362537	34.78996782
H	68.47761174	45.97858844	35.65883763
C	68.68170263	37.39791591	37.03542939
C	63.91773994	48.70180023	40.99314058
H	63.62467842	47.6662968	40.96479973
C	67.63492278	48.98298333	26.49033856
C	73.8701257	43.23595054	38.04278566
H	73.69809732	42.17884664	38.12819231
C	72.73152144	49.98969508	23.6915428
C	67.24623528	40.63483435	38.3572615
C	62.31786073	40.28044992	38.3211909
H	62.19988787	41.29998292	38.64613947
C	71.27209972	48.65271357	36.69531979
H	71.46438482	49.50455912	36.06732139
C	72.68234219	50.88917018	24.78733285
C	86.15487538	51.45463262	41.24766982
H	86.95914098	52.16548239	41.36935435
C	67.95706741	43.04769203	31.88500761
C	68.40028959	40.8125991	17.85127854
H	68.02028967	41.80485943	17.67494806
C	69.22613081	38.57706084	36.56833227
H	68.84494143	39.50495588	36.94414632
C	69.02998351	34.61268847	20.3440363
H	68.34283124	33.8107669	20.11714976
C	75.52650965	39.29686317	27.84044264
H	74.88427982	40.14802967	27.98387172
C	68.89374578	49.92310971	24.63097616
H	69.75954604	49.91841745	23.9974187
C	79.766208	51.8370649	26.84503638
H	79.99429927	52.05657202	27.86841933
C	81.5987853	35.25576792	36.9451118
H	82.001153	35.22082365	35.94687154
C	68.11011544	44.11143094	30.86292354
C	77.2026468	38.12825493	26.55420139
C	65.33401196	37.83318418	22.61728832
H	64.96288066	37.59729754	23.60024096
C	67.68060596	36.80162439	39.18882276
H	68.58677117	36.29032363	39.4663123
C	69.57162164	46.99715155	26.79824644
H	70.31516112	46.23141626	26.92921085
C	80.29080914	54.36481594	29.18342938
H	80.58672076	55.23330187	28.62203737
C	69.26251281	49.76614148	37.58205002
H	69.47698346	50.63782503	36.99336472
C	68.62658315	39.96305784	16.8009909
H	68.42716457	40.28585462	15.7886333
C	72.13388735	47.60304303	36.71183683
H	73.01062177	47.62493929	36.08825292
C	67.63248625	41.59433078	37.44037953
H	66.97511302	41.83086344	36.62622075
C	82.41605074	39.80244492	36.37653842
H	83.19094594	40.50607009	36.62682242
C	70.73956138	39.22415375	26.51371739
C	63.74554311	49.43929917	42.13463784
H	63.31644435	48.98394345	43.01562085
C	68.87482404	41.96841519	31.9056194
H	69.74100139	42.01674774	31.26889391
C	64.49963147	33.73103328	36.15630579
H	64.20690844	32.79825401	35.69550767
C	64.45700106	33.85709345	37.54045412
H	64.13531028	33.02669923	38.15191002
H	83.75002584	54.88805031	37.24246193
H	60.09785865	53.14458869	36.54263684
H	73.34698495	37.33342333	27.61856962
H	70.01079902	40.62249253	40.31535714
H	67.53662426	35.70382794	41.67340299
H	77.01567705	35.28447083	39.84832133
752
Zn	65.6291542	37.97663701	37.7807958
Zn	81.83850604	36.98085431	24.26097257
Zn	69.12620906	38.79552162	21.34305223
Zn	83.18246477	53.54195666	26.95844081
Zn	82.07787097	51.18389038	39.88757204
Zn	80.68695623	36.14351059	39.33355732
Zn	68.41776524	53.84953925	23.51455475
Zn	65.33124538	51.13774584	38.06353384
N	82.00349275	36.82505142	26.30727916
N	65.15134937	36.05555961	37.32968605
N	65.40519115	37.4709785	39.7344234
N	68.71220132	40.80285566	21.54040477
N	71.14904078	38.98437794	21.50620633
N	82.04978464	34.96196827	24.20558613
N	69.45247858	36.83261439	20.9745938
N	65.79774769	38.30893358	35.76627981
N	69.14722367	39.11532806	19.33746443
N	63.65570059	38.42416309	37.7309721
N	83.20209232	55.56943179	26.84712728
N	83.99199533	50.82333998	40.43712349
N	78.70332246	36.0802303	38.85165774
N	81.76882596	49.17051156	40.02335442
N	80.14123352	35.67273867	41.23063019
N	82.53039799	51.1176554	37.90647162
N	65.10721811	49.18030857	37.54411858
N	81.28008577	36.46925721	37.40876019
N	82.59792982	36.2133958	39.99426097
N	68.38252081	53.85606896	21.48984214
N	67.29795525	50.8699145	38.55834914
N	80.92761458	34.16766721	38.96637883
N	63.39769362	51.57602486	37.64125052
N	65.51496691	53.04234607	38.74189918
N	68.04214607	51.84763754	23.42126934
N	67.59586475	37.39674362	37.97692647
N	65.94619447	39.9463717	38.20766255
N	79.80278515	36.88076471	24.20993893
N	81.28132216	53.63275731	26.1725155
N	82.59799273	53.54461055	28.91134479
N	85.08492668	53.62190128	27.64439275
N	83.92118899	53.52630043	25.06868469
N	64.74754153	50.59252085	39.92413016
N	81.8136553	39.02928613	24.29427539
N	81.77724631	36.97149599	22.2385102
N	83.86158528	37.0981359	24.14792588
N	68.92364736	38.42909977	23.34903976
N	80.55770064	38.1358312	39.77106399
N	68.31218373	53.87117572	25.55386057
N	66.43974297	54.27064734	23.49699468
N	81.6138571	51.42156567	41.8427297
N	80.11473952	51.54093471	39.46557676
N	82.50590772	53.16094545	39.81065072
N	65.78106914	51.79393613	36.16379526
N	67.13543663	38.44423177	21.16962074
N	68.78739512	55.8376734	23.45851124
N	70.43720987	53.56523089	23.52710286
N	83.24402991	51.49421881	26.90143441
C	65.44286693	41.72857257	34.36525784
H	64.74013049	42.54322712	34.38725252
C	82.90931171	50.53340757	27.8978065
C	70.15618487	43.53625385	26.82049017
H	70.95857278	43.70455132	27.51755746
C	70.66476471	40.11107393	27.61030519
H	69.9076452	40.87510688	27.60820191
C	67.69139001	52.05473987	39.02024797
H	68.71048891	52.15097224	39.35470499
C	71.76106671	38.23945699	26.5033048
C	80.29977096	51.79799173	41.85618094
C	81.88968971	49.62621368	27.69192141
H	81.32476166	49.67895867	26.78067066
C	67.95882745	56.89109802	23.3961509
H	66.90159519	56.71289861	23.4762127
C	73.93810749	43.62207798	23.09210817
H	73.93723421	44.4854276	22.4523283
C	71.1809923	52.35288323	23.62312199
C	66.28459618	55.37709188	39.91291588
H	66.57497058	56.30375305	40.38738066
C	67.88829524	51.58970618	22.12384865
H	67.62555345	50.58598148	21.83565595
C	70.14493481	55.95080387	23.34638013
C	65.20832321	40.60300412	35.09172542
H	64.32438864	40.51345681	35.69685833
C	64.61593076	54.02821495	38.88364462
H	63.61223903	53.85523263	38.54031343
C	68.02952458	52.5861655	21.12797162
C	65.56100632	37.12217426	35.21170742
H	65.58426258	37.0561744	34.13712359
C	83.68131544	51.20993735	25.67666678
H	83.80667396	50.17251553	25.41646281
C	80.76919628	33.09852382	39.7611734
H	80.36037245	33.2507517	40.74386377
C	83.65537457	50.44762174	29.09331797
H	84.45811885	51.14832811	29.23560277
C	71.23637051	51.4597324	22.53162007
H	70.67908018	51.70936107	21.64629205
C	68.52234591	54.85516552	20.60533747
H	68.78661412	55.82944166	20.97522205
C	77.51709244	43.75184687	25.33519152
C	70.95102516	54.78827308	23.4089364
H	72.021598	54.88197348	23.34024457
C	69.33738527	42.59891235	24.752739
C	83.14799725	38.18867836	28.00989907
H	84.05893526	37.66316896	27.78150935
C	62.587664	37.64170401	37.51586126
H	62.75509789	36.61936488	37.22843821
C	67.85772957	48.55309949	39.18371121
H	66.99697725	48.55684586	39.8277117
C	68.03711307	43.07571356	25.05771555
C	81.14492128	31.85566686	39.32529019
H	81.02966663	30.99056908	39.96205979
C	82.97264754	55.3574835	40.50120472
H	82.99127055	56.11410958	41.27194611
C	70.3910483	42.87196459	25.65738791
H	71.38107423	42.52600738	25.41672015
C	80.55969988	40.81382758	25.3853595
H	81.25573811	40.77431919	26.20166508
C	79.5696871	40.24550244	28.84143349
H	78.66594068	39.97077276	28.32617173
C	78.39327151	43.61923449	26.44080067
H	78.29490439	44.30828997	27.26149021
C	80.71766056	39.9372862	24.33104015
C	64.62377776	48.57549696	38.62676869
H	64.38377831	47.52829006	38.56167447
C	78.05100914	38.03523997	25.46347428
H	78.08148483	38.83039038	24.74397903
C	79.3566441	42.66269838	26.47936275
H	80.02217866	42.59444922	27.32163064
C	81.84627702	32.81718777	37.2483541
H	82.28096338	32.71535928	36.26834893
C	72.54352496	42.41218918	21.45045692
H	72.53594852	43.27813883	20.81152251
C	78.79458951	40.91607226	23.24167575
H	78.12711506	40.97044112	22.39936297
C	80.81011383	38.52271956	27.58335462
H	79.92061302	38.26515933	27.04510376
C	62.23435904	52.84098021	36.00740587
H	62.22441425	53.3963323	35.08468212
C	69.899763	38.4045187	24.38543004
C	67.19630415	54.36628154	39.76079132
H	68.20497244	54.48626987	40.11830002
C	70.67418948	57.2401266	23.15769268
H	71.73787351	57.3690118	23.05000097
C	84.98947309	53.75715827	29.00110183
C	83.41420531	54.69031931	38.24490885
C	83.93664902	37.73021543	41.2296986
H	84.08063523	38.69399981	41.68813509
C	69.82344718	39.27832874	25.45109664
H	69.03632383	40.00806174	25.46826732
C	79.48415276	36.76787148	22.92250137
H	78.44594616	36.65421847	22.66225492
C	83.542007	35.26391183	40.082501
H	83.34222997	34.30386998	39.64139331
C	61.10625087	52.00219371	37.94413483
H	60.20418155	51.90658616	38.53071397
C	80.09764652	52.26350121	24.50200567
H	80.58097893	52.83556742	23.72917242
C	81.97989439	37.85018505	27.29300995
C	69.52929669	41.84630905	23.58481781
H	70.50648249	41.47279107	23.3545875
C	81.69180488	31.71976275	38.05360418
H	82.00204011	30.74395588	37.70712846
C	62.28109251	51.44417757	38.37371276
H	62.34366353	50.91453631	39.30729884
C	64.83396967	34.75967185	35.3707438
H	64.84337277	34.66676761	34.29793478
C	83.71766093	53.68212519	29.61788819
H	83.6396163	53.74644936	30.68949503
C	83.42974411	55.65140878	39.22097043
H	83.8056748	56.64081682	39.00302067
C	78.89746845	36.95411813	25.30445924
C	64.73505063	40.48634712	38.32205484
H	64.66354288	41.52688884	38.58778118
C	72.58259244	40.16932983	23.09151464
H	72.55898054	39.30920677	23.73221278
C	71.82874702	37.35560183	25.39647917
H	72.58950552	36.59462747	25.38526849
C	84.06400402	52.20614385	24.74655608
C	80.46613556	36.78018398	21.90311009
C	78.89013379	35.93547624	26.27994293
H	79.55883776	35.10358586	26.14654204
C	61.0887971	52.70945407	36.7466938
C	66.98337408	42.79115511	24.15293391
H	65.9944917	43.15382621	24.37518086
C	78.06664951	36.00191526	27.35826132
H	78.06592609	35.21076031	28.08779933
C	68.49019832	41.5641102	22.72124709
C	84.3043481	54.52086593	24.25360238
H	84.17027073	55.53350338	24.58795474
C	67.80763095	52.33960133	19.76125004
H	67.51326766	51.35540027	19.43813765
C	68.44301945	41.203869	20.29967507
H	68.06865612	42.20389248	20.16037031
C	64.56899797	51.32374485	41.034394
H	64.85295999	52.36040169	41.0124253
C	79.74190759	52.15858747	43.09594837
H	78.71368847	52.47477206	43.14577976
C	79.80470355	40.00543331	23.25640698
H	79.94791221	39.32988068	22.43262667
C	82.76720618	36.9956825	21.33372639
H	83.773883	37.13611883	21.68405616
C	67.20558426	42.06428921	23.0255218
H	66.39716883	41.84306831	22.35048759
C	71.88052583	41.28552836	21.0812561
H	71.33075395	41.24622508	20.15756082
C	68.30814108	54.6285811	19.27175328
H	68.40937527	55.42938553	18.55367038
C	84.71331332	35.51840032	40.74517784
H	85.47604018	34.75771319	40.82749934
C	67.62237096	38.2020769	23.51425565
H	67.27514763	37.97045724	24.50695852
C	86.18079115	53.96827533	29.71681478
H	86.14481501	54.09355733	30.78545238
C	79.24474338	51.25411633	24.18194069
H	79.04463723	51.02341828	23.1496863
C	82.48764474	36.82137626	20.00457809
H	83.27953176	36.82884264	19.26999257
C	65.19873302	35.98056654	35.96619857
C	68.67396722	40.38663352	19.16732252
C	70.93100159	37.44039807	24.37827851
H	70.97036874	36.75381051	23.55210808
C	84.86823566	54.23820766	23.03825613
H	85.18988408	55.03347285	22.38172845
C	80.16495589	36.60127263	20.54174464
H	79.14535501	36.43376251	20.23957659
C	84.90640356	36.76744857	41.32586403
H	85.82366941	36.97208733	41.8599869
C	71.64444187	37.78609433	21.20542405
H	72.71396277	37.66671172	21.18572534
C	71.8887815	40.1346933	21.89655542
C	70.80924839	36.68432541	20.90190293
C	64.40436488	49.27226713	39.83905395
C	66.70519773	38.16673252	22.43644858
C	64.77265649	35.0266082	38.10311731
H	64.74916667	35.17155776	39.16783477
C	63.5554381	39.73137201	38.11728661
C	84.63651494	51.90158351	23.49847149
H	84.78007776	50.87253638	23.21553536
C	67.94444723	53.35385057	18.85065632
H	67.76213175	53.16979523	17.80119492
C	80.51134032	52.128188	44.22884908
H	80.08826452	52.41769329	45.18041414
C	85.03381596	52.91007843	22.6610946
H	85.48800315	52.67787455	21.70823894
C	61.16680539	39.4660076	38.08034897
H	60.17307056	39.8640801	38.22758002
C	81.16924355	36.61920907	19.61025153
H	80.94264731	36.46802224	18.56458486
C	61.32414387	38.14200362	37.68437949
H	60.45841861	37.51640992	37.52335454
C	69.37268398	38.27911366	18.31248996
H	69.71734596	37.2847828	18.53257614
C	82.05436383	34.10275037	23.17486144
H	81.79230569	34.47440043	22.20062562
C	64.0175164	50.75447212	42.15107455
H	63.86063051	51.33829029	43.04625074
C	68.59299953	35.83949445	20.70212149
H	67.5398152	36.04502268	20.7684779
C	87.41874649	53.88755646	27.66923403
H	88.36130326	53.9468373	27.14498932
C	82.40215236	34.59888358	25.47570145
C	76.70656805	45.66503778	38.019787
C	84.03533654	49.49662519	40.76464905
C	75.2490527	50.99399911	33.25265886
C	78.31234431	40.72478626	38.27498676
C	78.15580037	47.03045779	39.42824245
C	69.52869725	52.06824609	34.19237545
C	73.90245124	50.80033923	33.55340142
H	73.64408573	50.48861254	34.54892678
C	78.78443981	35.51474172	41.19228691
C	68.91765814	50.80415811	34.39079183
C	77.69099419	45.72226408	37.00315248
H	77.48438844	45.24821454	36.0601379
C	75.37296819	45.03172241	37.80087155
C	82.41581705	32.79589749	23.36921515
H	82.42847914	32.09924764	22.54368839
C	76.96058037	46.32839383	39.20834538
H	76.214373	46.31350483	39.98184552
C	74.48742681	38.2256973	32.47959171
C	78.14853908	35.08072078	42.36918276
H	77.08251981	34.92867972	42.3735248
C	78.06982573	36.32891858	37.60140581
C	77.36671345	40.90175257	39.31713973
C	76.76470392	36.73689335	35.13580987
C	70.24256832	52.21118108	28.29042995
C	79.13471765	47.06258583	38.40277647
C	72.55856915	38.84759654	31.16521993
H	71.50896733	39.07473964	31.1253253
C	70.19711185	51.06067041	29.11245735
H	69.41725066	50.33794397	28.94755441
C	75.19142267	38.12754749	31.28021247
H	76.23496396	37.87599729	31.32589356
C	67.04144028	51.87853771	35.50723074
C	77.20742191	37.39541821	37.43830216
H	77.05402607	38.06890776	38.2600713
C	71.1188513	50.86679579	30.09305822
H	71.06739775	49.98676816	30.70878821
C	77.98501359	51.6960298	35.79683472
C	76.24995208	42.64084962	38.02183467
C	75.64944296	38.70314429	36.04055157
H	75.49556542	39.38999506	36.85428086
C	78.28347997	35.45788468	36.51189355
H	78.94889617	34.62549255	36.65568991
C	77.19345971	42.43121297	36.9868841
H	77.09752289	43.0047836	36.08220583
C	80.2662543	35.0065313	43.48130796
H	80.84925329	34.80069802	44.36720976
C	72.23467137	52.90695556	29.50519125
H	73.0168927	53.62607653	29.66488174
C	76.24632656	50.80209529	34.33654617
C	81.3853127	48.81220854	35.19647426
C	73.19348349	51.53670095	31.36229179
C	74.99281552	38.87470823	34.8625803
H	74.31407432	39.70033956	34.74501815
C	83.09845736	39.37708674	24.27517066
H	83.33439983	40.42779672	24.27629333
C	81.54696606	40.12382424	35.26919996
C	66.80572747	47.1043829	34.94374158
C	78.86130718	46.39228526	37.18567301
H	79.58915774	46.44219841	36.39480406
C	72.16759683	51.78972052	30.32158304
C	76.17708652	49.66183371	35.17485684
H	75.47576809	48.88426729	34.92655269
C	81.20163881	46.51539642	33.55931107
C	80.55948276	48.444832	39.80782719
C	80.7481766	41.64957548	30.42398842
C	80.77710193	42.87364075	31.27736412
C	71.37048917	43.41280795	37.59189725
C	82.26243553	47.71550109	35.39637374
C	76.08170845	36.95404233	33.92594887
H	76.23844465	36.27027418	33.11210105
C	74.30620206	48.57537475	24.94877892
C	77.97659183	50.69839723	31.74615247
H	77.70250153	49.80555599	32.28003799
C	70.46227615	43.74191303	36.55686074
H	70.76541143	44.465394	35.82051514
C	68.85362043	53.225916	34.65484864
H	69.3097098	54.18923709	34.50403506
C	68.19092567	45.66875735	33.58403671
H	69.01620247	44.98537612	33.48722265
C	80.33477657	47.62009805	33.37818881
H	79.5912316	47.56569211	32.60252346
C	71.32368474	54.30693415	27.67745994
H	72.10586683	55.02943495	27.8335536
C	80.8723696	35.43279367	42.32973081
H	81.93703232	35.56926075	42.27272987
C	77.17389417	51.78231457	34.65133243
H	77.23047258	52.66331141	34.03895352
C	81.11401947	46.55133716	30.49101399
C	80.97427322	45.32424883	31.31230312
C	80.7793686	41.57586296	33.46486815
C	84.14834575	38.43394281	24.1651621
C	78.18593923	41.50920473	37.1041794
H	78.88787166	41.3580212	36.30280179
C	81.14782804	54.90105692	25.78989149
H	80.27069129	55.17029547	25.22617942
C	81.07871433	45.29161214	32.73160309
C	74.63372611	38.38621638	30.02688591
C	72.95425214	45.41822563	37.57217349
C	82.09636812	47.49975921	30.73148723
H	82.72063485	47.39787458	31.59970078
C	74.22527448	49.46885406	26.04376669
H	74.79706224	49.24940804	26.92765713
C	70.70721508	37.36831815	35.09328084
C	79.46489018	39.03762544	39.59442321
C	70.82477403	49.73385531	33.36677279
H	71.34345563	48.84207098	33.06079385
C	80.87463889	42.83957287	32.69614269
C	79.78635666	40.61451503	33.15978792
H	79.10829705	40.81681738	32.3500406
C	85.02462041	51.65758299	40.63133262
H	84.90003798	52.6923134	40.36690155
C	82.35280497	48.54827552	29.82812357
C	77.85927863	50.56779677	36.6482608
C	79.66841	39.46042038	33.86797692
H	78.89811399	38.74914402	33.62625894
C	65.41833918	48.56935629	36.29783923
C	78.41242097	47.72407193	40.63707563
H	77.67321166	47.69995896	41.41910822
C	79.58428682	52.65441958	37.33404979
H	80.24988103	53.44744293	37.62521685
C	82.14185904	46.58532756	34.57247423
H	82.81204361	45.7588566	34.72279893
C	71.71176546	39.79566834	34.13864126
H	72.09437297	40.72269326	33.74836909
C	76.97871359	51.67383925	31.50726613
C	69.28260393	52.46085962	27.29750259
H	68.50005736	51.74691125	27.12756082
C	84.80229376	36.15286577	24.00004676
H	84.49203715	35.12396161	23.98314035
C	70.37585775	54.5216699	26.72687018
H	70.3977508	55.40795698	26.11802186
C	76.54557001	37.62372053	36.22142512
C	70.21637247	38.59642184	35.60460132
C	81.50142298	49.93794267	36.02692989
H	80.81873505	50.75694691	35.90632525
C	80.32652705	46.69734376	29.32225566
H	79.54355312	45.98290827	29.13630997
C	83.23139925	47.79808924	36.42702968
H	83.90743309	46.97387631	36.57504096
C	76.62850779	44.93626927	25.25224252
C	81.63015045	41.31434824	34.52607386
H	82.39626447	42.02662866	34.7714263
C	77.2009145	48.62480707	25.89246153
C	81.45678492	34.08761515	37.70863736
C	81.5835176	48.63725635	28.63923387
C	64.31028053	54.90383307	22.73149014
H	63.62093928	55.08428077	21.91944826
C	68.48059987	43.70274682	29.58150532
H	68.64662853	42.65853993	29.38946969
C	80.54879848	47.69752674	28.43066679
H	79.94934995	47.77636307	27.54106495
C	67.45356789	46.00375204	32.42264122
C	78.59408081	50.52667273	37.84349656
H	78.49015913	49.68498118	38.50050816
C	79.34321005	39.78804291	38.44105331
H	80.06182996	39.65262345	37.65765512
C	69.82700117	47.46951387	38.29420311
C	66.09670748	54.45811679	24.80672457
C	77.14887234	46.16403631	25.65438157
H	78.16233048	46.19638953	26.01027632
C	67.65339121	53.13134674	35.286522
H	67.15280385	54.01463714	35.64331426
C	79.630961	52.0307695	30.60007416
C	72.50563399	38.97740662	28.70837922
C	70.43462027	34.40553408	20.23545047
H	70.81149651	33.44042848	19.92860568
C	67.81847335	45.46250285	31.09194339
C	78.88706971	34.82868434	43.49497853
H	78.40228673	34.48110906	44.39634674
C	67.05685856	54.22651389	25.82145143
H	66.77841096	54.35786978	26.85333007
C	66.40883923	46.90255198	32.55229591
H	65.83594632	47.16889051	31.68307584
C	67.50142218	40.74905872	33.51187202
C	64.65464864	52.37158183	35.75027071
H	64.67627777	52.9133741	34.819827
C	71.8845124	46.44064921	37.47835924
C	82.44453668	49.99566046	37.03524841
C	77.33485865	52.80871424	30.79901812
H	76.59323078	53.56287831	30.60982051
C	80.81824331	44.11214992	30.64407538
H	80.79042029	44.12202833	29.56986802
C	81.69187001	38.40245863	40.41737576
H	81.81083339	39.38404073	40.84429073
C	75.14266931	47.35354028	25.02762165
C	79.25278934	50.8648056	31.30700601
H	79.99438027	50.10644746	31.48631921
C	78.50925096	39.21459134	40.61819266
H	78.60773283	38.62443555	41.51240248
C	68.82283529	42.20005537	37.43273516
C	75.49806074	38.29318402	28.82597386
C	80.48159867	37.97088464	35.65715467
H	79.71656301	37.25704572	35.4214065
C	71.70078752	37.39196396	34.10005385
H	72.04920548	36.46353234	33.68561449
C	75.31020131	44.91761924	24.71500744
C	70.73620953	46.39589566	38.25365566
H	70.56339701	45.54425015	38.88503228
C	81.94457848	39.87872332	29.25097393
C	81.90724712	40.93083748	30.1815071
H	82.81227042	41.21609248	30.68615048
C	71.3040478	35.42499011	20.52075752
H	72.36664258	35.27305914	20.4385364
C	68.86124535	44.00205372	27.15685462
C	77.76853916	49.40106778	24.89537941
H	77.59442948	49.13810041	23.8679114
C	79.5724127	48.40779619	40.8151759
H	79.76216348	48.94035238	41.73034554
C	66.83625879	42.95537876	32.72212963
H	66.11597299	43.75207039	32.70196856
C	67.5067482	47.98314153	27.50648397
H	66.63550819	47.99023097	28.13529807
C	78.25917007	50.02733784	27.55927347
H	78.44692577	50.27817773	28.58862255
C	86.28656297	49.85016619	41.53128601
H	87.19978259	49.47805394	41.97404641
C	73.54523697	48.85622307	23.82590754
H	73.59679677	48.19610624	22.97968018
C	66.59323589	41.83873438	33.54351981
C	70.98088712	42.4651426	38.52271656
H	71.65629613	42.20265594	39.31623188
C	81.35521799	37.69756259	36.69146498
C	73.4379624	50.57628749	26.00558475
H	73.38117426	51.23408859	26.85517223
C	67.93347852	50.89987736	24.48023256
C	66.80920001	50.90995128	25.33330226
H	66.06157006	51.66644368	25.17395723
C	72.62301242	38.13774792	27.61146414
C	66.45615526	47.66396414	36.18204904
H	67.03547412	47.42218702	37.0518683
C	63.4337455	52.26107625	36.45861295
C	65.58856509	54.48075176	22.48139372
H	65.94391259	54.32534936	21.47865892
C	66.66328302	49.98388127	26.31757904
H	65.78976667	49.99605775	26.94608452
C	83.13476408	39.16844812	28.95263951
H	84.03804624	39.42172933	29.48057832
C	68.58059586	44.5787339	28.50464519
C	69.72072906	41.84845315	38.47248724
C	68.12574356	49.71874165	38.43371814
C	74.6156057	42.51900104	25.11359607
H	75.1351381	42.55601102	26.05499807
C	65.01559462	38.03251649	20.24054211
H	64.36485819	37.97100427	19.38047919
C	76.34673011	39.25456806	26.77091219
H	76.36337949	40.05163625	26.04870059
C	71.5136277	39.98810696	28.66336617
H	71.42837339	40.66328374	29.49696825
C	74.62911149	43.67114411	24.29056644
C	79.56654669	51.82796263	40.64501167
H	78.52801145	52.11250244	40.66238839
C	74.62176487	46.1278153	24.61605314
H	73.61670203	46.10792496	24.23676301
C	77.46226755	48.97249173	27.24069163
H	77.02767959	48.36981202	28.01912268
C	68.64861047	40.84765943	32.69243181
H	69.34985394	40.03209633	32.68299631
C	68.44736993	46.97909623	27.66684926
C	78.61380291	50.48373782	25.19110151
C	80.38800317	52.57414196	25.8481727
C	66.09492478	39.50507078	35.05324049
C	66.8105583	53.1537967	39.16145911
C	64.78643238	54.89170189	25.07738082
H	64.48224043	55.06514288	26.09570993
C	69.74561418	47.9441497	25.86200749
H	70.62011927	47.94054985	25.23516403
C	79.57074049	41.27285348	29.73231525
H	78.66836474	41.82995088	29.91505467
C	64.99447742	48.38640769	33.93106902
H	64.42337147	48.65900885	33.06061954
C	82.73877	37.45697122	40.54486249
C	78.87889266	50.79952301	26.54788842
C	80.94056814	52.23974583	30.14254923
H	81.68262157	51.48302229	30.30761274
C	81.84405236	51.73636232	44.15993534
H	82.45220314	51.72050405	45.05259924
C	67.22263344	39.59688315	34.26278759
H	67.89608432	38.76199894	34.22071776
C	67.83184925	43.77777532	26.25742462
H	66.84036141	44.10887174	26.5073651
C	82.51242179	54.09657716	40.77189291
H	82.16389537	53.82270996	41.75125661
C	71.89527169	52.04712948	24.76500609
H	71.83775156	52.71082585	25.6058679
C	64.52659336	37.74251345	21.50953904
H	63.49228183	37.45311023	21.63028172
C	69.15024345	36.17487413	36.50655168
H	68.72312695	35.25355548	36.8627815
C	64.97664471	55.21150254	39.4707626
H	64.25534117	56.00533309	39.59905669
C	68.4614234	58.15160101	23.21141255
H	67.80107763	59.00445572	23.15043271
C	78.62135156	41.82953171	24.31237934
C	64.69208158	48.92302767	35.14171591
H	63.89161187	49.63386422	35.2461165
C	69.83641578	58.32182125	23.08915986
H	70.23991446	59.31208601	22.93119653
C	81.28468624	53.37215068	29.42897567
C	63.91070251	55.11235374	24.04730295
H	62.90714656	55.45772273	24.25219555
C	79.51961107	41.75549778	25.40820832
C	82.33392167	38.65856769	37.0226618
H	83.00784	38.43499217	37.83056581
C	70.14658879	36.16089975	35.58124768
H	70.51729529	35.22433089	35.20147342
C	80.75865883	39.53345556	28.55434595
C	77.63616131	42.83470009	24.30244414
H	76.9975111	42.92749218	23.44373278
C	73.25333735	42.46911221	22.676008
C	73.26396693	41.32231922	23.51030283
C	73.95635137	41.38853853	24.74280103
H	73.94653188	40.52690082	25.3867485
C	83.39231139	49.49251533	30.02532512
H	83.99086955	49.42731818	30.91719733
C	71.98383033	50.32543973	22.58642963
H	72.02911225	49.66650044	21.73674735
C	76.34395692	37.2113078	28.65205117
H	76.33663302	36.41884631	29.37774892
C	68.67525422	47.46778327	39.12150047
H	68.46836587	46.59913759	39.72200374
C	68.09647913	40.28446919	39.33557282
H	67.79504586	39.53578181	40.04665641
C	69.31584755	40.87694905	39.42188069
C	77.19820684	37.10685833	27.54260742
C	84.14083281	56.46386017	27.19273431
H	85.00461902	56.11435229	27.72904762
C	69.13570679	38.6864202	17.02630899
H	69.30841273	38.01736679	16.19592958
C	86.46329022	37.85195734	23.86949729
H	87.49778922	38.13937832	23.74565958
C	73.26105885	38.75872105	29.96596525
C	84.0026443	57.77954638	26.83753989
H	84.75685654	58.50481372	27.10614207
C	71.4600985	50.98479835	33.17138816
C	75.58031688	51.47076837	31.95317874
C	66.6145793	36.21715577	41.34385969
C	72.86268516	51.0704563	32.66620246
C	85.49638768	38.80965933	24.02436241
H	85.76004226	39.85370405	24.01711957
C	82.8833789	58.17263494	26.11153919
H	82.77143261	59.20759808	25.81970561
C	71.28711657	53.14878715	28.49481596
C	66.56189241	36.82826241	40.07815295
C	67.68079819	50.74315176	35.05042085
H	67.21761553	49.79090056	35.21162033
C	86.25114339	53.68081297	26.98429898
H	86.23616754	53.57948184	25.91409799
C	70.78949625	52.12744587	33.57534582
H	71.26574929	53.08254453	33.44856095
C	82.08499134	55.90453553	26.1337851
C	73.11197394	38.58308741	32.41433693
C	76.34862282	41.85806892	39.16008743
H	75.63596324	41.99777614	39.95221543
C	64.37706967	36.94392496	41.78151106
H	63.52014616	36.98372804	42.4380827
C	77.65609903	35.65011623	35.32154764
H	77.81688704	34.96374372	34.50839796
C	80.55218028	39.17049072	34.9334287
C	78.08511334	35.76121626	39.98654036
C	75.18621944	37.99878833	33.76739979
C	75.14506702	43.62814401	37.86586881
C	80.325296	47.77273745	38.62301745
H	81.06342269	47.81841786	37.84689784
C	81.0334625	44.05040436	33.3679599
H	81.08730523	44.03041564	34.44087063
C	82.89534637	48.68651792	40.5439444
H	82.92545436	47.64288046	40.80719485
C	82.94129572	53.3989668	38.53699375
C	72.20086713	38.58172669	33.59650685
C	86.11764088	36.50513865	23.85614532
H	86.87909169	35.7502188	23.72493287
C	64.33797503	37.53308633	40.54551895
H	63.45534219	38.03273204	40.1887711
C	80.41675711	48.72426327	34.16830054
H	79.73737719	49.54640229	34.02861809
C	74.27040277	45.86729405	37.65131904
H	74.44773371	46.92729823	37.64567708
C	78.88449293	52.72619482	36.17076013
H	78.98419822	53.58647804	35.53191786
C	69.32632429	53.60120943	26.51894426
C	74.54043252	51.72799022	31.06006507
H	74.79456361	52.0599307	30.07032938
C	82.37489365	51.38596435	42.94713284
H	83.40534311	51.09643746	42.84644137
C	68.77753183	48.95806712	25.67289872
C	66.33106968	38.38455774	20.09733972
H	66.75111875	38.6045715	19.13278951
C	79.01858164	54.17575493	29.61407966
H	78.27580795	54.92921139	29.41736564
C	82.3904806	35.56705445	26.50821079
H	82.66975918	35.27610219	27.5066771
C	69.59502821	49.6450928	33.94142848
H	69.12583736	48.68684992	34.08042594
C	72.72355813	44.01637465	37.65939031
C	79.44130984	51.55488421	38.20780953
C	70.09463818	48.62873475	37.52097716
C	87.37642014	54.03535956	29.05158179
H	88.29223564	54.21164205	29.59732646
C	76.9580541	49.54078318	36.28125569
H	76.88915992	48.66628198	36.90412871
C	67.92222398	46.34210319	30.01357191
H	67.73436287	47.38471906	30.19259674
C	68.304622	45.9560016	28.73001023
C	65.53127163	36.27792076	42.17981922
H	65.56679964	35.8027384	43.15028355
C	83.3130074	48.89922311	37.21782781
H	84.04134333	48.95854364	38.00688784
C	85.22668397	49.00634002	41.32852077
H	85.29537645	47.96965965	41.61194335
C	76.46491292	47.37155056	25.55197059
C	70.765939	39.80539374	35.11541383
H	70.40710971	40.7362715	35.51827954
C	69.23737225	43.15604555	36.47487317
H	68.56594787	43.40599553	35.67252142
C	82.77747693	33.26023814	25.68864558
H	83.07000301	32.93832445	26.67396999
C	82.91371806	52.35115076	37.58537917
H	83.23627435	52.53816928	36.57567086
C	78.64508312	53.01596672	30.33851999
C	81.93182719	57.2519934	25.76077306
H	81.06905738	57.55311414	25.19066344
C	66.06137314	47.4638192	33.79139735
C	77.4955693	40.11112796	40.48713756
H	76.7847978	40.2425414	41.28464069
C	82.7823267	32.37527279	24.64323395
H	83.0775471	31.34757362	24.8029745
C	67.88411977	46.19978419	34.79801664
H	68.4639146	45.94468263	35.66742264
C	68.6365919	37.39081984	37.00721607
C	63.83814521	48.67491642	40.9786237
H	63.54137495	47.64058279	40.94580144
C	67.63808617	48.97386571	26.51764748
C	73.82756439	43.17634107	37.80842716
H	73.65624456	42.11691014	37.86405334
C	72.73600128	50.00338189	23.74460003
C	67.1913824	40.62583465	38.30914443
C	62.26405065	40.25825053	38.29243648
H	62.14439831	41.28007685	38.60949288
C	71.24076136	48.64278489	36.69492194
H	71.43314774	49.51143703	36.09033122
C	72.68009569	50.88743026	24.85257175
C	86.19078817	51.19225062	41.1785893
H	87.02446565	51.85834365	41.34673224
C	67.93857786	43.02016908	31.88396379
C	68.42429936	40.81682552	17.85172811
H	68.0425961	41.80890483	17.67801722
C	69.18275799	38.5737504	36.55205246
H	68.79919993	39.49840857	36.93260079
C	69.06174773	34.60835427	20.32830782
H	68.37695126	33.80569093	20.09691895
C	75.52610992	39.32208509	27.85355995
H	74.88474016	40.17479128	27.99159119
C	68.89980544	49.93128076	24.66950698
H	69.76744535	49.93401211	24.03848195
C	79.76958163	51.84233263	26.84179164
H	79.98396281	52.0775039	27.86453062
C	81.59968168	35.26579239	36.93697602
H	81.99539525	35.20167074	35.93765487
C	68.10274388	44.08613356	30.86610674
C	77.20002767	38.14282717	26.57406845
C	65.35454455	37.809363	22.59864958
H	64.98189777	37.56792955	23.57968575
C	67.63940367	36.78965815	39.16107994
H	68.54838356	36.28258229	39.43719346
C	69.57820155	46.98966301	26.81546198
H	70.32301818	46.22460557	26.94285941
C	80.29232064	54.34072886	29.17117985
H	80.57266059	55.21442828	28.60985624
C	69.23928247	49.73625731	37.61901787
H	69.45274978	50.6219994	37.05126768
C	68.65432831	39.97132345	16.79898186
H	68.45623407	40.2971884	15.78733281
C	72.09762127	47.58958901	36.67702674
H	72.97210126	47.6260258	36.05083172
C	67.56463697	41.58076034	37.3819608
H	66.89495217	41.8146107	36.57727518
C	82.43124767	39.82874349	36.33770539
H	83.19510918	40.54245363	36.59324718
C	70.74230329	39.22704374	26.51052274
C	63.64694227	49.41434888	42.11584024
H	63.19934618	48.96166807	42.98901409
C	68.85498512	41.94005636	31.91219256
H	69.72791046	41.98881952	31.28479223
C	64.44279164	33.7048018	36.15197993
H	64.14752664	32.77068013	35.69545073
C	64.4096075	33.83429188	37.53607322
H	64.09261852	33.0051701	38.15173443
H	83.77953749	54.91253944	37.25691645
H	60.16753478	53.16072741	36.40561752
H	73.35296685	37.34991669	27.63116695
H	69.99145909	40.61087063	40.21615504
H	67.50583716	35.69393007	41.64716647
H	77.01487732	35.64546977	39.96310479
752
Zn	65.4619145	37.89753997	37.74392306
Zn	81.83057904	36.93950555	24.2423436
Zn	69.16888519	38.80125966	21.27532546
Zn	83.19191905	53.65045538	26.822566
Zn	82.09344922	51.21339242	39.97042356
Zn	80.71118805	36.22292176	39.35217002
Zn	68.40341794	53.84659428	23.55254697
Zn	65.34823897	51.12939586	38.0681263
N	82.08190847	36.79526425	26.27873499
N	64.91741753	35.99985745	37.26636057
N	65.20801109	37.36888843	39.69293716
N	68.73202267	40.80359543	21.47189339
N	71.1878825	39.00584447	21.46689981
N	82.0438785	34.91648351	24.1975255
N	69.51356415	36.84355247	20.90374454
N	65.63812193	38.25234941	35.72996651
N	69.20858315	39.1281258	19.27048698
N	63.50888574	38.41745496	37.69652098
N	83.19348944	55.67741284	26.69849542
N	83.98666882	50.7620878	40.53145398
N	78.69584944	36.20365597	38.89650451
N	81.68373669	49.21843833	40.18027856
N	80.1734124	35.70430081	41.24386695
N	82.53388863	51.07375849	37.98453065
N	65.1214189	49.18280604	37.51387542
N	81.31042382	36.60894912	37.43361918
N	82.64122898	36.11396378	40.00724294
N	68.3561922	53.85454933	21.52775856
N	67.29974624	50.83128354	38.60163266
N	80.85992637	34.25855652	38.89733632
N	63.41877221	51.58567495	37.64086707
N	65.53834573	53.0227169	38.77386061
N	68.0315637	51.84363723	23.45963145
N	67.3981501	37.22480075	37.94710363
N	65.85565824	39.85137319	38.1906394
N	79.79181239	36.84422817	24.27589109
N	81.29071295	53.72023623	26.03265798
N	82.60638277	53.660115	28.77403978
N	85.09362515	53.75210552	27.50664657
N	83.929698	53.62861557	24.93305132
N	64.7354035	50.55890855	39.91125317
N	81.8103818	38.99168564	24.23849041
N	81.69678148	36.90646224	22.22770847
N	83.84983925	37.05236818	24.0562727
N	68.94960506	38.41841086	23.27604514
N	80.7493564	38.19274969	39.95859099
N	68.30846907	53.87315132	25.59368288
N	66.42398777	54.26050364	23.54621089
N	81.60760302	51.57774406	41.8969912
N	80.18604308	51.75273655	39.47738182
N	82.65532914	53.16298775	39.84790654
N	65.81554566	51.82497534	36.18218014
N	67.18221115	38.43838474	21.07916622
N	68.76930339	55.83488282	23.49349623
N	70.42369962	53.5656274	23.54148268
N	83.2793031	51.60312347	26.78495346
C	65.36613791	41.70512327	34.39193989
H	64.69699849	42.54569838	34.45208702
C	82.96997998	50.64463449	27.79191311
C	70.07806851	43.44725899	26.82000448
H	70.86361248	43.59151728	27.54126201
C	70.63270114	39.99989129	27.59703835
H	69.8781725	40.7665085	27.60085841
C	67.70134846	52.01072519	39.07041244
H	68.71443161	52.09176493	39.426509
C	71.74406889	38.15335218	26.46272289
C	80.38445756	52.18705969	41.84190236
C	81.97031755	49.71307137	27.59812732
H	81.39700242	49.74848784	26.69127251
C	67.93793563	56.88663995	23.44205777
H	66.88220089	56.70638791	23.53610657
C	73.97856171	43.64906857	23.03485394
H	73.9763787	44.50951141	22.39114246
C	71.17183951	52.35531548	23.62532034
C	66.31893435	55.34154008	39.96885657
H	66.61353582	56.26186128	40.45285243
C	67.87337408	51.58617737	22.16269344
H	67.61078214	50.58226716	21.87505733
C	70.12486848	55.95039366	23.36179242
C	65.11743501	40.5795418	35.11383173
H	64.25374744	40.51474918	35.75019849
C	64.64678035	54.01520166	38.91638855
H	63.64438025	53.85369549	38.56388741
C	68.00678329	52.58350382	21.16674933
C	65.37798245	37.07621399	35.16341736
H	65.40469595	37.02028955	34.08833246
C	83.71568854	51.31469072	25.56072022
H	83.85466367	50.27680221	25.30923623
C	80.64179417	33.16471994	39.6428009
H	80.20900819	33.29138166	40.61899615
C	83.72814255	50.57990414	28.98118025
H	84.51549391	51.29956	29.11421152
C	71.19692933	51.45376213	22.53967389
H	70.61135243	51.69454729	21.67040747
C	68.48735616	54.85479157	20.64326943
H	68.74930679	55.82991442	21.0124788
C	77.58817634	43.79053296	25.24107532
C	70.93364859	54.78924661	23.41308831
H	72.00285911	54.88453756	23.32761853
C	69.29955988	42.55010227	24.71981486
C	83.25461482	38.11523843	27.99666658
H	84.14314551	37.54107015	27.79917402
C	62.41309168	37.6783389	37.46805894
H	62.54310394	36.65634667	37.16058978
C	67.76696631	48.49913592	39.24267601
H	66.86827429	48.5198768	39.83169491
C	68.00179439	43.05321074	24.99226882
C	80.99318707	31.92895015	39.16818714
H	80.8302151	31.04344483	39.76497937
C	83.26934991	55.34380925	40.47318769
H	83.35913558	56.11286588	41.22637879
C	70.33222992	42.79004582	25.6571217
H	71.32137912	42.42602041	25.44047377
C	80.61908893	40.83891815	25.29319187
H	81.35315136	40.83692027	26.07660229
C	79.76925906	40.36664655	28.70245937
H	78.86660783	40.13185599	28.16579919
C	78.5125967	43.70215735	26.31157499
H	78.45116493	44.42385684	27.10737268
C	80.72126455	39.90703309	24.28044643
C	64.59718378	48.5699397	38.57297568
H	64.33658091	47.52949628	38.48286162
C	78.04252968	37.98243299	25.54899592
H	78.04526537	38.76954191	24.81974809
C	79.47616118	42.74611202	26.34905727
H	80.18070771	42.7154702	27.161328
C	81.7950603	32.94963935	37.1565806
H	82.25850883	32.87327752	36.18761049
C	72.56747961	42.43878835	21.40853545
H	72.55659519	43.30344962	20.76789736
C	78.75688168	40.84810784	23.23109205
H	78.05207259	40.86606094	22.41817637
C	80.95062612	38.56766308	27.49893744
H	80.06335843	38.34735136	26.94007741
C	62.27283704	52.88604633	36.02258232
H	62.27227651	53.45840819	35.11028381
C	69.91670991	38.3752412	24.32008967
C	67.22286467	54.32383509	39.81644731
H	68.22941335	54.43184274	40.1835732
C	70.64916098	57.24051026	23.16534174
H	71.71097325	57.37119605	23.04264178
C	84.99637335	53.89546289	28.86234344
C	83.58615284	54.60912669	38.21777032
C	84.08483924	37.42256481	41.36017465
H	84.29565303	38.33172899	41.89787803
C	69.82527954	39.2227169	25.40546438
H	69.03698441	39.950982	25.43034875
C	79.43165228	36.70133982	23.00214861
H	78.3858584	36.57450613	22.78086276
C	83.52045383	35.10007213	40.00719144
H	83.25553083	34.19594768	39.48980082
C	61.12719958	52.01823155	37.93571226
H	60.22080092	51.91685732	38.51449777
C	80.08109915	52.36172533	24.37266903
H	80.53549478	52.95233221	23.59622262
C	82.0899249	37.83001717	27.25135751
C	69.50974338	41.80599162	23.54965325
H	70.48520196	41.41432981	23.34251525
C	81.57924833	31.82670064	37.91084675
H	81.87078495	30.85619814	37.53509189
C	62.29630433	51.44670433	38.36299766
H	62.34961394	50.90078615	39.28761467
C	64.58776475	34.73262044	35.29080497
H	64.60769857	34.64998002	34.21727805
C	83.7249427	53.813574	29.47918818
H	83.64613333	53.88660502	30.55022843
C	83.69181917	55.5871297	39.17094804
H	84.11305398	56.54945015	38.91780109
C	78.91546043	36.92182415	25.39390668
C	64.66338181	40.42784291	38.32483842
H	64.62841027	41.46379045	38.61492126
C	72.61469145	40.19878407	23.0543208
H	72.59610909	39.33839709	23.695234
C	71.83001105	37.29975819	25.33368483
H	72.58982071	36.53797698	25.31516197
C	84.0842704	52.30736292	24.62107255
C	80.37513284	36.70143813	21.94654966
C	78.94200656	35.91400033	26.3802626
H	79.63237724	35.09936816	26.25093368
C	61.12141128	52.74686642	36.75114948
C	66.96949742	42.80240919	24.05345504
H	65.98251763	43.18413404	24.25090015
C	78.11642825	35.9638701	27.4581058
H	78.1381407	35.17754845	28.19252827
C	68.49085809	41.55735444	22.65270957
C	84.3020774	54.62030481	24.10949918
H	84.15956621	55.63424553	24.436341
C	67.77951466	52.33672437	19.80101612
H	67.48779262	51.35147058	19.4787948
C	68.47164526	41.20616163	20.22995833
H	68.08926681	42.2029216	20.08936398
C	64.55282608	51.27205598	41.03252894
H	64.8561755	52.30348433	41.03508756
C	79.86805763	52.71285805	43.03998527
H	78.91219799	53.20907453	43.03644296
C	79.75966312	39.92932601	23.24721976
H	79.86190235	39.21365899	22.45195776
C	82.65159059	36.92208651	21.28570388
H	83.66999293	37.07381937	21.59514488
C	67.20917877	42.08322818	22.92462162
H	66.41605115	41.88704674	22.22419205
C	71.90294486	41.31137343	21.04501453
H	71.34918781	41.26966102	20.12383438
C	68.26750864	54.62818394	19.31064912
H	68.36151728	55.42993934	18.5927128
C	84.70876513	35.21621236	40.67837954
H	85.41861924	34.40186867	40.68715826
C	67.64702981	38.18899411	23.42758303
H	67.29131109	37.94846872	24.41516486
C	86.185591	54.12142015	29.57707882
H	86.14812021	54.25354815	30.64484442
C	79.232389	51.34674906	24.0591194
H	79.0067131	51.13061565	23.02897974
C	82.32263915	36.72432801	19.97129336
H	83.08581022	36.72485493	19.2069557
C	64.97905736	35.93701825	35.90291708
C	68.72372927	40.3947395	19.09811058
C	70.94879822	37.41217676	24.30384778
H	70.99947236	36.74572043	23.46210162
C	84.86596281	54.33339074	22.8951505
H	85.17899319	55.12643638	22.23181501
C	80.02370045	36.49786397	20.60070449
H	78.99455293	36.31893405	20.34065605
C	84.9889153	36.39378496	41.36292455
H	85.92088589	36.49059231	41.90236415
C	71.6953957	37.81414414	21.15998563
H	72.76601751	37.70408007	21.14678814
C	71.91742887	40.16132808	21.86120069
C	70.87213229	36.70718544	20.84264765
C	64.36747287	49.24785105	39.79410922
C	66.74013653	38.15696129	22.34101154
C	64.5005833	34.97423401	38.02448856
H	64.46932765	35.10863526	39.09036521
C	63.45697415	39.71936898	38.10916265
C	84.65682017	51.99840282	23.37403223
H	84.80950768	50.96855569	23.09883754
C	67.90745516	53.35214171	18.89047951
H	67.72070698	53.16800706	17.84187061
C	80.58726085	52.6060933	44.20095678
H	80.19661123	53.01766604	45.12100496
C	85.04282937	53.00394962	22.52788391
H	85.49708419	52.76849376	21.57585753
C	61.06021813	39.54095588	38.07272036
H	60.08180394	39.9714586	38.23045132
C	80.99160181	36.50697141	19.63133659
H	80.72640532	36.33704368	18.59781744
C	61.16880541	38.22054187	37.64934923
H	60.28082552	37.62999976	37.47768353
C	69.45286274	38.296607	18.24604449
H	69.80479926	37.30514955	18.46747202
C	82.00969415	34.049161	23.17420979
H	81.70822443	34.412533	22.20834929
C	63.97206726	50.69199776	42.12861716
H	63.81213079	51.26113275	43.03261512
C	68.66474661	35.84473716	20.61902891
H	67.60932665	36.0413397	20.67660846
C	87.42505921	54.03762788	27.53050019
H	88.36729692	54.10136298	27.00620465
C	82.44906773	34.56354323	25.45463861
C	76.64290734	45.49565851	38.55464773
C	83.98395347	49.43157254	40.84381854
C	75.33385783	51.16390789	33.26739342
C	78.14384065	40.44396263	38.53779511
C	77.98416047	47.23565161	39.61938808
C	69.54500027	52.14728181	34.18592294
C	73.99585909	50.9574766	33.5970713
H	73.76334204	50.64021812	34.5972692
C	78.80786032	35.66866449	41.24585067
C	69.0228939	50.87227933	34.52311574
C	77.80127022	45.07397893	37.85976211
H	77.71991462	44.24090987	37.1844768
C	75.31487585	44.88095295	38.31847049
C	82.38267182	32.74481896	23.36371074
H	82.36456142	32.04205733	22.54355433
C	76.76421124	46.57002138	39.42049482
H	75.9023503	46.89771639	39.97252202
C	74.3308868	38.01222874	32.51308929
C	78.1702542	35.28260629	42.43849372
H	77.09540344	35.22767666	42.47372376
C	78.02845334	36.3876627	37.65615382
C	77.82274863	41.24352695	39.66528683
C	76.71606503	36.70455098	35.17558095
C	70.24003809	52.29525151	28.3778299
C	79.12874069	46.8069576	38.90047766
C	72.43389486	38.63035224	31.14903098
H	71.38411265	38.85066913	31.08232653
C	70.18192008	51.18640106	29.25471267
H	69.3810695	50.47726516	29.13882459
C	75.06992438	37.94869161	31.33093196
H	76.11748311	37.72174012	31.40000761
C	67.07445009	51.92520351	35.53007835
C	76.96739106	37.26348068	37.53491467
H	76.65605036	37.82715287	38.3942464
C	71.1157671	51.01584885	30.22841991
H	71.05332645	50.16722569	30.88589851
C	78.05583012	51.92307103	35.8094258
C	76.18366692	42.47250853	38.34537385
C	75.23302762	38.3589538	36.16442563
H	74.91509046	38.92658172	37.02140517
C	78.41445546	35.64056318	36.52385755
H	79.20889765	34.92752077	36.64330842
C	76.52311417	41.66539619	37.232246
H	76.00757119	41.83381057	36.30280415
C	80.30318572	35.00074669	43.48412059
H	80.89118494	34.73144005	44.34944541
C	72.26411664	53.00227555	29.53213048
H	73.06255325	53.71200596	29.64703872
C	76.35900487	50.98401457	34.32895647
C	81.48505012	48.82378712	35.18926335
C	73.23450656	51.68841464	31.42214955
C	74.61301068	38.52063653	34.96618708
H	73.80966346	39.22873632	34.88030696
C	83.09546955	39.33430323	24.18308867
H	83.33440099	40.3841281	24.16214484
C	81.60787902	40.25639965	35.28893078
C	66.78109952	47.07278241	34.91454712
C	78.99569641	45.70670068	38.01847305
H	79.86150549	45.37506606	37.47272487
C	72.18939589	51.92286112	30.39743702
C	76.37958931	49.80210043	35.10964654
H	75.72016436	48.99657126	34.83688793
C	81.37799172	46.56250986	33.49057151
C	80.45116804	48.54298121	39.9713535
C	80.97366513	41.72240411	30.307386
C	81.02149376	42.9354664	31.17376948
C	71.32881565	43.27999917	37.79182426
C	82.29906468	47.69108592	35.44699302
C	76.04804516	36.89423169	33.95163915
H	76.35134282	36.30743479	33.10455365
C	74.35993594	48.60491864	24.87756393
C	78.02991304	50.8692737	31.73436537
H	77.76879361	49.99263425	32.30055091
C	70.43564679	43.67017418	36.76494356
H	70.7488255	44.43622474	36.07749945
C	68.79201243	53.2974604	34.53079989
H	69.18179102	54.26895716	34.27972696
C	68.10525114	45.5745855	33.5596608
H	68.90038117	44.85583635	33.46670997
C	80.56837895	47.70046936	33.2563306
H	79.89481681	47.68614217	32.41765796
C	71.35579499	54.33773426	27.65631787
H	72.15392795	55.05055779	27.77039867
C	80.91051128	35.38383187	42.31826842
H	81.98085968	35.42482616	42.23189372
C	77.22236911	52.00959742	34.67995335
H	77.20531013	52.92231948	34.11315457
C	81.30070035	46.62070397	30.40469834
C	81.19170844	45.38943954	31.22500648
C	81.00292774	41.62860209	33.36037506
C	84.13981081	38.38748794	24.05467378
C	77.47427134	40.69758879	37.31776035
H	77.72370377	40.10163289	36.45745361
C	81.14815153	54.98442137	25.64012697
H	80.26973036	55.24295127	25.0734407
C	81.28293419	45.34962123	32.64505609
C	74.54696983	38.22092594	30.06453639
C	72.91188417	45.28373671	37.96279828
C	82.26516486	47.590089	30.63364524
H	82.90383076	47.49994604	31.49275453
C	74.31204519	49.50884924	25.96584324
H	74.91546083	49.30138912	26.83134758
C	70.53355748	37.1618085	35.09356335
C	79.74655788	39.18872303	39.86660129
C	70.99734605	49.83615674	33.59520899
H	71.57346896	48.95471385	33.37357819
C	81.10496257	42.89143429	32.59349826
C	80.13102909	40.59319418	32.94652506
H	79.5562887	40.7326642	32.04924517
C	85.05414948	51.55260657	40.71839027
H	84.96788148	52.59299005	40.46179697
C	82.48325519	48.64719146	29.72959254
C	78.03023584	50.74311982	36.59691348
C	79.99957466	39.44037026	33.65384677
H	79.33039873	38.66832961	33.31644246
C	65.44133256	48.58600298	36.26323013
C	78.11269367	48.32209068	40.51998291
H	77.251525	48.63847788	41.08268012
C	79.57986168	52.92622889	37.39520563
H	80.17474555	53.75800599	37.72924597
C	82.22256011	46.58394839	34.58726029
H	82.85250992	45.73516363	34.78062509
C	71.46180391	39.5761552	34.03664078
H	71.81964371	40.49712706	33.6100691
C	77.02439896	51.83415987	31.48365436
C	69.27276705	52.51860373	27.38514237
H	68.47398591	51.81373997	27.25655018
C	84.78416488	36.10409469	23.88847866
H	84.47174886	35.07574853	23.88898966
C	70.40029765	54.52841953	26.70858651
H	70.43037447	55.38666758	26.06137458
C	76.30445324	37.44854629	36.31054892
C	69.99273991	38.39445436	35.54027881
C	81.57203122	49.93468964	36.04408083
H	80.94998639	50.79126555	35.86602533
C	80.49473631	46.75060564	29.24655036
H	79.72535601	46.01911565	29.0702186
C	83.16634157	47.71621102	36.56706582
H	83.79444413	46.86394684	36.76017553
C	76.69674491	44.97185916	25.15361093
C	81.71739646	41.43716472	34.53248433
H	82.39739003	42.19966302	34.86447761
C	77.26865893	48.66397194	25.78033079
C	81.42961908	34.21227992	37.65588619
C	81.69798353	48.71855759	28.5498338
C	64.28844654	54.88440742	22.79032162
H	63.59467763	55.06162133	21.98140612
C	68.36522514	43.6314041	29.53985713
H	68.51394339	42.58629497	29.33906414
C	80.68296901	47.75548592	28.35279688
H	80.0712962	47.82033423	27.47039196
C	67.3871457	45.93981323	32.39501853
C	78.78628309	50.69225388	37.77796986
H	78.75325611	49.8105375	38.38718438
C	79.10390494	39.42818535	38.66929474
H	79.37100703	38.83496968	37.81657635
C	69.7706632	47.38021393	38.48488525
C	66.08638204	54.44771171	24.85730635
C	77.22100864	46.20410501	25.53751224
H	78.24063492	46.2427372	25.87446916
C	67.60073188	53.18685059	35.17666821
H	67.04321325	54.06746671	35.44464059
C	79.66081531	52.16872726	30.51913539
C	72.44739075	38.8293379	28.70046247
C	70.52249473	34.42858057	20.16228961
H	70.91013854	33.46813791	19.85445702
C	67.73559858	45.39157221	31.06267661
C	78.91478938	34.95227288	43.53961976
H	78.42688307	34.64187142	44.45276359
C	67.05285801	54.22250589	25.86728338
H	66.77996584	54.35762799	26.90011926
C	66.38300845	46.88427421	32.52172479
H	65.82376818	47.17446527	31.65125444
C	67.34803943	40.65857268	33.44458572
C	64.69248176	52.41293297	35.7749159
H	64.71896788	52.97032356	34.85390326
C	71.86225914	46.3209293	37.8112212
C	82.42394817	49.94071837	37.13222295
C	77.36534863	52.94706311	30.73406455
H	76.61931794	53.6944601	30.53568606
C	81.05668188	44.17870039	30.54990415
H	81.03168393	44.19517212	29.47564839
C	81.88857065	38.30881755	40.63650139
H	82.08864623	39.23898525	41.14016529
C	75.20224913	47.38654073	24.94170863
C	79.29765465	51.02420208	31.26729944
H	80.04490094	50.27418492	31.45762869
C	79.41582205	39.99028334	40.98151564
H	79.90040013	39.79055121	41.92134715
C	68.7790119	42.08438473	37.52813204
C	75.44589952	38.16445351	28.88647148
C	80.65074056	38.03691774	35.57291618
H	79.98799434	37.26221626	35.2390874
C	71.53928015	37.17381099	34.11197419
H	71.92981641	36.24049306	33.74937887
C	75.36941791	44.94815124	24.6380713
C	70.66299982	46.29133232	38.50540016
H	70.43457041	45.44074553	39.12048961
C	82.1098956	39.88309404	29.18327778
C	82.10137293	40.94459429	30.10413069
H	83.00385581	41.1853349	30.63575294
C	71.38081102	35.45390337	20.45992351
H	72.44530305	35.31131236	20.38662352
C	68.78471813	43.93910826	27.1240151
C	77.79853629	49.46387192	24.78121585
H	77.59765944	49.21690515	23.75467987
C	79.30560964	48.94888901	40.68611768
H	79.40837857	49.76710887	41.37568807
C	66.74101813	42.900567	32.70902099
H	66.05023582	43.72299527	32.72455789
C	67.4699985	47.95469629	27.51615216
H	66.61189653	47.98127659	28.16222946
C	78.35843421	50.05069135	27.44077484
H	78.5709424	50.2874422	28.46872314
C	86.25718911	49.68849344	41.58181312
H	87.16046736	49.27697248	42.0096201
C	73.56109261	48.87275891	23.77799521
H	73.58784018	48.20585825	22.93597103
C	66.48587482	41.78245094	33.52540114
C	70.92436701	42.27834218	38.65786847
H	71.58685263	41.97026911	39.44596191
C	81.38248306	37.84131359	36.72786645
C	73.51870202	50.61235475	25.94430679
H	73.49057495	51.27965451	26.78790643
C	67.92429103	50.89445546	24.51680774
C	66.8202414	50.92948695	25.39505786
H	66.09213587	51.70899833	25.25870297
C	72.58354148	38.01779863	27.58474554
C	66.44660479	47.64374777	36.15228176
H	67.00456551	47.37204331	37.02759246
C	63.46623296	52.29239966	36.47176421
C	65.56722795	54.46638728	22.53450162
H	65.9185287	54.3118509	21.53023155
C	66.66646955	49.99677443	26.37161126
[truncated: 58,993 more rows]
