# Supplementary material for: A pseudo-cubic metal–organic cage with conformationally switchable faces for dynamically adaptive guest encapsulation
Source: Nat Chem. 2025 Jan 8;17(2):289–96. doi: 10.1038/s41557-024-01708-5 (PMC11794150; doi:10.1038/s41557-024-01708-5)
Supplement: Supplementary file 4 — Single-crystal XRD data of empty cage 1 (CCDC 2367409). [file 41557_2024_1708_MOESM4_ESM.cif]

data_cut1_a_sq

# start Validation Reply Form
_vrf_THETM01_cut1_a_sq
;
PROBLEM: The value of sine(theta_max)/wavelength is less than 0.550
RESPONSE: The crystals were very weakly diffracting and few reflections 
at greater than 1.0 Å resolution were observed hence the data was 
trimmed accordingly.
;
_vrf_PLAT026_cut1_a_sq
;
PROBLEM: Ratio Observed / Unique Reflections (too) Low ..        35% Check 
RESPONSE: There was a significant drop-off in diffraction intensity 
after around 1.4 Å resolution resulting in a low ratio of observed/unique
 reflections.
;
_vrf_PLAT342_cut1_a_sq
;
PROBLEM: Low Bond Precision on  C-C Bonds ...............    0.02467 Ang.  
RESPONSE: The low bond precision arises from  the limited resolution of 
the data and thermal motion in some areas of the structure.
;
# end Validation Reply Form

_audit_creation_date               2024-03-07
_audit_creation_method
;
Olex2 1.2
(compiled 2018.05.29 svn.r3508 for OlexSys, GUI svn.r5506)
;
_shelx_SHELXL_version_number       '2018/3'
_audit_contact_author_address      ?
_audit_contact_author_email        ?
_audit_contact_author_name         ''
_audit_contact_author_phone        ?
_publ_contact_author_id_orcid      ?
_publ_section_references
;
Dolomanov, O.V., Bourhis, L.J., Gildea, R.J, Howard, J.A.K. & Puschmann, H.
 (2009), J. Appl. Cryst. 42, 339-341.

Sheldrick, G.M. (2015). Acta Cryst. C71, 3-8.
;
_chemical_name_common              ?
_chemical_name_systematic          ?
_chemical_formula_moiety          
 '16(F6 Sb), C420 H276 N48 Zn8'
_chemical_formula_sum              'C420 H276 F96 N48 Sb16 Zn8'
_chemical_formula_weight           10289.83
_chemical_melting_point            ?
loop_
  _atom_type_symbol
  _atom_type_description
  _atom_type_scat_dispersion_real
  _atom_type_scat_dispersion_imag
  _atom_type_scat_source
 'C' 'C' 0.0032 0.0015 'International Tables Vol C Tables 4.2.6.8 and 6.1.1.4'
 'H' 'H' 0.0000 0.0000 'International Tables Vol C Tables 4.2.6.8 and 6.1.1.4'
 'F' 'F' 0.0171 0.0103 'International Tables Vol C Tables 4.2.6.8 and 6.1.1.4'
 'N' 'N' 0.0060 0.0030 'International Tables Vol C Tables 4.2.6.8 and 6.1.1.4'
 'Sb' 'Sb' -0.6592 1.4081
 'International Tables Vol C Tables 4.2.6.8 and 6.1.1.4'
 'Zn' 'Zn' 0.3262 1.3876 'International Tables Vol C Tables 4.2.6.8 and 6.1.1.4'

_shelx_space_group_comment
;
The symmetry employed for this shelxl refinement is uniquely defined
by the following loop, which should always be used as a source of
symmetry information in preference to the above space-group names.
They are only intended as comments.
;
_space_group_crystal_system        'tetragonal'
_space_group_IT_number             88
_space_group_name_H-M_alt          'I 41/a'
_space_group_name_Hall             '-I 4ad'
loop_
  _space_group_symop_operation_xyz
 'x, y, z'
 '-x+1/2, -y, z+1/2'
 '-y+3/4, x+1/4, z+1/4'
 'y+3/4, -x+3/4, z+3/4'
 'x+1/2, y+1/2, z+1/2'
 '-x+1, -y+1/2, z+1'
 '-y+5/4, x+3/4, z+3/4'
 'y+5/4, -x+5/4, z+5/4'
 '-x, -y, -z'
 'x-1/2, y, -z-1/2'
 'y-3/4, -x-1/4, -z-1/4'
 '-y-3/4, x-3/4, -z-3/4'
 '-x+1/2, -y+1/2, -z+1/2'
 'x, y+1/2, -z'
 'y-1/4, -x+1/4, -z+1/4'
 '-y-1/4, x-1/4, -z-1/4'

_cell_length_a                     79.65280(10)
_cell_length_b                     79.65280(10)
_cell_length_c                     41.5024(2)
_cell_angle_alpha                  90
_cell_angle_beta                   90
_cell_angle_gamma                  90
_cell_volume                       263314.8(14)
_cell_formula_units_Z              16
_cell_measurement_reflns_used      86343
_cell_measurement_temperature      100
_cell_measurement_theta_max        20.512794149485657
_cell_measurement_theta_min        0.7833723441913556
_shelx_estimated_absorpt_T_max     0.837
_shelx_estimated_absorpt_T_min     0.837
_exptl_absorpt_coefficient_mu      0.922
_exptl_absorpt_correction_T_max    1.0
_exptl_absorpt_correction_T_min    0.9217227070561393
_exptl_absorpt_correction_type    empirical
_exptl_absorpt_process_details     
;
DIALS 3.16.0-ga309fad1d-release
Scaling & analysis of unmerged intensities, absorption correction using spherical harmonics
;
_exptl_absorpt_special_details     ?
_exptl_crystal_colour              yellow
_exptl_crystal_colour_modifier     ?
_exptl_crystal_colour_primary      yellow
_exptl_crystal_density_diffrn      1.038
_exptl_crystal_density_meas        ?
_exptl_crystal_density_method      ?
_exptl_crystal_description         block
_exptl_crystal_F_000               80832
_exptl_crystal_size_max            0.2
_exptl_crystal_size_mid            0.2
_exptl_crystal_size_min            0.2
_exptl_transmission_factor_max     ?
_exptl_transmission_factor_min     ?
_diffrn_reflns_av_R_equivalents    0.0652
_diffrn_reflns_av_unetI/netI       0.1044
_diffrn_reflns_Laue_measured_fraction_full  0.999
_diffrn_reflns_Laue_measured_fraction_max  0.999
_diffrn_reflns_limit_h_max         74
_diffrn_reflns_limit_h_min         -79
_diffrn_reflns_limit_k_max         79
_diffrn_reflns_limit_k_min         -74
_diffrn_reflns_limit_l_max         41
_diffrn_reflns_limit_l_min         -41
_diffrn_reflns_number              457036
_diffrn_reflns_point_group_measured_fraction_full  0.999
_diffrn_reflns_point_group_measured_fraction_max  0.999
_diffrn_reflns_theta_full          20.148
_diffrn_reflns_theta_max           20.148
_diffrn_reflns_theta_min           0.701
_diffrn_ambient_temperature        100
_diffrn_detector                  'Photon counting pixel array'
_diffrn_detector_type             'Dectris PILATUS 2M'
_diffrn_detector_area_resol_mean   ?
_diffrn_measured_fraction_theta_full  0.999
_diffrn_measured_fraction_theta_max  0.999
_diffrn_measurement_device        'Fixed \c 3-circle diffractometer'
_diffrn_measurement_device_type   'Fluid Film Devices'
_diffrn_measurement_method         'shutterless scans'
_diffrn_measurement_specimen_support 'MiTeGen MicroMount'
_diffrn_radiation_monochromator   'Silicon 111'
_diffrn_radiation_type             synchrotron
_diffrn_radiation_wavelength       0.6889
_diffrn_source                     Synchrotron
_diffrn_source_details            'Allan et al. (2017)'
_diffrn_source_type               'Diamond Light Source Beamline I19-1'
_diffrn_special_details            ?
_reflns_Friedel_coverage           0.000
_reflns_Friedel_fraction_full      .
_reflns_Friedel_fraction_max       .
_reflns_number_gt                  23893
_reflns_number_total               68849
_reflns_special_details
;
 Reflections were merged by SHELXL according to the crystal
 class for the calculation of statistics and refinement.
 
 Structure factors included contributions from the .fab file.
 
 _reflns_Friedel_fraction is defined as the number of unique
 Friedel pairs measured divided by the number that would be
 possible theoretically, ignoring centric projections and
 systematic absences.
;
_reflns_threshold_expression       'I > 2\s(I)'
_computing_cell_refinement         ?
_computing_data_collection         'GDA - generic data acquisition software'
_computing_data_reduction          
;
DIALS 3.16.0-ga309fad1d-release (Winter, G. et al., 2018)
dials.scale (Beilsten-Edmands, J. et al., 2020)
XIA2 3.16.0 (Winter, G., 2010)
;
_computing_molecular_graphics      'Olex2 (Dolomanov et al., 2009)'
_computing_publication_material    'Olex2 (Dolomanov et al., 2009)'
_computing_structure_refinement    'ShelXL (Sheldrick, 2015)'
_computing_structure_solution      'SHELXT 2018/2 (Sheldrick, 2018)'
_refine_diff_density_max           1.215
_refine_diff_density_min           -0.617
_refine_diff_density_rms           0.148
_refine_ls_extinction_coef         .
_refine_ls_extinction_method       none
_refine_ls_goodness_of_fit_ref     0.939
_refine_ls_hydrogen_treatment      mixed
_refine_ls_matrix_type             full
_refine_ls_number_parameters       5979
_refine_ls_number_reflns           68849
_refine_ls_number_restraints       6461
_refine_ls_R_factor_all            0.1774
_refine_ls_R_factor_gt             0.1199
_refine_ls_restrained_S_all        1.009
_refine_ls_shift/su_max            0.007
_refine_ls_shift/su_mean           0.000
_refine_ls_structure_factor_coef   Fsqd
_refine_ls_weighting_details      
 'w=1/[\s^2^(Fo^2^)+(0.2000P)^2^] where P=(Fo^2^+2Fc^2^)/3'
_refine_ls_weighting_scheme        calc
_refine_ls_wR_factor_gt            0.3195
_refine_ls_wR_factor_ref           0.3432
_refine_special_details            ?
_olex2_refinement_description
;
1. Fixed Uiso
 At 1.2 times of:
  All C(H) groups
2. Restrained distances
 Sb7-F87 = Sb7-F0EN = Sb7-F08K = Sb7-F0EO = Sb7-F0E0 = Sb7-F0ED
 1.86 with sigma of 0.02
 Sb9-F0BZ = Sb9-F0C8 = Sb9-F0DW = Sb9-F0EG = Sb9-F0CK = Sb9-F0B2
 1.86 with sigma of 0.02
 C3AA-C4AA
 1.468 with sigma of 0.005
 N9-C4AA
 1.346 with sigma of 0.005
 N9-C5AA
 1.346 with sigma of 0.005
 C4AA-C23
 1.385 with sigma of 0.005
 C43-C5AA
 1.385 with sigma of 0.005
 C23-C19
 1.38 with sigma of 0.005
 C19-C43
 1.38 with sigma of 0.005
 C0BA-C0DU
 1.468 with sigma of 0.005
 C0F9-C0CW
 1.385 with sigma of 0.005
 C99-C0F9
 1.38 with sigma of 0.005
 Zn1-N0EK
 2.314 with sigma of 0.005
 N0BW-C0DT
 1.346 with sigma of 0.005
 N0BW-C0FB
 1.346 with sigma of 0.005
 C82-C0FB
 1.385 with sigma of 0.005
 C0DT-C7AA
 1.385 with sigma of 0.005
 C7AA-C6AA
 1.38 with sigma of 0.005
 C6AA-C82
 1.38 with sigma of 0.005
 N0DF-C0E4
 1.346 with sigma of 0.005
 N0DF-C0AW
 1.346 with sigma of 0.005
 C0E4-C75
 1.385 with sigma of 0.005
 C0EJ-C0AW
 1.385 with sigma of 0.005
 C75-C0EH
 1.38 with sigma of 0.005
 C0EH-C0EJ
 1.38 with sigma of 0.005
 C0D5-C0DZ
 1.468 with sigma of 0.005
 N21-Zn0F
 2.1 with sigma of 0.1
 N21-C0DZ
 1.346 with sigma of 0.005
 N21-C51
 1.346 with sigma of 0.005
 C0DZ-C91
 1.385 with sigma of 0.005
 C8AA-C51
 1.385 with sigma of 0.005
 C91-C9AA
 1.38 with sigma of 0.005
 C9AA-C8AA
 1.38 with sigma of 0.005
 C0CV-C0DG
 1.468 with sigma of 0.005
 N0CS-C0DG
 1.346 with sigma of 0.005
 N0CS-C0F3
 1.346 with sigma of 0.005
 C18-C0F3
 1.385 with sigma of 0.005
 C0DG-C81
 1.385 with sigma of 0.005
 C81-C94
 1.38 with sigma of 0.005
 C94-C18
 1.38 with sigma of 0.005
 C52-C1BA
 1.468 with sigma of 0.005
 N0BR-C1BA
 1.346 with sigma of 0.005
 N0BR-C0F6
 1.346 with sigma of 0.005
 C1BA-C65
 1.385 with sigma of 0.005
 C2BA-C0F6
 1.385 with sigma of 0.005
 C65-C70
 1.38 with sigma of 0.005
 C70-C2BA
 1.38 with sigma of 0.005
 N0EK-C17
 1.346 with sigma of 0.005
 C20-C17
 1.385 with sigma of 0.005
 C24-C20
 1.38 with sigma of 0.005
 C4BA-C28
 1.468 with sigma of 0.005
 N0EK-C28
 1.346 with sigma of 0.005
 C68-C24
 1.38 with sigma of 0.005
 C28-C68
 1.385 with sigma of 0.005
 N07B-C0DU
 1.346 with sigma of 0.005
 N07B-C0CW
 1.346 with sigma of 0.005
 C0DU-C72
 1.385 with sigma of 0.005
 C72-C99
 1.38 with sigma of 0.005
 C091-C25
 1.468 with sigma of 0.005
 N0AQ-C25
 1.346 with sigma of 0.005
 N0AQ-C44
 1.346 with sigma of 0.005
 C25-C22
 1.385 with sigma of 0.005
 C31-C44
 1.385 with sigma of 0.005
 C60-C31
 1.38 with sigma of 0.005
 C22-C60
 1.38 with sigma of 0.005
 Sb9-F136 = Sb9-F3FA = Sb9-F33 = Sb9-F6AA = Sb9-F82 = Sb9-F161
 1.86 with sigma of 0.02
 Sb5-F1AA = Sb5-F142 = Sb5-F177 = Sb5-F5AA = Sb5-F121 = Sb5-F7AA
 1.86 with sigma of 0.02
 Sb17-F13 = Sb17-F2A = Sb17-F11 = Sb17-F79 = Sb17-F98 = Sb17-F32
 1.86 with sigma of 0.02
 Sb16-F13A = Sb16-F2B = Sb16-F11A = Sb16-F79A = Sb16-F98A = Sb16-F32A
 1.86 with sigma of 0.02
 Sb21-F169 = Sb21-F116 = Sb21-F180 = Sb21-F188 = Sb21-F18 = Sb21-F182
 1.86 with sigma of 0.02
 Sb5-F7AA = Sb5-F121 = Sb5-F142 = Sb5-F177 = Sb5-F5AA = Sb5-F1AA
 1.86 with sigma of 0.02
 Sb6-F61 = Sb6-F56 = Sb6-F57 = Sb6-F58 = Sb6-F59 = Sb6-F60
 1.86 with sigma of 0.02
 Sb10-F50 = Sb10-F51 = Sb10-F52 = Sb10-F53 = Sb10-F54 = Sb10-F4AA
 1.86 with sigma of 0.02
 Sb4-F1BA = Sb4-F0BA = Sb4-F0FF = Sb4-F0AA = Sb4-F0DC = Sb4-F0DV
 1.86 with sigma of 0.02
 Sb1-F100 = Sb1-F3DA = Sb1-F200 = Sb1-F5BA = Sb1-F9
 1.86 with sigma of 0.02
 Sb33-F4BA = Sb33-F145 = Sb33-F99A = Sb33-F34 = Sb33-F8BA = Sb33-F10
 1.86 with sigma of 0.02
 Sb11-F126 = Sb11-F9AA = Sb11-F3AA = Sb11-F46 = Sb11-F5CA = Sb11-F6CA
 1.86 with sigma of 0.02
 Sb2-F72 = Sb2-F101 = Sb2-F71 = Sb2-F236 = Sb2-F156 = Sb2-F6CB
 1.86 with sigma of 0.02
 Sb26-F105 = Sb26-F92 = Sb26-F141 = Sb26-F113 = Sb26-F36 = Sb26-F7CA
 1.86 with sigma of 0.02
 Sb27-F9CA = Sb27-F75 = Sb27-F257 = Sb27-F8CA = Sb27-F74 = Sb27-F42
 1.86 with sigma of 0.02
 Sb30-F12 = Sb30-F24 = Sb30-F1DA = Sb30-F289 = Sb30-F154 = Sb30-F68
 1.86 with sigma of 0.02
 Sb31-F4 = Sb31-F24A = Sb31-F1DB = Sb31-F2 = Sb31-F2DA = Sb31-F114
 1.86 with sigma of 0.02
 Sb36-F44 = Sb36-F91 = Sb36-F43 = Sb36-F1CA = Sb36-F2CA = Sb36-F49
 1.86 with sigma of 0.02
 F100-F3DA = F100-F200 = F100-F5BA = F3DA-F200
 2.63 with sigma of 0.02
 F9-F3DA = F9-F200 = F9-F5BA = F200-F5BA
 2.63 with sigma of 0.02
 F4BA-F145 = F4BA-F99A = F4BA-F34 = F4BA-F8BA = F145-F99A = F99A-F34
 2.63 with sigma of 0.02
 F10-F145 = F10-F99A = F10-F34 = F10-F8BA = F34-F8BA = F8BA-F145
 2.63 with sigma of 0.02
 Sb23-F90 = Sb23-F123 = Sb23-F55 = Sb23-F193 = Sb23-F9BA = Sb23-F69
 1.86 with sigma of 0.02
 Sb24-F90A = Sb24-F6DA = Sb24-F55A = Sb24-F3 = Sb24-F9BB = Sb24-F69A
 1.86 with sigma of 0.02
 Sb15-F212 = Sb15-F4CA = Sb15-F7DA = Sb15-F119 = Sb15-F3CA = Sb15-F144
 1.86 with sigma of 0.02
 Sb1-F100 = Sb1-F3DA = Sb1-F200 = Sb1-F5BA = Sb1-F9 = Sb1-F333
 1.86 with sigma of 0.02
 Sb32-F26 = Sb32-F218 = Sb32-F16 = Sb32-F7BA = Sb32-F385 = Sb32-F118
 1.86 with sigma of 0.02
 Sb28-F340 = Sb28-F31 = Sb28-F351 = Sb28-F117 = Sb28-F109 = Sb28-F167
 1.86 with sigma of 0.02
 Sb13-F120 = Sb13-F3BA = Sb13-F0CA = Sb13-F159 = Sb13-F6BA = Sb13-F252
 1.86 with sigma of 0.02
 Sb20-F5 = Sb20-F3BB = Sb20-F0CB = Sb20-F7 = Sb20-F6BB = Sb20-F8
 1.86 with sigma of 0.02
 Sb22-F5DA = Sb22-F238 = Sb22-F9DA = Sb22-F279 = Sb22-F8DA = Sb22-F4DA
 1.86 with sigma of 0.02
 Sb12-F6 = Sb12-F1 = Sb12-F401 = Sb12-F107 = Sb12-F157 = Sb12-F19
 1.86 with sigma of 0.02
 Sb14-F242 = Sb14-F64 = Sb14-F99 = Sb14-F288 = Sb14-F0DA = Sb14-F0EA
 1.86 with sigma of 0.02
 F242-F64 = F242-F99 = F242-F288 = F242-F0DA = F64-F99 = F99-F288
 2.63 with sigma of 0.02
 F0EA-F64 = F0EA-F99 = F0EA-F288 = F0EA-F0DA = F288-F0DA = F0DA-F64
 2.63 with sigma of 0.02
 Sb25-F48 = Sb25-F2EA = Sb25-F4EA = Sb25-F153 = Sb25-F3EA = Sb25-F462
 1.86 with sigma of 0.02
 Sb4-F0AA = Sb4-F0FF = Sb4-F1BA = Sb4-F0DC = Sb4-F0DV = Sb4-F0BA
 1.86 with sigma of 0.02
 Sb29-F0AB = Sb29-F0FG = Sb29-F5EA = Sb29-F0DD = Sb29-F1BB = Sb29-F0BB
 1.86 with sigma of 0.02
 Sb34-F7EA = Sb34-F6EA = Sb34-F8EA = Sb34-F9EA = Sb34-F0FA = Sb34-F0FH
 1.86 with sigma of 0.02
 Sb35-F2FA = Sb35-F198 = Sb35-F93 = Sb35-F1FA = Sb35-F261 = Sb35-F86
 1.86 with sigma of 0.02
 Sb38-F211 = Sb38-F2AA = Sb38-F66 = Sb38-F6FA = Sb38-F2AB = Sb38-F134
 1.86 with sigma of 0.02
 Sb37-F7FA = Sb37-F5FA = Sb37-F165 = Sb37-F406 = Sb37-F4FA = Sb37-F95
 1.86 with sigma of 0.02
 F95-F5FA = F95-F165 = F95-F406 = F95-F4FA = F406-F4FA = F4FA-F5FA = F7FA-F5FA
 = F7FA-F165 = F7FA-F406 = F7FA-F4FA = F5FA-F165 = F165-F406
 2.63 with sigma of 0.02
 F9FA-F150 = F9FA-F8FA = F9FA-F324 = F150-F8FA = F15-F150 = F15-F8FA = F15-
 F324 = F8FA-F324
 2.63 with sigma of 0.02
 Sb39-F9FA = Sb39-F166 = Sb39-F150 = Sb39-F8FA = Sb39-F324 = Sb39-F15
 1.86 with sigma of 0.02
 F9FA-F166 = F9FA-F150 = F9FA-F8FA = F9FA-F324 = F166-F150 = F150-F8FA = F15-
 F166 = F15-F150 = F15-F8FA = F15-F324 = F8FA-F324 = F324-F166
 2.63 with sigma of 0.02
 Sb40-F35 = Sb40-F130 = Sb40-F39 = Sb40-F634 = Sb40-F1GA = Sb40-F0GA
 1.86 with sigma of 0.02
 F130-F0GA = F39-F35 = F130-F0GA = F0GA-F39 = F1GA-F130 = F1GA-F0GA = F1GA-F39
 = F1GA-F35 = F39-F35 = F35-F130
 2.63 with sigma of 0.02
 F35-F130 = F35-F39 = F35-F634 = F35-F1GA = F130-F39 = F39-F634 = F0GA-F130 =
 F0GA-F39 = F0GA-F634 = F0GA-F1GA = F634-F1GA = F1GA-F130
 2.63 with sigma of 0.02
 F2GA-F104 = F2GA-F40 = F2GA-F38 = F104-F40 = F40-F38 = F127-F104 = F127-F40 =
 F127-F38
 2.63 with sigma of 0.02
 Sb41-F2GA = Sb41-F104 = Sb41-F40 = Sb41-F38 = Sb41-F201 = Sb41-F127
 1.86 with sigma of 0.02
 Sb42-F22 = Sb42-F3GA = Sb42-F102 = Sb42-F4GA = Sb42-F5GA = Sb42-F110
 1.86 with sigma of 0.02
 F22-F3GA = F22-F102 = F22-F4GA = F22-F5GA = F3GA-F102 = F102-F4GA = F110-F3GA
 = F110-F102 = F110-F4GA = F110-F5GA = F4GA-F5GA = F5GA-F3GA
 2.63 with sigma of 0.02
 F137-F662 = F137-F172 = F662-F172 = F80-F662 = F80-F172
 2.63 with sigma of 0.02
 Sb43-F137 = Sb43-F662 = Sb43-F172 = Sb43-F498 = Sb43-F247 = Sb43-F80
 1.86 with sigma of 0.02
 Sb44-F234 = Sb44-F209 = Sb44-F7GA = Sb44-F325 = Sb44-F6GA = Sb44-F37
 1.86 with sigma of 0.02
 N05P-C0C6
 1.3 with sigma of 0.1
 C0C6-C0BN
 1.468 with sigma of 0.005
 N06J-C0BN
 1.346 with sigma of 0.005
 C0BN-C0D6
 1.385 with sigma of 0.005
 C0D6-C57
 1.38 with sigma of 0.005
 C57-C1AA
 1.38 with sigma of 0.005
 N06J-C26
 1.346 with sigma of 0.005
 C1AA-C26
 1.385 with sigma of 0.005
 N0BX-C0AJ
 1.3 with sigma of 0.1
 C0AJ-C0DD
 1.468 with sigma of 0.005
 N0AO-C0DD
 1.346 with sigma of 0.005
 N0AO-C0E3
 1.346 with sigma of 0.005
 C0DD-C0C4
 1.385 with sigma of 0.005
 C314-C0E3
 1.385 with sigma of 0.005
 C0C4-C222
 1.38 with sigma of 0.005
 C222-C314
 1.38 with sigma of 0.005
 Sb45-F8GA = Sb45-F111 = Sb45-F171 = Sb45-F291 = Sb45-F378 = Sb45-F235
 1.86 with sigma of 0.02
 C09D-H09D
 0.93 with sigma of 0.02
 Sb47-F45 = Sb47-F9GA = Sb47-F196 = Sb47-F268 = Sb47-F0HA = Sb47-F195
 1.86 with sigma of 0.02
 C0B1-H0B1
 0.93 with sigma of 0.02
 N01S-C0AE
 1.3 with sigma of 0.1
 C0AE-C0AI
 1.468 with sigma of 0.005
 N01E-C0AI
 1.346 with sigma of 0.005
 N01E-C0AP
 1.346 with sigma of 0.005
 C0AI-C0CR
 1.385 with sigma of 0.005
 C0D3-C0AP
 1.385 with sigma of 0.005
 C0CR-C0E9
 1.38 with sigma of 0.005
 C0E9-C0D3
 1.38 with sigma of 0.005
 C09G-H09G
 0.93 with sigma of 0.02
 C0DO-H0DO
 0.93 with sigma of 0.02
 H0DO-N0B4 = H0DO-C0DT
 2 with sigma of 0.1
 Sb30-F289 = Sb30-F12 = Sb30-F1DA = Sb30-F68 = Sb30-F154 = Sb30-F24
 1.86 with sigma of 0.02
 F289-F12 = F289-F1DA = F289-F68 = F289-F154 = F12-F1DA = F1DA-F68 = F24-F12 =
 F24-F1DA = F24-F68 = F24-F154 = F68-F154 = F154-F12
 2.63 with sigma of 0.02
 C030-H030
 0.93 with sigma of 0.005
 C07H-H07H
 0.93 with sigma of 0.01
 H07H-C08G
 1.99 with sigma of 0.005
 H07H-C08U
 2.05 with sigma of 0.0005
 C03V-H03V
 0.93 with sigma of 0.02
 N00X-H03V
 2.03 with sigma of 0.01
 C02V-H03V
 1.98 with sigma of 0.01
 F48-F2EA = F48-F4EA = F48-F153 = F48-F3EA = F2EA-F4EA = F4EA-F153 = F462-F2EA
 = F462-F4EA = F462-F153 = F462-F3EA = F153-F3EA = F3EA-F2EA
 2.63 with sigma of 0.02
 F9FA-Sb8
 -3 with sigma of 0.02
 F3EA-H03X
 -2.2 with sigma of 0.02
 F462-H046
 -2.2 with sigma of 0.02
 H07U-F165
 -2.2 with sigma of 0.02
 H05M-F95
 -2.2 with sigma of 0.02
 C0A5-C08O
 1.45 with sigma of 0.05
 C0A2-C0A9
 1.37 with sigma of 0.005
 C0AF-C0AS
 1.45 with sigma of 0.05
 C02R-C037
 1.5 with sigma of 0.02
 C03L-C054
 1.5 with sigma of 0.02
 C04A-C04L
 1.5 with sigma of 0.02
 C04Y-C022
 1.5 with sigma of 0.02
 C088-C080
 1.5 with sigma of 0.02
 F64-C04V
 -3 with sigma of 0.02
 C046-F64
 -3 with sigma of 0.02
 C06A-C020
 1.5 with sigma of 0.02
 C03Z-C03Y
 1.5 with sigma of 0.02
 C0AR-C05H
 1.5 with sigma of 0.02
 C037-C02R
 1.5 with sigma of 0.02
 C054-C03L
 1.5 with sigma of 0.02
 C06I-C04E
 1.5 with sigma of 0.02
 H046-F242
 -2.2 with sigma of 0.02
 F1-H046
 -2.2 with sigma of 0.02
 F153-H046
 -2.2 with sigma of 0.02
 C066-F64
 -2.2 with sigma of 0.02
 H046-F0DA
 -2.2 with sigma of 0.02
 H7AA-F172
 -2.2 with sigma of 0.02
 H0BS-F247
 -2.2 with sigma of 0.02
 F43-H0AW
 -2.2 with sigma of 0.02
 F153-H03X
 -2.2 with sigma of 0.02
 F1-H0BO
 -2.2 with sigma of 0.02
 H09C-C09C
 -2.2 with sigma of 0.02
 H0BO-F1
 -2.2 with sigma of 0.02
 H0F3-F340
 -2.2 with sigma of 0.02
 H0CH-F378
 -2.2 with sigma of 0.02
 F0CA-F180
 -2.2 with sigma of 0.02
 F12-Sb30
 -2.2 with sigma of 0.02
 H09I-F12
 -2.2 with sigma of 0.02
 H1AA-F0AB
 -2.2 with sigma of 0.02
 H0CW-F180
 -2.2 with sigma of 0.02
 C4AA-C5AA
 2.301 with sigma of 0.005
 N9-C23
 2.4 with sigma of 0.005
 N9-C43
 2.4 with sigma of 0.005
 C4AA-C19
 2.38 with sigma of 0.005
 C19-C5AA
 2.38 with sigma of 0.005
 C23-C43
 2.382 with sigma of 0.005
 C0DU-C0CW
 2.301 with sigma of 0.005
 N07B-C0F9
 2.4 with sigma of 0.005
 C0DU-C99
 2.38 with sigma of 0.005
 C99-C0CW
 2.38 with sigma of 0.005
 C0DT-C0FB
 2.301 with sigma of 0.005
 N0BW-C82
 2.4 with sigma of 0.005
 N0BW-C7AA
 2.4 with sigma of 0.005
 C0DT-C6AA
 2.38 with sigma of 0.005
 C6AA-C0FB
 2.38 with sigma of 0.005
 C7AA-C82
 2.382 with sigma of 0.005
 C0E4-C0AW
 2.301 with sigma of 0.005
 N0DF-C75
 2.4 with sigma of 0.005
 N0DF-C0EJ
 2.4 with sigma of 0.005
 C0E4-C0EH
 2.38 with sigma of 0.005
 C0EH-C0AW
 2.38 with sigma of 0.005
 C75-C0EJ
 2.382 with sigma of 0.005
 C9AA-C51
 2.38 with sigma of 0.005
 C0DZ-C9AA
 2.38 with sigma of 0.005
 C91-C8AA
 2.382 with sigma of 0.005
 N21-C8AA
 2.4 with sigma of 0.005
 N21-C91
 2.4 with sigma of 0.005
 C0DZ-C51
 2.301 with sigma of 0.005
 C0DG-C0F3
 2.301 with sigma of 0.005
 N0CS-C18
 2.4 with sigma of 0.005
 N0CS-C81
 2.4 with sigma of 0.005
 C81-C18
 2.382 with sigma of 0.005
 C0DG-C94
 2.38 with sigma of 0.005
 C94-C0F3
 2.38 with sigma of 0.005
 C1BA-C0F6
 2.301 with sigma of 0.005
 N0BR-C65
 2.4 with sigma of 0.005
 N0BR-C2BA
 2.4 with sigma of 0.005
 C1BA-C70
 2.38 with sigma of 0.005
 C70-C0F6
 2.38 with sigma of 0.005
 C65-C2BA
 2.382 with sigma of 0.005
 N0EK-C20
 2.4 with sigma of 0.005
 C24-C17
 2.38 with sigma of 0.005
 C68-C20
 2.382 with sigma of 0.005
 N0EK-C68
 2.4 with sigma of 0.005
 C28-C24
 2.38 with sigma of 0.005
 C28-C17
 2.301 with sigma of 0.005
 N07B-C72
 2.4 with sigma of 0.005
 C72-C0F9
 2.382 with sigma of 0.005
 C25-C44
 2.301 with sigma of 0.005
 N0AQ-C22
 2.4 with sigma of 0.005
 N0AQ-C31
 2.4 with sigma of 0.005
 C60-C44
 2.38 with sigma of 0.005
 C25-C60
 2.38 with sigma of 0.005
 N05P-C0BN
 2.4 with sigma of 0.1
 C0C6-N06J
 2.4 with sigma of 0.1
 N06J-C0D6
 2.4 with sigma of 0.005
 C0BN-C57
 2.38 with sigma of 0.005
 N06J-C1AA
 2.4 with sigma of 0.005
 C0BN-C26
 2.301 with sigma of 0.005
 C57-C26
 2.38 with sigma of 0.005
 N0BX-C0DD
 2.4 with sigma of 0.1
 C0AJ-N0AO
 2.4 with sigma of 0.1
 C0DD-C0E3
 2.301 with sigma of 0.005
 N0AO-C0C4
 2.4 with sigma of 0.005
 N0AO-C314
 2.4 with sigma of 0.005
 C0DD-C222
 2.38 with sigma of 0.005
 C222-C0E3
 2.38 with sigma of 0.005
 C0C4-C314
 2.382 with sigma of 0.005
 N01S-C0AI
 2.4 with sigma of 0.1
 C0AE-N01E
 2.4 with sigma of 0.1
 C0AI-C0AP
 2.301 with sigma of 0.005
 N01E-C0CR
 2.4 with sigma of 0.005
 N01E-C0D3
 2.4 with sigma of 0.005
 C0AI-C0E9
 2.38 with sigma of 0.005
 C0E9-C0AP
 2.38 with sigma of 0.005
 C0CR-C0D3
 2.382 with sigma of 0.005
 F87-F0E0 \\sim F87-F0EN \\sim F87-F0ED \\sim F87-F08K \\sim F0ED-F0E0 \\sim
F0ED-F0EN
 with sigma of 0.04
 F0ED-F0EO \\sim F0EO-F0EN \\sim F0EO-F0E0 \\sim F0EO-F08K \\sim F0EN-F0E0
\\sim F08K-F0EN
 with sigma of 0.04
 F0BC-F06S \\sim F0BC-F0AU \\sim F0BC-F078 \\sim F0BC-F8AA \\sim F078-F06S
\\sim F078-F0AU
 with sigma of 0.04
 F0BZ-F0C8 \\sim F0BZ-F0DW \\sim F0BZ-F0EG \\sim F0BZ-F0CK \\sim F0C8-F0DW
\\sim F0DW-F0EG
 with sigma of 0.04
 F0B2-F0C8 \\sim F0B2-F0DW \\sim F0B2-F0EG \\sim F0B2-F0CK \\sim F0EG-F0CK
\\sim F0CK-F0C8
 with sigma of 0.04
 F0BA-F0FF \\sim F0BA-F1BA \\sim F0BA-F0DC \\sim F0BA-F0DV \\sim F0DC-F0DV
\\sim F0DV-F0FF
 with sigma of 0.04
 F0AA-F0FF \\sim F0AA-F1BA \\sim F0AA-F0DC \\sim F0AA-F0DV \\sim F0FF-F1BA
\\sim F1BA-F0DC
 with sigma of 0.04
 F136-F3FA \\sim F136-F33 \\sim F136-F6AA \\sim F136-F82 \\sim F3FA-F33 \\sim
F33-F6AA
 with sigma of 0.04
 F161-F3FA \\sim F161-F33 \\sim F161-F6AA \\sim F161-F82 \\sim F6AA-F82 \\sim
F82-F3FA
 with sigma of 0.04
 F1AA-F142 \\sim F1AA-F177 \\sim F1AA-F5AA \\sim F1AA-F121 \\sim F142-F177
\\sim F177-F5AA
 with sigma of 0.04
 F7AA-F142 \\sim F7AA-F177 \\sim F7AA-F5AA \\sim F7AA-F121 \\sim F5AA-F121
\\sim F121-F142
 with sigma of 0.04
 F13-F2A \\sim F13-F11 \\sim F13-F79 \\sim F13-F98 \\sim F2A-F11 \\sim F11-F79
 with sigma of 0.02
 F32-F2A \\sim F32-F11 \\sim F32-F79 \\sim F32-F98 \\sim F79-F98 \\sim F98-F2A
 with sigma of 0.02
 F13-F32 \\sim F2A-F79 \\sim F11-F98
 with sigma of 0.02
 F13A-F2B \\sim F13A-F11A \\sim F13A-F79A \\sim F13A-F98A \\sim F2B-F11A \\sim
F11A-F79A
 with sigma of 0.02
 F32A-F2B \\sim F32A-F11A \\sim F32A-F79A \\sim F32A-F98A \\sim F79A-F98A \\sim
F98A-F2B
 with sigma of 0.02
 F13A-F32A \\sim F2B-F79A \\sim F11A-F98A
 with sigma of 0.02
 F182-F180 \\sim F182-F188 \\sim F182-F18 \\sim F182-F116 \\sim F180-F188 \\sim
F188-F18
 with sigma of 0.04
 F169-F180 \\sim F169-F188 \\sim F169-F18 \\sim F169-F116 \\sim F18-F116 \\sim
F116-F180
 with sigma of 0.04
 F169-F116 \\sim F169-F180 \\sim F169-F188 \\sim F169-F18 \\sim F116-F180 \\sim
F180-F188
 with sigma of 0.04
 F182-F116 \\sim F182-F180 \\sim F182-F188 \\sim F182-F18 \\sim F188-F18 \\sim
F18-F116
 with sigma of 0.04
 F169-F182 \\sim F116-F188 \\sim F180-F18
 with sigma of 0.04
 F50-F4AA \\sim F51-F53 \\sim F52-F54
 with sigma of 0.04
 F7AA-F121 \\sim F7AA-F142 \\sim F7AA-F177 \\sim F7AA-F5AA \\sim F121-F142
\\sim F142-F177
 with sigma of 0.04
 F1AA-F121 \\sim F1AA-F142 \\sim F1AA-F177 \\sim F1AA-F5AA \\sim F177-F5AA
\\sim F5AA-F121
 with sigma of 0.04
 F7AA-F1AA \\sim F121-F177 \\sim F142-F5AA
 with sigma of 0.04
 F61-F56 \\sim F61-F57 \\sim F61-F58 \\sim F61-F59 \\sim F56-F57 \\sim F57-F58
 with sigma of 0.04
 F60-F56 \\sim F60-F57 \\sim F60-F58 \\sim F60-F59 \\sim F58-F59 \\sim F59-F56
 with sigma of 0.04
 F61-F60 \\sim F56-F58 \\sim F57-F59
 with sigma of 0.04
 F50-F51 \\sim F50-F52 \\sim F50-F53 \\sim F50-F54 \\sim F51-F52 \\sim F52-F53
 with sigma of 0.04
 F4AA-F51 \\sim F4AA-F52 \\sim F4AA-F53 \\sim F4AA-F54 \\sim F53-F54 \\sim
F54-F51
 with sigma of 0.04
 F1BA-F0BA \\sim F1BA-F0FF \\sim F1BA-F0AA \\sim F1BA-F0DC \\sim F0BA-F0FF
\\sim F0FF-F0AA
 with sigma of 0.04
 F0DV-F0BA \\sim F0DV-F0FF \\sim F0DV-F0AA \\sim F0DV-F0DC \\sim F0AA-F0DC
\\sim F0DC-F0BA
 with sigma of 0.04
 F1BA-F0DV \\sim F0BA-F0AA \\sim F0FF-F0DC
 with sigma of 0.04
 F126-F9AA \\sim F126-F3AA \\sim F126-F46 \\sim F126-F5CA \\sim F9AA-F3AA \\sim
F3AA-F46
 with sigma of 0.04
 F6CA-F9AA \\sim F6CA-F3AA \\sim F6CA-F46 \\sim F6CA-F5CA \\sim F46-F5CA \\sim
F5CA-F9AA
 with sigma of 0.04
 F126-F6CA \\sim F9AA-F46 \\sim F3AA-F5CA
 with sigma of 0.04
 F72-F101 \\sim F72-F71 \\sim F72-F236 \\sim F72-F156 \\sim F101-F71 \\sim
F71-F236
 with sigma of 0.04
 F6CB-F101 \\sim F6CB-F71 \\sim F6CB-F236 \\sim F6CB-F156 \\sim F236-F156 \\sim
F156-F101
 with sigma of 0.04
 F72-F6CB \\sim F101-F236 \\sim F71-F156
 with sigma of 0.04
 F105-F92 \\sim F105-F141 \\sim F105-F113 \\sim F105-F36 \\sim F92-F141 \\sim
F141-F113
 with sigma of 0.04
 F7CA-F92 \\sim F7CA-F141 \\sim F7CA-F113 \\sim F7CA-F36 \\sim F113-F36 \\sim
F36-F92
 with sigma of 0.04
 F9CA-F75 \\sim F9CA-F257 \\sim F9CA-F8CA \\sim F9CA-F74 \\sim F75-F257 \\sim
F257-F8CA
 with sigma of 0.04
 F42-F75 \\sim F42-F257 \\sim F42-F8CA \\sim F42-F74 \\sim F8CA-F74 \\sim
F74-F75
 with sigma of 0.04
 F9CA-F42 \\sim F75-F8CA \\sim F257-F74
 with sigma of 0.04
 F12-F24 \\sim F12-F1DA \\sim F12-F289 \\sim F12-F154 \\sim F24-F1DA \\sim
F1DA-F289
 with sigma of 0.04
 F68-F24 \\sim F68-F1DA \\sim F68-F289 \\sim F68-F154 \\sim F289-F154 \\sim
F154-F24
 with sigma of 0.04
 F12-F68 \\sim F24-F289 \\sim F1DA-F154
 with sigma of 0.04
 F4-F24A \\sim F4-F1DB \\sim F4-F2 \\sim F4-F2DA \\sim F24A-F1DB \\sim F1DB-F2
 with sigma of 0.04
 F114-F24A \\sim F114-F1DB \\sim F114-F2 \\sim F114-F2DA \\sim F2-F2DA \\sim
F2DA-F24A
 with sigma of 0.04
 F4-F114 \\sim F24A-F2 \\sim F1DB-F2DA
 with sigma of 0.04
 F120-F3BA \\sim F120-F6BA
 with sigma of 0.04
 F159-F6BA \\sim F6BA-F3BA
 with sigma of 0.04
 F3BA-F159 \\sim F0CA-F6BA
 with sigma of 0.04
 F120-F3BA \\sim F120-F0CA \\sim F120-F159 \\sim F120-F6BA \\sim F3BA-F0CA
\\sim F0CA-F159
 with sigma of 0.04
 F44-F91 \\sim F44-F43 \\sim F44-F1CA \\sim F44-F2CA \\sim F91-F43 \\sim
F43-F1CA \\sim F49-F91 \\sim F49-
 F43 \\sim F49-F1CA \\sim F49-F2CA \\sim F1CA-F2CA \\sim F2CA-F91
 with sigma of 0.04
 F44-F49 \\sim F91-F1CA \\sim F43-F2CA
 with sigma of 0.04
 F4BA-F145 \\sim F4BA-F99A \\sim F4BA-F34 \\sim F4BA-F8BA \\sim F145-F99A \\sim
F99A-F34
 with sigma of 0.04
 F10-F145 \\sim F10-F99A \\sim F10-F34 \\sim F10-F8BA \\sim F34-F8BA \\sim
F8BA-F145
 with sigma of 0.04
 F4BA-F10 \\sim F145-F34 \\sim F99A-F8BA
 with sigma of 0.04
 F100-F3DA \\sim F100-F200 \\sim F100-F5BA \\sim F3DA-F200
 with sigma of 0.01
 F9-F3DA \\sim F9-F200 \\sim F9-F5BA \\sim F200-F5BA
 with sigma of 0.01
 F100-F9 \\sim F3DA-F5BA
 with sigma of 0.01
 F90-F123 \\sim F90-F55 \\sim F90-F193 \\sim F90-F9BA \\sim F123-F55 \\sim
F55-F193
 with sigma of 0.04
 F69-F123 \\sim F69-F55 \\sim F69-F193 \\sim F69-F9BA \\sim F193-F9BA \\sim
F9BA-F123
 with sigma of 0.04
 F90-F69 \\sim F123-F193 \\sim F55-F9BA
 with sigma of 0.04
 F90A-F6DA \\sim F90A-F55A \\sim F90A-F3 \\sim F90A-F9BB \\sim F6DA-F55A \\sim
F55A-F3
 with sigma of 0.04
 F69A-F6DA \\sim F69A-F55A \\sim F69A-F3 \\sim F69A-F9BB \\sim F3-F9BB \\sim
F9BB-F6DA
 with sigma of 0.04
 F90A-F69A \\sim F6DA-F3 \\sim F55A-F9BB
 with sigma of 0.04
 F212-F4CA \\sim F212-F7DA \\sim F212-F119 \\sim F212-F3CA \\sim F4CA-F7DA
\\sim F7DA-F119
 with sigma of 0.04
 F144-F4CA \\sim F144-F7DA \\sim F144-F119 \\sim F144-F3CA \\sim F119-F3CA
\\sim F3CA-F4CA
 with sigma of 0.04
 F212-F144 \\sim F4CA-F119 \\sim F7DA-F3CA
 with sigma of 0.04
 F100-F333 \\sim F100-F3DA \\sim F100-F200 \\sim F100-F5BA \\sim F333-F3DA
\\sim F3DA-F200
 with sigma of 0.01
 F9-F333 \\sim F9-F3DA \\sim F9-F200 \\sim F9-F5BA \\sim F200-F5BA \\sim
F5BA-F333
 with sigma of 0.01
 F100-F9 \\sim F333-F200 \\sim F3DA-F5BA
 with sigma of 0.01
 F16-F26 \\sim F16-F118
 with sigma of 0.04
 F26-F218 \\sim F26-F16 \\sim F26-F7BA \\sim F26-F385 \\sim F218-F16 \\sim
F16-F7BA
 with sigma of 0.04
 F118-F218 \\sim F118-F16 \\sim F118-F7BA \\sim F118-F385 \\sim F7BA-F385 \\sim
F385-F218
 with sigma of 0.04
 F26-F118 \\sim F218-F7BA \\sim F16-F385
 with sigma of 0.04
 F340-F31 \\sim F340-F117
 with sigma of 0.04
 F167-F31 \\sim F167-F117
 with sigma of 0.04
 F340-F167 \\sim F31-F117
 with sigma of 0.04
 F167-F31 \\sim F167-F351 \\sim F167-F117
 with sigma of 0.04
 F340-F31 \\sim F340-F351 \\sim F340-F117 \\sim F31-F351 \\sim F351-F117
 with sigma of 0.04
 F340-F167 \\sim F31-F117 \\sim F351-F109
 with sigma of 0.04
 F167-F31 \\sim F167-F351 \\sim F167-F117 \\sim F167-F109 \\sim F117-F109 \\sim
F109-F31
 with sigma of 0.04
 F340-F31 \\sim F340-F351 \\sim F340-F117 \\sim F340-F109 \\sim F31-F351 \\sim
F351-F117
 with sigma of 0.04
 F5-F8 \\sim F3BB-F7 \\sim F0CB-F6BB
 with sigma of 0.04
 F8-F3BB \\sim F8-F0CB \\sim F8-F7 \\sim F8-F6BB \\sim F7-F6BB \\sim F6BB-F3BB
 with sigma of 0.04
 F5-F3BB \\sim F5-F0CB \\sim F5-F7 \\sim F5-F6BB \\sim F3BB-F0CB \\sim F0CB-F7
 with sigma of 0.04
 F5DA-F238 \\sim F5DA-F9DA \\sim F5DA-F279 \\sim F5DA-F8DA \\sim F238-F9DA
\\sim F9DA-F279
 with sigma of 0.04
 F4DA-F238 \\sim F4DA-F9DA \\sim F4DA-F279 \\sim F4DA-F8DA \\sim F279-F8DA
\\sim F8DA-F238
 with sigma of 0.04
 F5DA-F4DA \\sim F238-F279 \\sim F9DA-F8DA
 with sigma of 0.04
 F6-F1 \\sim F6-F401 \\sim F6-F107 \\sim F6-F157 \\sim F1-F401 \\sim F401-F107
\\sim F19-F1 \\sim F19-F401
 \\sim F19-F107 \\sim F19-F157 \\sim F107-F157 \\sim F157-F1
 with sigma of 0.04
 F6-F19 \\sim F1-F107 \\sim F401-F157
 with sigma of 0.04
 F242-F64 \\sim F242-F99 \\sim F242-F288 \\sim F64-F99 \\sim F99-F288
 with sigma of 0.04
 F0EA-F64 \\sim F0EA-F99 \\sim F0EA-F288
 with sigma of 0.04
 F242-F0EA \\sim F64-F288
 with sigma of 0.04
 F8AA-F06S \\sim F8AA-F1EA \\sim F8AA-F0AU \\sim F8AA-F0BC \\sim F06S-F1EA
\\sim F1EA-F0AU
 with sigma of 0.04
 F078-F06S \\sim F078-F1EA \\sim F078-F0AU \\sim F078-F0BC \\sim F0AU-F0BC
\\sim F0BC-F06S
 with sigma of 0.04
 F8AA-F078 \\sim F06S-F0AU \\sim F1EA-F0BC
 with sigma of 0.04
 F242-F64 \\sim F242-F99 \\sim F242-F288 \\sim F242-F0DA \\sim F64-F99 \\sim
F99-F288
 with sigma of 0.04
 F0EA-F64 \\sim F0EA-F99 \\sim F0EA-F288 \\sim F0EA-F0DA \\sim F288-F0DA \\sim
F0DA-F64
 with sigma of 0.04
 F242-F0EA \\sim F64-F288 \\sim F99-F0DA
 with sigma of 0.04
 F48-F2EA \\sim F48-F4EA \\sim F48-F153 \\sim F48-F3EA \\sim F2EA-F4EA \\sim
F4EA-F153 \\sim F462-F2EA
 \\sim F462-F4EA \\sim F462-F153 \\sim F462-F3EA \\sim F153-F3EA \\sim F3EA-F2EA
 with sigma of 0.04
 F48-F462 \\sim F2EA-F153 \\sim F4EA-F3EA
 with sigma of 0.04
 F0AB-F0FG \\sim F0AB-F5EA \\sim F0AB-F0DD \\sim F0AB-F1BB \\sim F0FG-F5EA
\\sim F5EA-F0DD
 with sigma of 0.04
 F0BB-F0FG \\sim F0BB-F5EA \\sim F0BB-F0DD \\sim F0BB-F1BB \\sim F0DD-F1BB
\\sim F1BB-F0FG
 with sigma of 0.04
 F0AB-F0BB \\sim F0FG-F0DD \\sim F5EA-F1BB
 with sigma of 0.04
 F7EA-F6EA \\sim F7EA-F8EA \\sim F7EA-F9EA \\sim F6EA-F8EA \\sim F8EA-F9EA
 with sigma of 0.04
 F0FA-F6EA \\sim F0FA-F8EA \\sim F0FA-F9EA \\sim F0FH-F0FA \\sim F0FH-F9EA
\\sim F0FH-F6EA \\sim F0FH-
 F7EA
 with sigma of 0.04
 F7EA-F0FA \\sim F6EA-F9EA \\sim F8EA-F0FH
 with sigma of 0.04
 F2FA-F198 \\sim F2FA-F93 \\sim F2FA-F1FA \\sim F2FA-F261 \\sim F198-F93 \\sim
F93-F1FA
 with sigma of 0.04
 F86-F198 \\sim F86-F93 \\sim F86-F1FA \\sim F86-F261 \\sim F1FA-F261 \\sim
F261-F198
 with sigma of 0.04
 F2FA-F86 \\sim F198-F1FA \\sim F93-F261
 with sigma of 0.04
 F211-F2AA \\sim F211-F66 \\sim F211-F6FA \\sim F211-F2AB \\sim F2AA-F66 \\sim
F66-F6FA
 with sigma of 0.04
 F134-F2AA \\sim F134-F66 \\sim F134-F6FA \\sim F134-F2AB \\sim F6FA-F2AB \\sim
F2AB-F2AA
 with sigma of 0.04
 F211-F134 \\sim F2AA-F6FA \\sim F66-F2AB
 with sigma of 0.04
 F7FA-F5FA \\sim F7FA-F165 \\sim F7FA-F406 \\sim F7FA-F4FA \\sim F5FA-F165
\\sim F165-F406
 with sigma of 0.04
 F95-F5FA \\sim F95-F165 \\sim F95-F406 \\sim F95-F4FA \\sim F406-F4FA \\sim
F4FA-F5FA
 with sigma of 0.04
 F7FA-F95 \\sim F5FA-F406 \\sim F165-F4FA
 with sigma of 0.04
 F9FA-F166 \\sim F9FA-F150 \\sim F9FA-F8FA \\sim F9FA-F324 \\sim F166-F150
\\sim F150-F8FA \\sim F15-
 F166 \\sim F15-F150 \\sim F15-F8FA \\sim F15-F324 \\sim F8FA-F324 \\sim
F324-F166
 with sigma of 0.04
 F9FA-F15 \\sim F166-F8FA \\sim F150-F324
 with sigma of 0.04
 F35-F130 \\sim F35-F39 \\sim F35-F634 \\sim F35-F1GA \\sim F130-F39 \\sim
F39-F634 \\sim F0GA-F130 ~
 F0GA-F39 \\sim F0GA-F634 \\sim F0GA-F1GA \\sim F634-F1GA \\sim F1GA-F130
 with sigma of 0.04
 F35-F0GA \\sim F130-F634 \\sim F39-F1GA
 with sigma of 0.04
 F2GA-F104 \\sim F2GA-F40 \\sim F2GA-F38 \\sim F104-F40 \\sim F40-F38 \\sim
F127-F104 \\sim F127-F40 ~
 F127-F38
 with sigma of 0.04
 F2GA-F127 \\sim F104-F38
 with sigma of 0.04
 F2GA-F104 \\sim F2GA-F40 \\sim F2GA-F38 \\sim F2GA-F201 \\sim F104-F40 \\sim
F40-F38 \\sim F127-F104
 \\sim F127-F40 \\sim F127-F38 \\sim F127-F201 \\sim F38-F201 \\sim F201-F104
 with sigma of 0.04
 F2GA-F127 \\sim F104-F38 \\sim F40-F201
 with sigma of 0.04
 F22-F3GA \\sim F22-F102 \\sim F22-F4GA \\sim F22-F5GA \\sim F3GA-F102 \\sim
F102-F4GA \\sim F110-F3GA
 \\sim F110-F102 \\sim F110-F4GA \\sim F110-F5GA \\sim F4GA-F5GA \\sim F5GA-F3GA
 with sigma of 0.04
 F22-F110 \\sim F3GA-F4GA \\sim F102-F5GA
 with sigma of 0.04
 F137-F662 \\sim F137-F172 \\sim F137-F498 \\sim F137-F247 \\sim F662-F172
\\sim F172-F498 \\sim F80-
 F662 \\sim F80-F172 \\sim F80-F498 \\sim F80-F247 \\sim F498-F247 \\sim
F247-F662
 with sigma of 0.04
 F137-F80 \\sim F662-F498 \\sim F172-F247
 with sigma of 0.04
 F234-F209 \\sim F234-F7GA \\sim F234-F325 \\sim F234-F6GA \\sim F209-F7GA
\\sim F7GA-F325 \\sim F37-
 F209 \\sim F37-F7GA \\sim F37-F325 \\sim F37-F6GA \\sim F325-F6GA \\sim
F6GA-F209
 with sigma of 0.04
 F234-F37 \\sim F209-F325 \\sim F7GA-F6GA
 with sigma of 0.04
 F8GA-F111 \\sim F8GA-F171 \\sim F8GA-F291 \\sim F8GA-F378 \\sim F111-F171
\\sim F171-F291 \\sim F235-
 F111 \\sim F235-F171 \\sim F235-F291 \\sim F235-F378 \\sim F291-F378 \\sim
F378-F111
 with sigma of 0.04
 F8GA-F235 \\sim F111-F291 \\sim F171-F378
 with sigma of 0.04
 F45-F9GA \\sim F45-F196 \\sim F45-F268 \\sim F45-F0HA \\sim F9GA-F196 \\sim
F196-F268 \\sim F195-F9GA
 \\sim F195-F196 \\sim F195-F268 \\sim F195-F0HA \\sim F268-F0HA \\sim F0HA-F9GA
 with sigma of 0.04
 F45-F195 \\sim F9GA-F268 \\sim F196-F0HA
 with sigma of 0.04
 F289-F12 \\sim F289-F1DA \\sim F289-F68 \\sim F289-F154 \\sim F12-F1DA \\sim
F1DA-F68 \\sim F24-F12 ~
 F24-F1DA \\sim F24-F68 \\sim F24-F154 \\sim F68-F154 \\sim F154-F12
 with sigma of 0.04
 F289-F24 \\sim F12-F68 \\sim F1DA-F154
 with sigma of 0.04
 F120-F252 \\sim F3BA-F159 \\sim F0CA-F6BA
 with sigma of 0.02
 F252-F3BA \\sim F252-F0CA \\sim F252-F159 \\sim F252-F6BA \\sim F159-F6BA
\\sim F6BA-F3BA
 with sigma of 0.01
3. Uiso/Uaniso restraints and constraints
N0AO \\sim N0BX \\sim C0AJ \\sim C0C4 \\sim C0DD \\sim C0E3 \\sim C222 \\sim
C314: within 2A with sigma of 0.02 and sigma for terminal atoms of 0.04
C3AA \\sim C4AA \\sim C5AA \\sim C19 \\sim C23 \\sim C43: within 2A with sigma
of 0.02 and sigma for terminal atoms of 0.04
N0AQ \\sim N03W \\sim C22 \\sim C25 \\sim C31 \\sim C44 \\sim C60 \\sim C091:
within 2A with sigma of 0.02 and sigma for terminal atoms of 0.04
N0DF \\sim C0AW \\sim C0E4 \\sim C0EH \\sim C0EJ \\sim C75: within 2A with
sigma of 0.02 and sigma for terminal atoms of 0.04
C0C4 \\sim C0DD \\sim C0E3 \\sim C222 \\sim C314: within 2A with sigma of 0.02
and sigma for terminal atoms of 0.04
N0B4 \\sim N0BW \\sim C0DO \\sim C0DT \\sim C0FB \\sim C6AA \\sim C7AA \\sim
C82: within 2A with sigma of 0.02 and sigma for terminal atoms of 0.04
N0AX \\sim N0CS \\sim C0CV \\sim C0DG \\sim C0F3 \\sim C18 \\sim C81 \\sim C94:
within 2A with sigma of 0.02 and sigma for terminal atoms of 0.04
C0DO \\sim C0DT \\sim C0FB \\sim C6AA \\sim C7AA \\sim C82: within 2A with
sigma of 0.02 and sigma for terminal atoms of 0.04
N21 \\sim C0DZ \\sim C8AA \\sim C9AA \\sim C51 \\sim C91: within 2A with sigma
of 0.02 and sigma for terminal atoms of 0.04
N01I \\sim N017 \\sim C0BJ \\sim C0BU \\sim C0C3 \\sim C0CH \\sim C06H \\sim
C07T: within 2A with sigma of 0.02 and sigma for terminal atoms of 0.04
C0F6 \\sim C1BA \\sim C2BA \\sim C65 \\sim C70: within 2A with sigma of 0.02
and sigma for terminal atoms of 0.04
C0CF \\sim C0D0 \\sim C0DA \\sim C0DM \\sim C0EI: within 2A with sigma of 0.02
and sigma for terminal atoms of 0.04
C0CW \\sim C0DU \\sim C0F9 \\sim C72 \\sim C99: within 2A with sigma of 0.02
and sigma for terminal atoms of 0.04
C0BP \\sim C0BT \\sim C0D4 \\sim C0DN \\sim C06O \\sim C08T: within 2A with
sigma of 0.02 and sigma for terminal atoms of 0.04
N06L \\sim C0AK \\sim C0CE \\sim C0CQ \\sim C0DK \\sim C0E6 \\sim C0EF: within
2A with sigma of 0.02 and sigma for terminal atoms of 0.04
N06J \\sim C0BN \\sim C0D6 \\sim C1AA \\sim C26 \\sim C57: within 2A with sigma
of 0.02 and sigma for terminal atoms of 0.04
C0BV \\sim C0D9 \\sim C05J \\sim C07D \\sim C07H \\sim C08G \\sim C08L \\sim
C08M \\sim C08U \\sim C085: within 2A with sigma of 0.02 and sigma for terminal
atoms of 0.04
N0EK \\sim N05A \\sim C4BA \\sim C17 \\sim C20 \\sim C24 \\sim C28 \\sim C68:
within 2A with sigma of 0.02 and sigma for terminal atoms of 0.04
C0AB \\sim C0BF \\sim C0CB \\sim C0D2 \\sim C0DP \\sim C08A \\sim C08D \\sim
C09P \\sim C09Q \\sim C09R: within 2A with sigma of 0.02 and sigma for terminal
atoms of 0.04
N01H \\sim C0AL \\sim C0B1 \\sim C0BE \\sim C0C1 \\sim C05K: within 2A with
sigma of 0.02 and sigma for terminal atoms of 0.04
N01E \\sim N01S \\sim C0AE \\sim C0AI \\sim C0AP \\sim C0D3 \\sim C0E9 \\sim
C05M: within 2A with sigma of 0.02 and sigma for terminal atoms of 0.04
N00Y \\sim N016 \\sim C0B3 \\sim C0BO \\sim C0C7 \\sim C08Z \\sim C042 \\sim
C066: within 2A with sigma of 0.02 and sigma for terminal atoms of 0.04
Sb34 \\sim F7EA \\sim F0FA \\sim F6EA \\sim F9EA \\sim F8EA \\sim F0FH: within
2A with sigma of 0.02 and sigma for terminal atoms of 0.04
Sb40 \\sim F35 \\sim F130 \\sim F39 \\sim F634 \\sim F1GA \\sim F0GA: within 2A
with sigma of 0.02 and sigma for terminal atoms of 0.04
Sb1 \\sim F100 \\sim F9 \\sim F5BA \\sim F200 \\sim F333 \\sim F3DA: within 2A
with sigma of 0.02 and sigma for terminal atoms of 0.04
Sb15 \\sim F3CA \\sim F4CA \\sim F7DA \\sim F119 \\sim F144 \\sim F212: within
2A with sigma of 0.02 and sigma for terminal atoms of 0.04
Sb33 \\sim F4BA \\sim F8BA \\sim F10 \\sim F34 \\sim F99A \\sim F145: within 2A
with sigma of 0.02 and sigma for terminal atoms of 0.04
Sb45 \\sim F8GA \\sim F111 \\sim F171 \\sim F235 \\sim F291 \\sim F378: within
2A with sigma of 0.02 and sigma for terminal atoms of 0.04
Sb13 \\sim Sb20 \\sim F0CA \\sim F0CB \\sim F3BA \\sim F3BB \\sim F5 \\sim F6BA
\\sim F6BB \\sim F7 \\sim F8 \\sim F120 \\sim F159 \\sim F252: within 2A with
sigma of 0.02 and sigma for terminal atoms of 0.04
Sb41 \\sim F2GA \\sim F38 \\sim F40 \\sim F104 \\sim F127 \\sim F201: within 2A
with sigma of 0.02 and sigma for terminal atoms of 0.04
Sb21 \\sim F116 \\sim F18 \\sim F169 \\sim F180 \\sim F182 \\sim F188: within
2A with sigma of 0.02 and sigma for terminal atoms of 0.04
Sb22 \\sim F238 \\sim F4DA \\sim F5DA \\sim F8DA \\sim F9DA \\sim F279: within
2A with sigma of 0.02 and sigma for terminal atoms of 0.04
Sb3 \\sim F0AU \\sim F0BC \\sim F1EA \\sim F06S \\sim F8AA \\sim F078: within
2A with sigma of 0.02 and sigma for terminal atoms of 0.04
Sb4 \\sim F0AA \\sim F0BA \\sim F0DC \\sim F0DV \\sim F0FF \\sim F1BA: within
2A with sigma of 0.02 and sigma for terminal atoms of 0.04
Sb45 \\sim F0FA \\sim F0FH \\sim F6EA \\sim F7EA \\sim F8EA \\sim F9EA: within
2A with sigma of 0.02 and sigma for terminal atoms of 0.04
Sb7 \\sim F0E0 \\sim F0ED \\sim F0EN \\sim F0EO \\sim F08K \\sim F87: within 2A
with sigma of 0.005 and sigma for terminal atoms of 0.01
Sb43 \\sim F80 \\sim F137 \\sim F172 \\sim F247 \\sim F498 \\sim F662: within
2A with sigma of 0.02 and sigma for terminal atoms of 0.04
Sb8 \\sim F00V \\sim F01C \\sim F01J \\sim F034 \\sim F040 \\sim F089: within
2A with sigma of 0.02 and sigma for terminal atoms of 0.04
F0B2 \\sim F0BZ \\sim F0C8 \\sim F0CK \\sim F0DW \\sim F0EG: within 2A with
sigma of 0.02 and sigma for terminal atoms of 0.04
Sb12 \\sim F1 \\sim F6 \\sim F19 \\sim F107 \\sim F157 \\sim F401: within 2A
with sigma of 0.02 and sigma for terminal atoms of 0.04
Sb16 \\sim F11A \\sim F98A \\sim F79A \\sim F32A \\sim F13A \\sim F2B: within
2A with sigma of 0.02 and sigma for terminal atoms of 0.04
Sb17 \\sim F2A \\sim F11 \\sim F13 \\sim F32 \\sim F79 \\sim F98: within 2A
with sigma of 0.02 and sigma for terminal atoms of 0.04
Sb18 \\sim F01K \\sim F01O \\sim F01W \\sim F015 \\sim F018 \\sim F019: within
2A with sigma of 0.02 and sigma for terminal atoms of 0.04
Sb19 \\sim F01Y \\sim F2BA \\sim F04Q \\sim F05D \\sim F06B \\sim F031: within
2A with sigma of 0.02 and sigma for terminal atoms of 0.04
Sb23 \\sim F9BA \\sim F55 \\sim F69 \\sim F123 \\sim F193 \\sim F90: within 2A
with sigma of 0.02 and sigma for terminal atoms of 0.04
Sb24 \\sim F3 \\sim F6DA \\sim F9BB \\sim F55A \\sim F69A \\sim F90A: within 2A
with sigma of 0.02 and sigma for terminal atoms of 0.04
Sb25 \\sim F2EA \\sim F3EA \\sim F4EA \\sim F48 \\sim F153 \\sim F462: within
2A with sigma of 0.02 and sigma for terminal atoms of 0.04
Sb28 \\sim F31 \\sim F109 \\sim F117 \\sim F167 \\sim F340 \\sim F351: within
2A with sigma of 0.02 and sigma for terminal atoms of 0.04
Sb30 \\sim F1DA \\sim F12 \\sim F24 \\sim F68 \\sim F289 \\sim F154: within 2A
with sigma of 0.02 and sigma for terminal atoms of 0.04
Sb39 \\sim F8FA \\sim F9FA \\sim F15 \\sim F150 \\sim F166 \\sim F324: within
2A with sigma of 0.02 and sigma for terminal atoms of 0.04
Sb31 \\sim F1DB \\sim F2 \\sim F2DA \\sim F4 \\sim F24A \\sim F114: within 2A
with sigma of 0.02 and sigma for terminal atoms of 0.04
Sb35 \\sim F1FA \\sim F2FA \\sim F86 \\sim F93 \\sim F198 \\sim F261: within 2A
with sigma of 0.02 and sigma for terminal atoms of 0.04
Sb42 \\sim F3GA \\sim F4GA \\sim F5GA \\sim F22 \\sim F102 \\sim F110: within
2A with sigma of 0.02 and sigma for terminal atoms of 0.04
Sb30 \\sim F289 \\sim F12 \\sim F1DA \\sim F68 \\sim F154 \\sim F24: within 2A
with sigma of 0.02 and sigma for terminal atoms of 0.04
Sb27 \\sim F8CA \\sim F9CA \\sim F42 \\sim F74 \\sim F75 \\sim F257: within 2A
with sigma of 0.005 and sigma for terminal atoms of 0.01
Sb5 \\sim F1AA \\sim F5AA \\sim F7AA \\sim F121 \\sim F142 \\sim F177: within
2A with sigma of 0.005 and sigma for terminal atoms of 0.01
N00U \\sim C01V \\sim C02E \\sim C06D \\sim C02V \\sim C03V \\sim N00X \\sim
C035: within 2A with sigma of 0.02 and sigma for terminal atoms of 0.04
C0B8 \\sim C0AR \\sim C09N \\sim C09E \\sim C09J \\sim C0BD \\sim C0B6 \\sim
C0B9 \\sim C0CY \\sim C0BG: within 2A with sigma of 0.02 and sigma for terminal
atoms of 0.04
N014 \\sim C08E \\sim C0A8 \\sim C0CX \\sim C0EC \\sim C08W \\sim C049 \\sim
N013: within 2A with sigma of 0.02 and sigma for terminal atoms of 0.04
Sb25 \\sim F48 \\sim F2EA \\sim F4EA \\sim F153 \\sim F3EA \\sim F462: within
2A with sigma of 0.02 and sigma for terminal atoms of 0.04
Sb6 \\sim F56 \\sim F57 \\sim F58 \\sim F59 \\sim F60 \\sim F61: within 2A with
sigma of 0.001 and sigma for terminal atoms of 0.002
Sb40 \\sim F35 \\sim F0GA \\sim F1GA \\sim F39 \\sim F130 \\sim F634: within 2A
with sigma of 0.001 and sigma for terminal atoms of 0.002
Sb11 \\sim F3AA \\sim F5CA \\sim F6CA \\sim F9AA \\sim F46 \\sim F126: within
2A with sigma of 0.001 and sigma for terminal atoms of 0.002
Sb2 \\sim F6CB \\sim F71 \\sim F72 \\sim F101 \\sim F156 \\sim F236: within 2A
with sigma of 0.001 and sigma for terminal atoms of 0.002
Sb37 \\sim F4FA \\sim F5FA \\sim F7FA \\sim F95 \\sim F165 \\sim F406: within
2A with sigma of 0.01 and sigma for terminal atoms of 0.02
Sb47 \\sim F0HA \\sim F9GA \\sim F45 \\sim F195 \\sim F196 \\sim F268: within
2A with sigma of 0.01 and sigma for terminal atoms of 0.02
Sb12 \\sim F1 \\sim F6 \\sim F19 \\sim F107 \\sim F157: within 2A with sigma of
0.01 and sigma for terminal atoms of 0.02
Sb14 \\sim F0DA \\sim F0EA \\sim F64 \\sim F99 \\sim F242 \\sim F288: within 2A
with sigma of 0.01 and sigma for terminal atoms of 0.02
N21 \\sim C0DZ \\sim C8AA \\sim C9AA \\sim C51 \\sim C91 \\sim C0D5 \\sim N09O:
within 2A with sigma of 0.01 and sigma for terminal atoms of 0.02
C07C \\sim C0D1 \\sim C0CN \\sim C0CI \\sim C0B0 \\sim C08Y \\sim C0AT \\sim
C0C0 \\sim C0A3 \\sim C0B5: within 2A with sigma of 0.02 and sigma for terminal
atoms of 0.04
C0BK \\sim C0DH \\sim C0CC \\sim C0A7 \\sim C07R \\sim C06A \\sim C08C \\sim
C0A4 \\sim C098 \\sim C0BQ: within 2A with sigma of 0.02 and sigma for terminal
atoms of 0.02
Sb44 \\sim F6GA \\sim F7GA \\sim F37 \\sim F209 \\sim F234 \\sim F325: within
2A with sigma of 0.01 and sigma for terminal atoms of 0.02
Sb26 \\sim F7CA \\sim F36 \\sim F92 \\sim F105 \\sim F113 \\sim F141: within 2A
with sigma of 0.01 and sigma for terminal atoms of 0.02
Sb32 \\sim F7BA \\sim F16 \\sim F26 \\sim F118 \\sim F218 \\sim F385: within 2A
with sigma of 0.01 and sigma for terminal atoms of 0.02
Sb36 \\sim F1CA \\sim F2CA \\sim F43 \\sim F44 \\sim F49 \\sim F91: within 2A
with sigma of 0.01 and sigma for terminal atoms of 0.02
Sb10 \\sim F4AA \\sim F50 \\sim F51 \\sim F52 \\sim F53 \\sim F54: within 2A
with sigma of 0.005 and sigma for terminal atoms of 0.01
F3FA \\sim F6AA \\sim F33 \\sim F82 \\sim F136 \\sim F161: within 2A with sigma
of 0.005 and sigma for terminal atoms of 0.01
Sb29 \\sim F0AB \\sim F0BB \\sim F0DD \\sim F1BB \\sim F5EA \\sim F0FG: within
2A with sigma of 0.005 and sigma for terminal atoms of 0.01
Sb38 \\sim F2AA \\sim F2AB \\sim F6FA \\sim F66 \\sim F134 \\sim F211: within
2A with sigma of 0.01 and sigma for terminal atoms of 0.02
N07B \\sim C72 \\sim C99 \\sim C0F9 \\sim C0CW \\sim C0DU \\sim C0BA \\sim
N01A: within 2A with sigma of 0.005 and sigma for terminal atoms of 0.01
Uanis(C3AA) \\sim Ueq, Uanis(C4AA) \\sim Ueq, Uanis(C23) \\sim Ueq, Uanis(C19)
\\sim Ueq, Uanis(C43) \\sim Ueq, Uanis(C5AA) \\sim Ueq: with sigma of 0.04 and
sigma for terminal atoms of 0.08
Uanis(N0AQ) \\sim Ueq, Uanis(C44) \\sim Ueq, Uanis(C31) \\sim Ueq, Uanis(C60)
\\sim Ueq, Uanis(C22) \\sim Ueq, Uanis(C25) \\sim Ueq, Uanis(N0DF) \\sim Ueq,
Uanis(C0E4) \\sim Ueq, Uanis(C75) \\sim Ueq, Uanis(C0EH) \\sim Ueq, Uanis(C0EJ)
\\sim Ueq, Uanis(C0AW) \\sim Ueq: with sigma of 0.04 and sigma for terminal
atoms of 0.08
Uanis(N0BW) \\sim Ueq, Uanis(C0FB) \\sim Ueq, Uanis(C82) \\sim Ueq, Uanis(C6AA)
\\sim Ueq, Uanis(C7AA) \\sim Ueq, Uanis(C0DT) \\sim Ueq, Uanis(N0B4) \\sim Ueq,
Uanis(C0DO) \\sim Ueq: with sigma of 0.04 and sigma for terminal atoms of 0.08
Uanis(N0CS) \\sim Ueq, Uanis(C0F3) \\sim Ueq, Uanis(C18) \\sim Ueq, Uanis(C94)
\\sim Ueq, Uanis(C81) \\sim Ueq, Uanis(C0DG) \\sim Ueq, Uanis(N0AX) \\sim Ueq,
Uanis(C0CV) \\sim Ueq: with sigma of 0.04 and sigma for terminal atoms of 0.08
Uanis(N21) \\sim Ueq, Uanis(C51) \\sim Ueq, Uanis(C9AA) \\sim Ueq, Uanis(C91)
\\sim Ueq, Uanis(C0DZ) \\sim Ueq, Uanis(C8AA) \\sim Ueq: with sigma of 0.04 and
sigma for terminal atoms of 0.08
Uanis(C1BA) \\sim Ueq, Uanis(C65) \\sim Ueq, Uanis(C70) \\sim Ueq, Uanis(C2BA)
\\sim Ueq, Uanis(C0F6) \\sim Ueq: with sigma of 0.04 and sigma for terminal
atoms of 0.08
Uanis(N08H) \\sim Ueq, Uanis(C0CF) \\sim Ueq, Uanis(C0DM) \\sim Ueq,
Uanis(C0EI) \\sim Ueq, Uanis(C0DA) \\sim Ueq, Uanis(C0D0) \\sim Ueq: with sigma
of 0.04 and sigma for terminal atoms of 0.08
Uanis(N01D) \\sim Ueq, Uanis(C0BT) \\sim Ueq, Uanis(C0D4) \\sim Ueq,
Uanis(C0DN) \\sim Ueq, Uanis(C0BP) \\sim Ueq, Uanis(C08T) \\sim Ueq,
Uanis(C06O) \\sim Ueq: with sigma of 0.04 and sigma for terminal atoms of 0.08
Uanis(C0AK) \\sim Ueq, Uanis(N06L) \\sim Ueq, Uanis(C0CE) \\sim Ueq,
Uanis(C0E6) \\sim Ueq, Uanis(C0EF) \\sim Ueq, Uanis(C0DK) \\sim Ueq,
Uanis(C0CQ) \\sim Ueq: with sigma of 0.04 and sigma for terminal atoms of 0.08
Uanis(N06J) \\sim Ueq, Uanis(C0BN) \\sim Ueq, Uanis(C0D6) \\sim Ueq, Uanis(C57)
\\sim Ueq, Uanis(C1AA) \\sim Ueq, Uanis(C26) \\sim Ueq: with sigma of 0.04 and
sigma for terminal atoms of 0.08
Uanis(N05A) \\sim Ueq, Uanis(C4BA) \\sim Ueq, Uanis(N0EK) \\sim Ueq, Uanis(C28)
\\sim Ueq, Uanis(C68) \\sim Ueq, Uanis(C24) \\sim Ueq, Uanis(C20) \\sim Ueq,
Uanis(C17) \\sim Ueq: with sigma of 0.04 and sigma for terminal atoms of 0.08
Uanis(N01H) \\sim Ueq, Uanis(C0AL) \\sim Ueq, Uanis(C0B1) \\sim Ueq,
Uanis(C0C1) \\sim Ueq, Uanis(C0BE) \\sim Ueq, Uanis(C05K) \\sim Ueq: with sigma
of 0.04 and sigma for terminal atoms of 0.08
Uanis(N01S) \\sim Ueq, Uanis(C0AE) \\sim Ueq, Uanis(C0AI) \\sim Ueq,
Uanis(C05M) \\sim Ueq, Uanis(C0E9) \\sim Ueq, Uanis(C0D3) \\sim Ueq,
Uanis(C0AP) \\sim Ueq, Uanis(N01E) \\sim Ueq: with sigma of 0.04 and sigma for
terminal atoms of 0.08
Uanis(N00Y) \\sim Ueq, Uanis(C066) \\sim Ueq, Uanis(C042) \\sim Ueq,
Uanis(C0BO) \\sim Ueq, Uanis(C0C7) \\sim Ueq, Uanis(C0B3) \\sim Ueq,
Uanis(C08Z) \\sim Ueq, Uanis(N016) \\sim Ueq: with sigma of 0.04 and sigma for
terminal atoms of 0.08
Uanis(F0B2) \\sim Ueq, Uanis(F0BZ) \\sim Ueq, Uanis(F0C8) \\sim Ueq,
Uanis(F0CK) \\sim Ueq, Uanis(F0DW) \\sim Ueq, Uanis(F0EG) \\sim Ueq: with sigma
of 0.01 and sigma for terminal atoms of 0.02
Uanis(N0AO) \\sim Ueq, Uanis(C0E3) \\sim Ueq, Uanis(C314) \\sim Ueq,
Uanis(C222) \\sim Ueq, Uanis(C0C4) \\sim Ueq, Uanis(C0DD) \\sim Ueq,
Uanis(C0AJ) \\sim Ueq, Uanis(N0BX) \\sim Ueq: with sigma of 0.04 and sigma for
terminal atoms of 0.08
Uanis(N04K) \\sim Ueq, Uanis(C0CA) \\sim Ueq, Uanis(C0E4) \\sim Ueq, Uanis(C75)
\\sim Ueq, Uanis(C0EH) \\sim Ueq, Uanis(C0EJ) \\sim Ueq, Uanis(C0AW) \\sim Ueq,
Uanis(N0DF) \\sim Ueq: with sigma of 0.04 and sigma for terminal atoms of 0.08
Uanis(N03W) \\sim Ueq, Uanis(C091) \\sim Ueq, Uanis(C25) \\sim Ueq, Uanis(N0AQ)
\\sim Ueq, Uanis(C44) \\sim Ueq, Uanis(C31) \\sim Ueq, Uanis(C60) \\sim Ueq,
Uanis(C22) \\sim Ueq: with sigma of 0.04 and sigma for terminal atoms of 0.08
: with sigma of 0.04 and sigma for terminal atoms of 0.08
Uanis(N00U) \\sim Ueq, Uanis(C01V) \\sim Ueq, Uanis(C02E) \\sim Ueq,
Uanis(C06D) \\sim Ueq, Uanis(C02V) \\sim Ueq, Uanis(C03V) \\sim Ueq,
Uanis(N00X) \\sim Ueq, Uanis(C035) \\sim Ueq: with sigma of 0.04 and sigma for
terminal atoms of 0.08
Uanis(N014) \\sim Ueq, Uanis(C08E) \\sim Ueq, Uanis(C0A8) \\sim Ueq,
Uanis(C0CX) \\sim Ueq, Uanis(C0EC) \\sim Ueq, Uanis(C08W) \\sim Ueq,
Uanis(C049) \\sim Ueq, Uanis(N013) \\sim Ueq: with sigma of 0.04 and sigma for
terminal atoms of 0.08
Uanis(N07B) \\sim Ueq, Uanis(C72) \\sim Ueq, Uanis(C99) \\sim Ueq, Uanis(C0F9)
\\sim Ueq, Uanis(C0CW) \\sim Ueq, Uanis(C0DU) \\sim Ueq: with sigma of 0.02 and
sigma for terminal atoms of 0.02
Uanis(C0A2) \\sim Ueq, Uanis(C0A9) \\sim Ueq, Uanis(C05O) \\sim Ueq,
Uanis(C05F) \\sim Ueq, Uanis(C03Y) \\sim Ueq, Uanis(C04F) \\sim Ueq,
Uanis(C09S) \\sim Ueq, Uanis(C0AM) \\sim Ueq, Uanis(C05L) \\sim Ueq,
Uanis(C04O) \\sim Ueq: with sigma of 0.04 and sigma for terminal atoms of 0.08
Uanis(N0AO) \\sim Ueq, Uanis(C0DD) \\sim Ueq, Uanis(C0C4) \\sim Ueq,
Uanis(C222) \\sim Ueq, Uanis(C314) \\sim Ueq, Uanis(C0E3) \\sim Ueq,
Uanis(N0BX) \\sim Ueq, Uanis(C0AJ) \\sim Ueq: with sigma of 0.02 and sigma for
terminal atoms of 0.04
Uanis(N07B) \\sim Ueq, Uanis(C72) \\sim Ueq, Uanis(C99) \\sim Ueq, Uanis(C0F9)
\\sim Ueq, Uanis(C0CW) \\sim Ueq, Uanis(C0DU) \\sim Ueq, Uanis(C0BA) \\sim Ueq,
Uanis(N01A) \\sim Ueq: with sigma of 0.01 and sigma for terminal atoms of 0.02
4. Rigid body (RIGU) restrains
 Sb34, F7EA, F0FA, F6EA, F9EA, F8EA, F0FH
 with sigma for 1-2 distances of 0.01 and sigma for 1-3 distances of 0.01
 Sb22, F4DA, F5DA, F8DA, F9DA, F238, F279
 with sigma for 1-2 distances of 0.01 and sigma for 1-3 distances of 0.01
 Sb40, F0GA, F1GA, F35, F39, F130, F634
 with sigma for 1-2 distances of 0.01 and sigma for 1-3 distances of 0.01
 Sb40, F35, F130, F39, F634, F1GA, F0GA
 with sigma for 1-2 distances of 0.01 and sigma for 1-3 distances of 0.01
 Sb1, F100, F9, F5BA, F200, F333, F3DA
 with sigma for 1-2 distances of 0.01 and sigma for 1-3 distances of 0.01
 Sb15, F3CA, F4CA, F7DA, F119, F144, F212
 with sigma for 1-2 distances of 0.01 and sigma for 1-3 distances of 0.01
 Sb33, F4BA, F8BA, F10, F34, F99A, F145
 with sigma for 1-2 distances of 0.01 and sigma for 1-3 distances of 0.01
 Sb45, F8GA, F111, F171, F235, F291, F378
 with sigma for 1-2 distances of 0.01 and sigma for 1-3 distances of 0.01
 Sb13, Sb20, F0CA, F0CB, F3BA, F3BB, F5, F6BA, F6BB, F7, F8, F120, F159, F252
 with sigma for 1-2 distances of 0.01 and sigma for 1-3 distances of 0.01
 Sb41, F2GA, F38, F40, F104, F127, F201
 with sigma for 1-2 distances of 0.01 and sigma for 1-3 distances of 0.01
 Sb10, F4AA, F50, F51, F52, F53, F54
 with sigma for 1-2 distances of 0.01 and sigma for 1-3 distances of 0.01
 Sb11, F3AA, F5CA, F6CA, F9AA, F46, F126
 with sigma for 1-2 distances of 0.01 and sigma for 1-3 distances of 0.01
 Sb21, F116, F18, F169, F180, F182, F188
 with sigma for 1-2 distances of 0.01 and sigma for 1-3 distances of 0.01
 Sb2, F6CB, F71, F72, F101, F156, F236
 with sigma for 1-2 distances of 0.01 and sigma for 1-3 distances of 0.01
 Sb22, F238, F4DA, F5DA, F8DA, F9DA, F279
 with sigma for 1-2 distances of 0.01 and sigma for 1-3 distances of 0.01
 Sb3, F0AU, F0BC, F1EA, F06S, F8AA, F078
 with sigma for 1-2 distances of 0.01 and sigma for 1-3 distances of 0.01
 Sb29, F0AB, F0BB, F0DD, F1BB, F5EA, F0FG
 with sigma for 1-2 distances of 0.01 and sigma for 1-3 distances of 0.01
 Sb4, F0AA, F0BA, F0DC, F0DV, F0FF, F1BA
 with sigma for 1-2 distances of 0.01 and sigma for 1-3 distances of 0.01
 Sb45, F0FA, F0FH, F6EA, F7EA, F8EA, F9EA
 with sigma for 1-2 distances of 0.01 and sigma for 1-3 distances of 0.01
 Sb5, F1AA, F5AA, F7AA, F121, F142, F177
 with sigma for 1-2 distances of 0.01 and sigma for 1-3 distances of 0.01
 Sb40, F35, F0GA, F1GA, F39, F130, F634
 with sigma for 1-2 distances of 0.01 and sigma for 1-3 distances of 0.01
 Sb6, F56, F57, F58, F59, F60, F61
 with sigma for 1-2 distances of 0.01 and sigma for 1-3 distances of 0.01
 Sb7, F0E0, F0ED, F0EN, F0EO, F08K, F87
 with sigma for 1-2 distances of 0.01 and sigma for 1-3 distances of 0.01
 Sb43, F80, F137, F172, F247, F498, F662
 with sigma for 1-2 distances of 0.01 and sigma for 1-3 distances of 0.01
 Sb8, F00V, F01C, F01J, F034, F040, F089
 with sigma for 1-2 distances of 0.01 and sigma for 1-3 distances of 0.01
 F0B2, F0BZ, F0C8, F0CK, F0DW, F0EG
 with sigma for 1-2 distances of 0.01 and sigma for 1-3 distances of 0.01
 F3FA, F6AA, F33, F82, F136, F161
 with sigma for 1-2 distances of 0.01 and sigma for 1-3 distances of 0.01
 Sb12, F1, F6, F19, F107, F157, F401
 with sigma for 1-2 distances of 0.01 and sigma for 1-3 distances of 0.01
 Sb14, F0DA, F0EA, F64, F99, F242, F288
 with sigma for 1-2 distances of 0.01 and sigma for 1-3 distances of 0.01
 Sb16, F11A, F98A, F79A, F32A, F13A, F2B
 with sigma for 1-2 distances of 0.01 and sigma for 1-3 distances of 0.01
 Sb17, F2A, F11, F13, F32, F79, F98
 with sigma for 1-2 distances of 0.01 and sigma for 1-3 distances of 0.01
 Sb18, F01K, F01O, F01W, F015, F018, F019
 with sigma for 1-2 distances of 0.01 and sigma for 1-3 distances of 0.01
 Sb19, F01Y, F2BA, F04Q, F05D, F06B, F031
 with sigma for 1-2 distances of 0.01 and sigma for 1-3 distances of 0.01
 Sb23, F9BA, F55, F69, F123, F193, F90
 with sigma for 1-2 distances of 0.01 and sigma for 1-3 distances of 0.01
 Sb24, F3, F6DA, F9BB, F55A, F69A, F90A
 with sigma for 1-2 distances of 0.01 and sigma for 1-3 distances of 0.01
 Sb25, F2EA, F3EA, F4EA, F48, F153, F462
 with sigma for 1-2 distances of 0.01 and sigma for 1-3 distances of 0.01
 Sb26, F7CA, F36, F92, F105, F113, F141
 with sigma for 1-2 distances of 0.01 and sigma for 1-3 distances of 0.01
 Sb27, F8CA, F9CA, F42, F74, F75, F257
 with sigma for 1-2 distances of 0.01 and sigma for 1-3 distances of 0.01
 Sb28, F31, F109, F117, F167, F340, F351
 with sigma for 1-2 distances of 0.01 and sigma for 1-3 distances of 0.01
 Sb30, F1DA, F12, F24, F68, F289, F154
 with sigma for 1-2 distances of 0.01 and sigma for 1-3 distances of 0.01
 Sb39, F8FA, F9FA, F15, F150, F166, F324
 with sigma for 1-2 distances of 0.01 and sigma for 1-3 distances of 0.01
 Sb31, F1DB, F2, F2DA, F4, F24A, F114
 with sigma for 1-2 distances of 0.01 and sigma for 1-3 distances of 0.01
 Sb32, F7BA, F16, F26, F118, F218, F385
 with sigma for 1-2 distances of 0.01 and sigma for 1-3 distances of 0.01
 Sb35, F1FA, F2FA, F86, F93, F198, F261
 with sigma for 1-2 distances of 0.01 and sigma for 1-3 distances of 0.01
 Sb36, F1CA, F2CA, F43, F44, F49, F91
 with sigma for 1-2 distances of 0.01 and sigma for 1-3 distances of 0.01
 Sb37, F4FA, F5FA, F7FA, F95, F165, F406
 with sigma for 1-2 distances of 0.01 and sigma for 1-3 distances of 0.01
 Sb38, F2AA, F2AB, F6FA, F66, F134, F211
 with sigma for 1-2 distances of 0.01 and sigma for 1-3 distances of 0.01
 Sb42, F3GA, F4GA, F5GA, F22, F102, F110
 with sigma for 1-2 distances of 0.01 and sigma for 1-3 distances of 0.01
 Sb44, F6GA, F7GA, F37, F209, F234, F325
 with sigma for 1-2 distances of 0.01 and sigma for 1-3 distances of 0.01
 Sb47, F0HA, F9GA, F45, F195, F196, F268
 with sigma for 1-2 distances of 0.01 and sigma for 1-3 distances of 0.01
 Sb30, F289, F12, F1DA, F68, F154
 with sigma for 1-2 distances of 0.01 and sigma for 1-3 distances of 0.01
 Sb25, F48, F2EA, F4EA, F153, F3EA, F462
 with sigma for 1-2 distances of 0.01 and sigma for 1-3 distances of 0.01
5. Others
 Sof(Sb3)=Sof(F0AU)=Sof(F0BC)=Sof(F1EA)=Sof(F06S)=Sof(F8AA)=Sof(F078)=FVAR(1)
 Sof(Sb6)=Sof(F56)=Sof(F57)=Sof(F58)=Sof(F59)=Sof(F60)=Sof(F61)=FVAR(2)
 Sof(Sb7)=Sof(F0E0)=Sof(F0ED)=Sof(F0EN)=Sof(F0EO)=Sof(F08K)=Sof(F87)=FVAR(3)
 Sof(F0B2)=Sof(F0BZ)=Sof(F0C8)=Sof(F0CK)=Sof(F0DW)=Sof(F0EG)=1-FVAR(4)
 Sof(F3FA)=Sof(F6AA)=Sof(F33)=Sof(F82)=Sof(F136)=Sof(F161)=FVAR(4)
 Sof(Sb21)=Sof(F116)=Sof(F18)=Sof(F169)=Sof(F180)=Sof(F182)=Sof(F188)=FVAR(5)
 Sof(Sb1)=Sof(F100)=Sof(F9)=Sof(F5BA)=Sof(F200)=Sof(F333)=Sof(F3DA)=FVAR(6)
 Sof(Sb33)=Sof(F4BA)=Sof(F8BA)=Sof(F10)=Sof(F34)=Sof(F99A)=Sof(F145)=FVAR(7)
 Sof(Sb17)=Sof(F2A)=Sof(F11)=Sof(F13)=Sof(F32)=Sof(F79)=Sof(F98)=FVAR(8)
 Sof(Sb11)=Sof(F3AA)=Sof(F5CA)=Sof(F6CA)=Sof(F9AA)=Sof(F46)=Sof(F126)=FVAR(9)
 Sof(Sb2)=Sof(F6CB)=Sof(F71)=Sof(F72)=Sof(F101)=Sof(F156)=Sof(F236)=FVAR(10)
 Sof(Sb23)=Sof(F9BA)=Sof(F55)=Sof(F69)=Sof(F123)=Sof(F193)=Sof(F90)=FVAR(11)
 Sof(Sb24)=Sof(F3)=Sof(F6DA)=Sof(F9BB)=Sof(F55A)=Sof(F69A)=Sof(F90A)=FVAR(12)
 Sof(Sb15)=Sof(F3CA)=Sof(F4CA)=Sof(F7DA)=Sof(F119)=Sof(F144)=Sof(F212)=FVAR(13)
 Sof(Sb4)=Sof(F0AA)=Sof(F0BA)=Sof(F0DC)=Sof(F0DV)=Sof(F0FF)=Sof(F1BA)=FVAR(14)
 Sof(Sb29)=Sof(F0AB)=Sof(F0BB)=Sof(F0DD)=Sof(F1BB)=Sof(F5EA)=Sof(F0FG)=FVAR(15)
 Sof(Sb16)=Sof(F11A)=Sof(F98A)=Sof(F79A)=Sof(F32A)=Sof(F13A)=Sof(F2B)=
 Sof(Sb35)=Sof(F1FA)=Sof(F2FA)=Sof(F86)=Sof(F93)=Sof(F198)=Sof(F261)=FVAR(16)
 Sof(Sb40)=Sof(F35)=Sof(F0GA)=Sof(F1GA)=Sof(F39)=Sof(F130)=Sof(F634)=FVAR(17)
 Fixed Sof: Sb45(0.12) F291(0.12) F378(0.12) F171(0.12) F111(0.12) F235(0.12)
 F8GA(0.12) Sb13(0.135) F0CA(0.135) F3BA(0.135) F6BA(0.135) F252(0.135)
 F159(0.135) F120(0.135) Sb20(0.14) F0CB(0.14) F6BB(0.14) F5(0.14) F7(0.14)
 F8(0.14) F3BB(0.14) Sb41(0.08) F2GA(0.08) F127(0.08) F104(0.08) F201(0.08)
 F38(0.08) F40(0.08) Sb10(0.15) F4AA(0.15) F50(0.15) F51(0.15) F52(0.15)
 F53(0.15) F54(0.15) F238(0.16) Sb22(0.16) F4DA(0.16) F5DA(0.16) F8DA(0.16)
 F9DA(0.16) F279(0.16) Sb34(0.2) F0FA(0.2) F0FH(0.2) F6EA(0.2) F7EA(0.2)
 F8EA(0.2) F9EA(0.2) Sb5(0.12) F1AA(0.12) F5AA(0.12) F7AA(0.12) F121(0.12)
 F142(0.12) F177(0.12) Sb43(0.06) F80(0.06) F137(0.06) F172(0.06) F247(0.06)
 F498(0.06) F662(0.06) Sb12(0.12) F1(0.12) F6(0.12) F19(0.12) F107(0.12)
 F157(0.12) F401(0.12) Sb14(0.14) F0DA(0.14) F0EA(0.14) F64(0.14) F99(0.14)
 F242(0.14) F288(0.14) Sb25(0.08) F2EA(0.08) F3EA(0.08) F4EA(0.08) F48(0.08)
 F153(0.08) F462(0.08) Sb26(0.45) F7CA(0.45) F36(0.45) F92(0.45) F105(0.45)
 F113(0.45) F141(0.45) Sb27(0.45) F8CA(0.45) F9CA(0.45) F42(0.45) F74(0.45)
 F75(0.45) F257(0.45) Sb28(0.05) F31(0.05) F109(0.05) F117(0.05) F167(0.05)
 F340(0.05) F351(0.05) Sb30(0.06) F1DA(0.06) F12(0.06) F24(0.06) F68(0.06)
 F289(0.06) F154(0.06) Sb39(0.09) F8FA(0.09) F9FA(0.09) F15(0.09) F150(0.09)
 F166(0.09) F324(0.09) Sb31(0.24) F1DB(0.24) F2(0.24) F2DA(0.24) F4(0.24)
 F24A(0.24) F114(0.24) Sb32(0.18) F7BA(0.18) F16(0.18) F26(0.18) F118(0.18)
 F218(0.18) F385(0.18) Sb36(0.14) F1CA(0.14) F2CA(0.14) F43(0.14) F44(0.14)
 F49(0.14) F91(0.14) Sb37(0.08) F4FA(0.08) F5FA(0.08) F7FA(0.08) F95(0.08)
 F165(0.08) F406(0.08) Sb38(0.08) F2AA(0.08) F2AB(0.08) F6FA(0.08) F66(0.08)
 F134(0.08) F211(0.08) Sb42(0.08) F3GA(0.08) F4GA(0.08) F5GA(0.08) F22(0.08)
 F102(0.08) F110(0.08) Sb44(0.23) F6GA(0.23) F7GA(0.23) F37(0.23) F209(0.23)
 F234(0.23) F325(0.23) Sb47(0.06) F0HA(0.06) F9GA(0.06) F45(0.06) F195(0.06)
 F196(0.06) F268(0.06)
 Fixed Uiso: F1AA(0.2)
6.a Aromatic/amide H refined with riding coordinates:
 C0A1(H0A1), C0A3(H0A3), C0A4(H0A4), C0A5(H0A5), C0A9(H0A9), C0AA(H0AA),
 C0AB(H0AB), C0AD(H0AD), C0AE(H0AE), C0AG(H0AG), C0AH(H0AH), C0AJ(H0AJ),
 C0AK(H0AK), C0AL(H0AL), C0AM(H0AM), C0AN(H0AN), C0AP(H0AP), C0AS(H0AS),
 C0AV(H0AV), C0AW(H0AW), C0AZ(H0AZ), C0B1(H0B1), C0B3(H0B3), C0B5(H0B5),
 C0B6(H0B6), C0B7(H0B7), C0B8(H0B8), C0BA(H0BA), C0BB(H0BB), C0BD(H0BD),
 C0BE(H0BE), C0BF(H0BF), C0BG(H0BG), C0BH(H0BH), C0BJ(H0BJ), C0BL(H0BL),
 C0BM(H0BM), C0BO(H0BO), C0BP(H0BP), C0BQ(H0BQ), C0BS(H0BS), C0BT(H0BT),
 C0BU(H0BU), C0BV(H0BV), C0C0(H0C0), C0C1(H0C1), C0C3(H0C3), C0C4(H0C4),
 C0C6(H0C6), C0C7(H0C7), C0CA(H0CA), C0CB(H0CB), C0CC(H0CC), C0CG(H0CG),
 C0CH(H0CH), C0CI(H0CI), C0CM(H0CM), C0CQ(H0CQ), C0CR(H0CR), C0CV(H0CV),
 C0CW(H0CW), C0CX(H0CX), C0CY(H0CY), C0D0(H0D0), C0D1(H0D1), C0D2(H0D2),
 C0D3(H0D3), C0D4(H0D4), C0D5(H0D5), C0D6(H0D6), C0D9(H0D9), C0DA(H0DA),
 C0DH(H0DH), C0DK(H0DK), C0DM(H0DM), C0DN(H0DN), C0DO(H0DO), C0E3(H0E3),
 C0E6(H0E6), C0E9(H0E9), C0EC(H0EC), C0EF(H0EF), C0EH(H0EH), C0EI(H0EI),
 C0EJ(H0EJ), C0F3(H0F3), C0F6(H0F6), C0F9(H0F9), C0FB(H0FB), C1AA(H1AA),
 C01U(H01U), C01Z(H01Z), C2BA(H2BA), C02C(H02C), C02E(H02E), C02K(H02K),
 C02L(H02L), C02M(H02M), C02O(H02O), C02P(H02P), C02S(H02S), C02T(H02T),
 C02U(H02U), C02V(H02V), C02W(H02W), C03A(H03A), C3AA(H3AA), C03D(H03D),
 C03F(H03F), C03N(H03N), C03P(H03P), C03Q(H03Q), C03R(H03R), C03S(H03S),
 C03T(H03T), C03U(H03U), C03V(H03V), C03X(H03X), C04B(H04B), C4BA(H4BA),
 C04F(H04F), C04G(H04G), C04J(H04J), C04M(H04M), C04N(H04N), C04S(H04S),
 C04U(H04U), C04V(H04V), C04W(H04W), C04X(H04X), C04Z(H04Z), C5AA(H5AA),
 C05B(H05B), C05E(H05E), C05F(H05F), C05G(H05G), C05I(H05I), C05M(H05M),
 C05N(H05N), C05O(H05O), C05R(H05R), C05S(H05S), C05X(H05X), C05Y(H05Y),
 C6AA(H6AA), C06D(H06D), C06E(H06E), C06F(H06F), C06H(H06H), C06M(H06M),
 C06N(H06N), C06O(H06O), C06Q(H06Q), C06R(H06R), C06V(H06V), C06W(H06W),
 C06Y(H06Y), C07A(H07A), C7AA(H7AA), C07D(H07D), C07E(H07E), C07F(H07F),
 C07G(H07G), C07H(H07H), C07I(H07I), C07J(H07J), C07L(H07L), C07N(H07N),
 C07Q(H07Q), C07R(H07R), C07S(H07S), C07U(H07U), C07V(H07V), C07W(H07W),
 C08A(H08A), C8AA(H8AA), C08B(H08B), C08C(H08C), C08E(H08E), C08F(H08F),
 C08G(H08G), C08I(H08I), C08P(H08P), C08Q(H08Q), C08R(H08R), C08S(H08S),
 C08V(H08V), C08W(H08W), C08X(H08X), C08Y(H08Y), C08Z(H08Z), C09A(H09A),
 C9AA(H9AA), C09B(H09B), C09C(H09C), C09D(H09D), C09F(H09F), C09G(H09G),
 C09I(H09I), C09K(H09K), C09L(H09L), C09N(H09N), C09R(H09R), C09S(H09S),
 C09T(H09T), C09U(H09U), C09V(H09V), C09W(H09W), C09Y(H09Y), C17(H17), C18(H18),
  C19(H19), C20(H20), C22(H22), C23(H23), C24(H24), C025(H025), C26(H26),
 C026(H026), C030(H030), C31(H31), C032(H032), C035(H035), C038(H038),
 C039(H039), C041(H041), C43(H43), C44(H44), C044(H044), C045(H045), C046(H046),
  C048(H048), C049(H049), C51(H51), C051(H051), C52(H52), C053(H053), C57(H57),
 C057(H057), C058(H058), C60(H60), C060(H060), C061(H061), C064(H064),
 C065(H065), C65(H65), C066(H066), C68(H68), C069(H069), C70(H70), C070(H070),
 C72(H72), C073(H073), C75(H75), C076(H076), C079(H079), C81(H81), C082(H082),
 C82(H82), C083(H083), C084(H084), C085(H085), C087(H087), C91(H91), C091(H091),
  C092(H092), C093(H093), C094(H094), C94(H94), C095(H095), C096(H096),
 C097(H097), C99(H99), C099(H099), C222(H222), C314(H314)
;
_atom_sites_solution_hydrogens     geom
_atom_sites_solution_primary       ?
_atom_sites_solution_secondary     ?
loop_
  _atom_site_label
  _atom_site_type_symbol
  _atom_site_fract_x
  _atom_site_fract_y
  _atom_site_fract_z
  _atom_site_U_iso_or_equiv
  _atom_site_adp_type
  _atom_site_occupancy
  _atom_site_site_symmetry_order
  _atom_site_calc_flag
  _atom_site_refinement_flags_posn
  _atom_site_refinement_flags_adp
  _atom_site_refinement_flags_occupancy
  _atom_site_disorder_assembly
  _atom_site_disorder_group
 Sb1 Sb 1.07384(14) 0.41179(17) 0.9890(3) 0.231(6) Uani 0.262(8) 1 d D U P A 1
 F100 F 1.0690(4) 0.4018(4) 1.0283(5) 0.304(19) Uiso 0.262(8) 1 d D U P A 1
 F9 F 1.0791(4) 0.4221(4) 0.9499(5) 0.22(2) Uiso 0.262(8) 1 d D U P A 1
 F5BA F 1.0512(2) 0.4147(4) 0.9812(9) 0.222(19) Uiso 0.262(8) 1 d D U P A 1
 F200 F 1.0748(4) 0.4327(3) 1.0096(7) 0.233(16) Uiso 0.262(8) 1 d D U P A 1
 F333 F 1.0735(5) 0.3910(3) 0.9692(8) 0.26(2) Uiso 0.262(8) 1 d D U P A 1
 F3DA F 1.0968(2) 0.4091(4) 0.9974(9) 0.298(19) Uiso 0.262(8) 1 d D U P A 1
 Sb15 Sb 1.06815(13) 0.40492(13) 0.9670(5) 0.184(6) Uani 0.242(9) 1 d D U P B 3
 F3CA F 1.0559(4) 0.4111(5) 0.9301(7) 0.223(17) Uiso 0.242(9) 1 d D U P B 3
 F4CA F 1.0532(3) 0.3880(3) 0.9803(9) 0.192(15) Uiso 0.242(9) 1 d D U P B 3
 F7DA F 1.0773(5) 0.4024(5) 1.0075(7) 0.30(2) Uiso 0.242(9) 1 d D U P B 3
 F119 F 1.0825(4) 0.4235(3) 0.9640(12) 0.204(17) Uiso 0.242(9) 1 d D U P B 3
 F144 F 1.0826(4) 0.3905(4) 0.9456(9) 0.217(17) Uiso 0.242(9) 1 d D U P B 3
 F212 F 1.0531(3) 0.4197(3) 0.9870(8) 0.157(15) Uiso 0.242(9) 1 d D U P B 3
 Sb33 Sb 1.06798(10) 0.40246(8) 0.9368(4) 0.183(5) Uani 0.248(7) 1 d D U P C 2
 F4BA F 1.0545(3) 0.3840(3) 0.9328(7) 0.225(16) Uiso 0.248(7) 1 d D U P C 2
 F8BA F 1.0567(3) 0.4132(3) 0.9029(6) 0.231(16) Uiso 0.248(7) 1 d D U P C 2
 F10 F 1.0820(3) 0.4214(3) 0.9402(7) 0.171(15) Uiso 0.248(7) 1 d D U P C 2
 F34 F 1.0531(3) 0.4123(3) 0.9655(6) 0.144(12) Uiso 0.248(7) 1 d D U P C 2
 F99A F 1.0800(3) 0.3928(3) 0.9703(6) 0.162(14) Uiso 0.248(7) 1 d D U P C 2
 F145 F 1.0830(3) 0.3937(4) 0.9066(6) 0.216(15) Uiso 0.248(7) 1 d D U P C 2
 Sb45 Sb 0.7508(3) 0.6317(3) 0.7698(5) 0.274(8) Uani 0.12 1 d D U P D 5
 F291 F 0.7725(4) 0.6239(9) 0.7676(18) 0.31(2) Uiso 0.12 1 d D U P D 5
 F378 F 0.7552(9) 0.6425(9) 0.8083(11) 0.32(2) Uiso 0.12 1 d D U P D 5
 F171 F 0.7460(9) 0.6213(9) 0.7308(11) 0.32(2) Uiso 0.12 1 d D U P D 5
 F111 F 0.7284(4) 0.6391(8) 0.7712(17) 0.22(2) Uiso 0.12 1 d D U P D 5
 F235 F 0.7565(9) 0.6511(6) 0.7478(16) 0.24(2) Uiso 0.12 1 d D U P D 5
 F8GA F 0.7440(9) 0.6127(6) 0.7920(16) 0.29(2) Uiso 0.12 1 d D U P D 5
 Sb13 Sb 0.7116(2) 0.6264(2) 0.8001(5) 0.252(6) Uani 0.135 1 d D U P E 1
 F0CA F 0.6932(5) 0.6220(7) 0.7742(12) 0.233(19) Uiso 0.135 1 d D U P E 1
 F3BA F 0.7158(7) 0.6408(5) 0.7650(9) 0.174(17) Uiso 0.135 1 d D U P E 1
 F6BA F 0.7249(7) 0.6378(7) 0.8312(11) 0.244(15) Uiso 0.135 1 d D U P E 1
 F252 F 0.7255(6) 0.6089(5) 0.7904(14) 0.258(14) Uiso 0.135 1 d D U P E 1
 F159 F 0.6967(8) 0.6157(7) 0.8293(13) 0.28(2) Uiso 0.135 1 d D U P E 1
 F120 F 0.6975(6) 0.6441(5) 0.8108(13) 0.27(2) Uiso 0.135 1 d D U P E 1
 Sb20 Sb 0.7232(2) 0.6223(2) 0.8080(5) 0.259(6) Uani 0.14 1 d D U P F 2
 F0CB F 0.7058(6) 0.6293(8) 0.7814(14) 0.224(14) Uiso 0.14 1 d D U P F 2
 F6BB F 0.7400(6) 0.6100(7) 0.8291(14) 0.247(19) Uiso 0.14 1 d D U P F 2
 F5 F 0.7261(8) 0.6419(5) 0.8321(13) 0.219(18) Uiso 0.14 1 d D U P F 2
 F7 F 0.7101(8) 0.6109(9) 0.8383(12) 0.27(2) Uiso 0.14 1 d D U P F 2
 F8 F 0.7210(7) 0.6024(5) 0.7857(13) 0.26(2) Uiso 0.14 1 d D U P F 2
 F3BB F 0.7407(6) 0.6259(9) 0.7792(12) 0.24(2) Uiso 0.14 1 d D U P F 2
 Sb41 Sb 0.8241(4) 0.5592(4) 0.9630(8) 0.290(12) Uani 0.08 1 d D U P G 3
 F2GA F 0.8242(13) 0.5358(4) 0.959(2) 0.29(3) Uiso 0.08 1 d D U P G 3
 F127 F 0.8238(12) 0.5823(4) 0.967(2) 0.29(3) Uiso 0.08 1 d D U P G 3
 F104 F 0.8260(12) 0.5572(12) 1.0074(9) 0.27(3) Uiso 0.08 1 d D U P G 3
 F201 F 0.8472(5) 0.5593(12) 0.959(2) 0.28(3) Uiso 0.08 1 d D U P G 3
 F38 F 0.8224(11) 0.5610(11) 0.9185(9) 0.22(2) Uiso 0.08 1 d D U P G 3
 F40 F 0.8009(5) 0.5587(12) 0.966(2) 0.24(3) Uiso 0.08 1 d D U P G 3
 Sb10 Sb 0.7575(4) 0.6773(4) 0.9716(6) 0.246(9) Uani 0.15 1 d D U P H 2
 F4AA F 0.7422(6) 0.6746(7) 0.9382(10) 0.245(11) Uiso 0.15 1 d D U P H 2
 F50 F 0.7728(6) 0.6803(8) 1.0045(11) 0.247(11) Uiso 0.15 1 d D U P H 2
 F51 F 0.7701(7) 0.6884(8) 0.9403(12) 0.245(11) Uiso 0.15 1 d D U P H 2
 F52 F 0.7650(8) 0.6562(5) 0.9594(15) 0.245(11) Uiso 0.15 1 d D U P H 2
 F53 F 0.7399(7) 0.6700(8) 0.9972(13) 0.245(11) Uiso 0.15 1 d D U P H 2
 F54 F 0.7476(7) 0.6983(5) 0.9765(14) 0.241(11) Uiso 0.15 1 d D U P H 2
 Sb11 Sb 0.78910(7) 0.55810(8) 0.8674(2) 0.141(3) Uiso 0.236(6) 1 d D U P I 1
 F3AA F 0.7780(3) 0.5568(3) 0.9068(5) 0.143(4) Uiso 0.236(6) 1 d D U P I 1
 F5CA F 0.8018(3) 0.5622(3) 0.8309(5) 0.141(4) Uiso 0.236(6) 1 d D U P I 1
 F6CA F 0.7922(3) 0.5351(2) 0.8639(7) 0.141(4) Uiso 0.236(6) 1 d D U P I 1
 F9AA F 0.7687(2) 0.5579(3) 0.8480(7) 0.143(4) Uiso 0.236(6) 1 d D U P I 1
 F46 F 0.8085(3) 0.5606(3) 0.8935(6) 0.142(4) Uiso 0.236(6) 1 d D U P I 1
 F126 F 0.7860(3) 0.5810(2) 0.8697(6) 0.143(4) Uiso 0.236(6) 1 d D U P I 1
 Sb21 Sb 0.75691(13) 0.67384(15) 0.9809(3) 0.251(5) Uani 0.306(4) 1 d D U P J 1
 F116 F 0.7642(4) 0.6748(4) 0.9378(5) 0.227(14) Uiso 0.306(4) 1 d D U P J 1
 F18 F 0.7378(3) 0.6859(4) 0.9676(9) 0.309(18) Uiso 0.306(4) 1 d D U P J 1
 F169 F 0.7677(4) 0.6944(3) 0.9857(8) 0.234(14) Uiso 0.306(4) 1 d D U P J 1
 F180 F 0.7759(3) 0.6631(4) 0.9927(7) 0.289(17) Uiso 0.306(4) 1 d D U P J 1
 F182 F 0.7458(4) 0.6543(3) 0.9710(9) 0.311(18) Uiso 0.306(4) 1 d D U P J 1
 F188 F 0.7491(4) 0.6741(5) 1.0219(5) 0.328(18) Uiso 0.306(4) 1 d D U P J 1
 Sb2 Sb 0.79064(12) 0.56002(12) 0.8842(3) 0.130(5) Uiso 0.138(6) 1 d D U P K 2
 F6CB F 0.7953(5) 0.5373(3) 0.8832(9) 0.130(5) Uiso 0.138(6) 1 d D U P K 2
 F71 F 0.7950(5) 0.5572(5) 0.9285(5) 0.130(5) Uiso 0.138(6) 1 d D U P K 2
 F72 F 0.7877(5) 0.5829(3) 0.8894(9) 0.131(5) Uiso 0.138(6) 1 d D U P K 2
 F101 F 0.7685(3) 0.5537(5) 0.8863(11) 0.131(5) Uiso 0.138(6) 1 d D U P K 2
 F156 F 0.7877(5) 0.5583(5) 0.8408(5) 0.131(5) Uiso 0.138(6) 1 d D U P K 2
 F236 F 0.8135(3) 0.5613(5) 0.8723(10) 0.131(5) Uiso 0.138(6) 1 d D U P K 2
 F238 F 0.7336(4) 0.5816(7) 0.8745(19) 0.32(2) Uiso 0.16 1 d D U P L 3
 Sb22 Sb 0.75393(17) 0.59334(16) 0.8760(4) 0.268(6) Uani 0.16 1 d D U P L 3
 F4DA F 0.7642(7) 0.5782(6) 0.8487(11) 0.29(2) Uiso 0.16 1 d D U P L 3
 F5DA F 0.7436(6) 0.6071(6) 0.9062(11) 0.26(2) Uiso 0.16 1 d D U P L 3
 F8DA F 0.7475(7) 0.6074(7) 0.8439(11) 0.27(2) Uiso 0.16 1 d D U P L 3
 F9DA F 0.7589(7) 0.5795(7) 0.9114(10) 0.28(2) Uiso 0.16 1 d D U P L 3
 F279 F 0.7738(4) 0.6043(6) 0.8836(18) 0.29(2) Uiso 0.16 1 d D U P L 3
 Sb3 Sb 1.07025(2) 0.63821(2) 0.80309(4) 0.1548(9) Uani 0.924(4) 1 d . U P . .
 F0AU F 1.04851(12) 0.6382(2) 0.7889(4) 0.289(7) Uani 0.924(4) 1 d D U P . .
 F0BC F 1.06755(18) 0.61628(15) 0.8182(4) 0.294(7) Uani 0.924(4) 1 d D U P . .
 F1EA F 1.07284(18) 0.65925(17) 0.7901(3) 0.271(7) Uani 0.924(4) 1 d D U P . .
 F06S F 1.09202(12) 0.63741(16) 0.8177(3) 0.220(5) Uani 0.924(4) 1 d D U P . .
 F8AA F 1.06305(14) 0.64536(15) 0.8425(3) 0.213(5) Uani 0.924(4) 1 d D U P . .
 F078 F 1.07836(13) 0.62874(17) 0.7644(3) 0.224(5) Uani 0.924(4) 1 d D U P . .
 Sb29 Sb 1.0978(2) 0.7220(2) 0.6199(5) 0.130(9) Uani 0.088(6) 1 d D U P M 2
 F0AB F 1.1127(5) 0.7045(4) 0.6275(12) 0.130(10) Uiso 0.088(6) 1 d D U P M 2
 F0BB F 1.0829(5) 0.7397(6) 0.6123(14) 0.129(10) Uiso 0.088(6) 1 d D U P M 2
 F0DD F 1.1125(7) 0.7379(5) 0.6374(15) 0.126(10) Uiso 0.088(6) 1 d D U P M 2
 F1BB F 1.0880(6) 0.7202(8) 0.6607(9) 0.131(10) Uiso 0.088(6) 1 d D U P M 2
 F5EA F 1.1063(7) 0.7256(7) 0.5786(8) 0.131(10) Uiso 0.088(6) 1 d D U P M 2
 F0FG F 1.0812(7) 0.7076(7) 0.6048(16) 0.131(10) Uiso 0.088(6) 1 d D U P M 2
 Sb4 Sb 1.08996(8) 0.72664(6) 0.59564(19) 0.188(3) Uani 0.472(7) 1 d D U P N 1
 F0AA F 1.11130(17) 0.7303(3) 0.6102(5) 0.193(8) Uiso 0.472(7) 1 d D U P N 1
 F0BA F 1.0681(2) 0.7245(3) 0.5801(6) 0.288(13) Uiso 0.472(7) 1 d D U P N 1
 F0DC F 1.0964(3) 0.7277(3) 0.5534(4) 0.295(13) Uiso 0.472(7) 1 d D U P N 1
 F0DV F 1.0926(3) 0.70365(16) 0.5964(6) 0.263(12) Uani 0.472(7) 1 d D U P N 1
 F0FF F 1.0812(3) 0.7258(3) 0.6374(4) 0.246(11) Uani 0.472(7) 1 d D U P N 1
 F1BA F 1.0866(3) 0.74973(15) 0.5970(6) 0.240(11) Uani 0.472(7) 1 d D U P N 1
 Sb34 Sb 1.0990(2) 0.7195(2) 0.5965(5) 0.250(7) Uani 0.2 1 d D U P O 3
 F0FA F 1.0927(6) 0.7155(6) 0.5542(7) 0.25(2) Uiso 0.2 1 d D U P O 3
 F0FH F 1.0778(4) 0.7122(7) 0.6090(11) 0.26(2) Uiso 0.2 1 d D U P O 3
 F6EA F 1.1053(7) 0.6968(4) 0.5974(12) 0.28(2) Uiso 0.2 1 d D U P O 3
 F7EA F 1.1041(6) 0.7219(6) 0.6396(6) 0.188(17) Uiso 0.2 1 d D U P O 3
 F8EA F 1.1199(4) 0.7259(6) 0.5816(11) 0.231(18) Uiso 0.2 1 d D U P O 3
 F9EA F 1.0896(8) 0.7405(5) 0.5924(13) 0.27(2) Uiso 0.2 1 d D U P O 3
 Sb5 Sb 1.07096(18) 0.40915(14) 0.5361(3) 0.130(3) Uiso 0.12 1 d D U P P 1
 F1AA F 1.0563(5) 0.4017(6) 0.5051(9) 0.200 Uiso 0.12 1 d D U P P 1
 F5AA F 1.0605(5) 0.3959(5) 0.5667(8) 0.151(10) Uiso 0.12 1 d D U P P 1
 F7AA F 1.0848(4) 0.4180(5) 0.5682(8) 0.129(10) Uiso 0.12 1 d D U P P 1
 F121 F 1.0863(4) 0.3919(4) 0.5297(10) 0.134(10) Uiso 0.12 1 d D U P P 1
 F142 F 1.0838(5) 0.4216(4) 0.5074(8) 0.097(9) Uiso 0.12 1 d D U P P 1
 F177 F 1.0558(4) 0.4264(4) 0.5431(10) 0.130(10) Uiso 0.12 1 d D U P P 1
 Sb40 Sb 1.06598(10) 0.40939(8) 0.51894(19) 0.125(3) Uiso 0.204(5) 1 d D U P Q 3
 F35 F 1.0866(2) 0.4180(3) 0.5378(6) 0.122(4) Uiso 0.204(5) 1 d D U P Q 3
 F0GA F 1.0461(2) 0.4017(3) 0.5017(5) 0.122(4) Uiso 0.204(5) 1 d D U P Q 3
 F1GA F 1.0560(3) 0.4147(3) 0.5536(4) 0.126(4) Uiso 0.204(5) 1 d D U P Q 3
 F39 F 1.0768(3) 0.4052(3) 0.4844(4) 0.129(4) Uiso 0.204(5) 1 d D U P Q 3
 F130 F 1.0713(3) 0.38822(19) 0.5342(6) 0.128(4) Uiso 0.204(5) 1 d D U P Q 3
 F634 F 1.0620(3) 0.4313(2) 0.5033(6) 0.127(4) Uiso 0.204(5) 1 d D U P Q 3
 Sb6 Sb 1.07698(8) 0.41509(6) 0.52152(13) 0.139(2) Uiso 0.313(5) 1 d D U P R 2
 F56 F 1.0648(3) 0.4343(2) 0.5258(6) 0.141(3) Uiso 0.313(5) 1 d D U P R 2
 F57 F 1.0779(3) 0.4106(3) 0.5641(4) 0.143(3) Uiso 0.313(5) 1 d D U P R 2
 F58 F 1.0809(3) 0.3937(2) 0.5068(6) 0.140(3) Uiso 0.313(5) 1 d D U P R 2
 F59 F 1.0655(3) 0.4166(3) 0.4817(4) 0.142(3) Uiso 0.313(5) 1 d D U P R 2
 F60 F 1.0560(2) 0.4036(2) 0.5246(5) 0.133(3) Uiso 0.313(5) 1 d D U P R 2
 F61 F 1.0952(2) 0.4253(3) 0.5138(5) 0.139(3) Uiso 0.313(5) 1 d D U P R 2
 Sb7 Sb 0.95664(2) 0.48755(3) 0.49841(5) 0.1895(12) Uani 0.780(4) 1 d D U P . .
 F0E0 F 0.95004(19) 0.49522(18) 0.5397(3) 0.234(5) Uiso 0.780(4) 1 d D U P . .
 F0ED F 0.97653(16) 0.48373(19) 0.5129(4) 0.231(4) Uiso 0.780(4) 1 d D U P . .
 F0EN F 0.93646(16) 0.48320(19) 0.4928(4) 0.241(5) Uiso 0.780(4) 1 d D U P . .
 F0EO F 0.95386(19) 0.46523(17) 0.5144(4) 0.247(5) Uiso 0.780(4) 1 d D U P . .
 F08K F 0.96221(16) 0.47705(15) 0.4604(3) 0.195(4) Uiso 0.780(4) 1 d D U P . .
 F87 F 0.95882(18) 0.50827(16) 0.4825(3) 0.229(4) Uiso 0.780(4) 1 d D U P . .
 Sb43 Sb 0.9471(5) 0.4396(5) 0.5595(9) 0.276(15) Uani 0.06 1 d D U P S 1
 F80 F 0.9517(8) 0.4607(7) 0.576(3) 0.29(3) Uiso 0.06 1 d D U P S 1
 F137 F 0.9425(9) 0.4183(8) 0.543(3) 0.28(3) Uiso 0.06 1 d D U P S 1
 F172 F 0.9247(6) 0.4453(10) 0.5549(12) 0.24(3) Uiso 0.06 1 d D U P S 1
 F247 F 0.9694(5) 0.4334(5) 0.564(2) 0.27(3) Uiso 0.06 1 d D U P S 1
 F498 F 0.9514(12) 0.4471(15) 0.5179(15) 0.27(3) Uiso 0.06 1 d D U P S 1
 F662 F 0.9428(8) 0.4318(15) 0.6009(14) 0.30(3) Uiso 0.06 1 d D U P S 1
 Sb8 Sb 0.79672(2) 0.69735(2) 0.84300(3) 0.1322(4) Uani 1 1 d D U . . .
 F00V F 0.81264(9) 0.68259(9) 0.8604(2) 0.144(3) Uani 1 1 d . U . . .
 F01C F 0.78119(10) 0.71164(12) 0.8253(3) 0.198(4) Uani 1 1 d . U . . .
 F01J F 0.81392(10) 0.70771(11) 0.8186(3) 0.189(4) Uani 1 1 d . U . . .
 F034 F 0.80157(14) 0.71204(12) 0.8764(3) 0.210(4) Uani 1 1 d . U . . .
 F040 F 0.77991(11) 0.68687(12) 0.8652(3) 0.210(5) Uani 1 1 d . U . . .
 F089 F 0.79350(19) 0.68226(16) 0.8100(3) 0.257(6) Uani 1 1 d . U . . .
 Sb9 Sb 0.81837(2) 0.63135(2) 0.72139(3) 0.1374(4) Uani 1 1 d D . . . .
 F0B2 F 0.8359(2) 0.62432(19) 0.7465(5) 0.201(8) Uani 0.603(13) 1 d D U P T 2
 F0BZ F 0.80046(17) 0.63865(17) 0.6968(4) 0.179(7) Uani 0.603(13) 1 d D U P T 2
 F0C8 F 0.8029(2) 0.6227(3) 0.7511(4) 0.250(10) Uani 0.603(13) 1 d D U P T 2
 F0CK F 0.81827(18) 0.65176(19) 0.7456(4) 0.194(8) Uani 0.603(13) 1 d D U P T 2
 F0DW F 0.81832(15) 0.61202(16) 0.6980(4) 0.168(7) Uani 0.603(13) 1 d D U P T 2
 F0EG F 0.8335(2) 0.6414(2) 0.6930(4) 0.204(8) Uani 0.603(13) 1 d D U P T 2
 F3FA F 0.8220(3) 0.6529(2) 0.7116(7) 0.208(13) Uiso 0.397(13) 1 d D U P T 1
 F6AA F 0.8146(3) 0.60795(19) 0.7304(6) 0.164(10) Uiso 0.397(13) 1 d D U P T 1
 F33 F 0.8403(2) 0.6257(3) 0.7098(6) 0.179(11) Uiso 0.397(13) 1 d D U P T 1
 F82 F 0.79611(18) 0.6345(2) 0.7335(5) 0.131(8) Uiso 0.397(13) 1 d D U P T 1
 F136 F 0.8112(4) 0.6270(4) 0.6794(5) 0.29(2) Uiso 0.397(13) 1 d D U P T 1
 F161 F 0.8256(3) 0.6332(3) 0.7647(4) 0.193(13) Uiso 0.397(13) 1 d D U P T 1
 Sb12 Sb 1.0905(2) 0.6780(2) 0.8656(5) 0.275(8) Uani 0.12 1 d D U P U 3
 F1 F 1.0739(7) 0.6786(9) 0.8966(13) 0.289(14) Uiso 0.12 1 d D U P U 3
 F6 F 1.0775(8) 0.6627(7) 0.8421(15) 0.284(14) Uiso 0.12 1 d D U P U 3
 F19 F 1.1031(8) 0.6932(7) 0.8887(15) 0.277(10) Uiso 0.12 1 d D U P U 3
 F107 F 1.1071(7) 0.6772(9) 0.8336(13) 0.264(14) Uiso 0.12 1 d D U P U 3
 F157 F 1.0802(8) 0.6954(6) 0.8425(14) 0.236(14) Uiso 0.12 1 d D U P U 3
 F401 F 1.1008(8) 0.6604(6) 0.8868(15) 0.32(2) Uiso 0.12 1 d D U P U 3
 Sb14 Sb 1.0318(2) 0.6822(2) 0.8533(5) 0.299(8) Uani 0.14 1 d D U P V 3
 F0DA F 1.0129(3) 0.6889(4) 0.8731(11) 0.304(14) Uiso 0.14 1 d D U P V 3
 F0EA F 1.0211(6) 0.6740(5) 0.8175(7) 0.261(14) Uiso 0.14 1 d D U P V 3
 F64 F 1.0326(3) 0.6618(4) 0.8720(7) 0.313(14) Uiso 0.14 1 d D U P V 3
 F99 F 1.0528(4) 0.6774(5) 0.8326(11) 0.309(14) Uiso 0.14 1 d D U P V 3
 F242 F 1.0446(4) 0.6914(6) 0.8873(10) 0.308(14) Uiso 0.14 1 d D U P V 3
 F288 F 1.0333(6) 0.7036(4) 0.8328(13) 0.310(14) Uiso 0.14 1 d D U P V 3
 Sb16 Sb 1.0423(2) 0.7034(2) 1.0739(4) 0.226(5) Uani 0.203(4) 1 d D U P W 1
 F11A F 1.0407(6) 0.6934(6) 1.1150(8) 0.27(2) Uiso 0.203(4) 1 d D U P W 1
 F98A F 1.0426(6) 0.7146(5) 1.0350(8) 0.214(18) Uiso 0.203(4) 1 d D U P W 1
 F79A F 1.0216(4) 0.6942(7) 1.0613(12) 0.27(2) Uiso 0.203(4) 1 d D U P W 1
 F32A F 1.0302(5) 0.7213(4) 1.0911(10) 0.241(18) Uiso 0.203(4) 1 d D U P W 1
 F13A F 1.0541(5) 0.6850(4) 1.0575(10) 0.193(18) Uiso 0.203(4) 1 d D U P W 1
 F2B F 1.0618(4) 0.7148(7) 1.0851(11) 0.28(2) Uiso 0.203(4) 1 d D U P W 1
 Sb17 Sb 1.05175(16) 0.69725(12) 1.0888(3) 0.270(5) Uani 0.337(7) 1 d D U P X 2
 F2A F 1.0522(5) 0.7125(4) 1.0545(7) 0.288(17) Uiso 0.337(7) 1 d D U P X 2
 F11 F 1.0753(2) 0.6962(4) 1.0888(7) 0.291(16) Uiso 0.337(7) 1 d D U P X 2
 F13 F 1.0506(3) 0.6794(3) 1.0594(6) 0.210(14) Uiso 0.337(7) 1 d D U P X 2
 F32 F 1.0530(4) 0.7151(3) 1.1177(6) 0.283(16) Uiso 0.337(7) 1 d D U P X 2
 F79 F 1.0508(4) 0.6820(3) 1.1233(6) 0.253(14) Uiso 0.337(7) 1 d D U P X 2
 F98 F 1.0284(2) 0.6988(4) 1.0897(8) 0.271(17) Uiso 0.337(7) 1 d D U P X 2
 Sb18 Sb 1.03707(2) 0.59235(2) 1.06535(3) 0.1507(5) Uani 1 1 d . U . . .
 F01K F 1.02342(13) 0.60715(11) 1.0417(3) 0.194(4) Uani 1 1 d . U . . .
 F01O F 1.03881(14) 0.57768(11) 1.0291(3) 0.200(4) Uani 1 1 d . U . . .
 F01W F 1.05007(11) 0.57731(12) 1.0883(3) 0.189(4) Uani 1 1 d . U . . .
 F015 F 1.01853(10) 0.58113(11) 1.0776(3) 0.186(4) Uani 1 1 d . U . . .
 F018 F 1.05607(12) 0.60356(11) 1.0496(2) 0.174(4) Uani 1 1 d . U . . .
 F019 F 1.03644(10) 0.60745(12) 1.1006(2) 0.161(3) Uani 1 1 d . U . . .
 Sb19 Sb 0.82391(2) 0.72625(2) 0.49959(4) 0.1813(6) Uani 1 1 d . U . . .
 F01Y F 0.82277(14) 0.70797(12) 0.5274(3) 0.215(5) Uani 1 1 d . U . . .
 F2BA F 0.82442(15) 0.71062(14) 0.4653(3) 0.221(5) Uani 1 1 d . U . . .
 F04Q F 0.82359(15) 0.74080(12) 0.5330(3) 0.214(4) Uani 1 1 d . U . . .
 F05D F 0.82429(14) 0.74405(13) 0.4715(3) 0.220(5) Uani 1 1 d . U . . .
 F06B F 0.84706(14) 0.72556(16) 0.5016(3) 0.227(5) Uani 1 1 d . U . . .
 F031 F 0.80062(12) 0.72564(14) 0.4975(3) 0.210(4) Uani 1 1 d . U . . .
 Sb23 Sb 0.77704(11) 0.46129(11) 0.8156(5) 0.197(5) Uani 0.271(12) 1 d D U P Y 1
 F9BA F 0.7981(3) 0.4589(4) 0.7955(9) 0.262(17) Uiso 0.271(12) 1 d D U P Y 1
 F55 F 0.7555(3) 0.4656(4) 0.8284(9) 0.181(14) Uiso 0.271(12) 1 d D U P Y 1
 F69 F 0.7712(4) 0.4705(4) 0.7771(7) 0.213(15) Uiso 0.271(12) 1 d D U P Y 1
 F123 F 0.7853(4) 0.4826(3) 0.8254(9) 0.188(14) Uiso 0.271(12) 1 d D U P Y 1
 F193 F 0.7730(4) 0.4408(3) 0.7965(9) 0.192(14) Uiso 0.271(12) 1 d D U P Y 1
 F90 F 0.7840(4) 0.4519(4) 0.8545(6) 0.215(16) Uiso 0.271(12) 1 d D U P Y 1
 Sb24 Sb 0.7737(2) 0.4589(2) 0.8352(5) 0.253(7) Uani 0.282(12) 1 d D U P Z 2
 F3 F 0.7638(5) 0.4394(3) 0.8205(11) 0.250(17) Uiso 0.282(12) 1 d D U P Z 2
 F6DA F 0.7841(4) 0.4789(3) 0.8481(9) 0.186(13) Uiso 0.282(12) 1 d D U P Z 2
 F9BB F 0.7919(4) 0.4535(5) 0.8093(9) 0.32(2) Uiso 0.282(12) 1 d D U P Z 2
 F55A F 0.7549(3) 0.4643(4) 0.8588(9) 0.214(15) Uiso 0.282(12) 1 d D U P Z 2
 F69A F 0.7642(5) 0.4705(4) 0.8006(8) 0.242(16) Uiso 0.282(12) 1 d D U P Z 2
 F90A F 0.7830(4) 0.4477(4) 0.8699(7) 0.237(16) Uiso 0.282(12) 1 d D U P Z 2
 Sb25 Sb 0.9844(3) 0.6970(3) 0.8148(6) 0.251(10) Uani 0.08 1 d D U P A 2
 F2EA F 0.9957(7) 0.7098(7) 0.7840(12) 0.24(2) Uiso 0.08 1 d D U P A 2
 F3EA F 0.9682(8) 0.6916(10) 0.7842(10) 0.26(2) Uiso 0.08 1 d D U P A 2
 F4EA F 1.0004(7) 0.7031(10) 0.8452(12) 0.26(2) Uiso 0.08 1 d D U P A 2
 F48 F 0.9968(8) 0.6784(6) 0.8036(17) 0.26(2) Uiso 0.08 1 d D U P A 2
 F153 F 0.9727(4) 0.6850(3) 0.8456(8) 0.28(3) Uiso 0.08 1 d D U P A 2
 F462 F 0.9719(9) 0.7162(4) 0.8258(17) 0.26(2) Uiso 0.08 1 d D U P A 2
 Sb26 Sb 1.05219(5) 0.72207(7) 0.75880(11) 0.2446(19) Uani 0.45 1 d D U P . .
 F7CA F 1.0482(3) 0.7023(3) 0.7819(6) 0.274(9) Uiso 0.45 1 d D U P . .
 F36 F 1.0678(3) 0.7149(3) 0.7322(6) 0.272(9) Uiso 0.45 1 d D U P . .
 F92 F 1.0339(3) 0.7197(4) 0.7337(6) 0.270(9) Uiso 0.45 1 d D U P . .
 F105 F 1.0546(3) 0.7422(2) 0.7431(6) 0.254(9) Uiso 0.45 1 d D U P . .
 F113 F 1.0669(3) 0.7295(3) 0.7901(5) 0.276(9) Uiso 0.45 1 d D U P . .
 F141 F 1.0372(3) 0.7336(3) 0.7854(6) 0.299(10) Uiso 0.45 1 d D U P . .
 Sb27 Sb 0.86150(7) 0.43663(6) 0.76275(12) 0.2532(19) Uani 0.45 1 d D U P . .
 F8CA F 0.8671(3) 0.4175(2) 0.7385(5) 0.267(6) Uiso 0.45 1 d D U P . .
 F9CA F 0.8518(3) 0.4216(3) 0.7888(5) 0.277(6) Uiso 0.45 1 d D U P . .
 F42 F 0.8727(3) 0.4511(3) 0.7345(5) 0.273(6) Uiso 0.45 1 d D U P . .
 F74 F 0.8813(2) 0.4352(3) 0.7860(6) 0.252(6) Uiso 0.45 1 d D U P . .
 F75 F 0.8513(3) 0.4530(3) 0.7846(5) 0.268(6) Uiso 0.45 1 d D U P . .
 F257 F 0.8439(2) 0.4378(3) 0.7363(5) 0.266(6) Uiso 0.45 1 d D U P . .
 Sb28 Sb 0.8360(6) 0.4513(6) 0.3995(12) 0.285(19) Uani 0.05 1 d D U P B 1
 F31 F 0.840(2) 0.4332(14) 0.427(3) 0.26(3) Uiso 0.05 1 d D U P B 1
 F109 F 0.8156(8) 0.4570(18) 0.418(3) 0.27(3) Uiso 0.05 1 d D U P B 1
 F117 F 0.836(2) 0.4701(13) 0.373(3) 0.27(3) Uiso 0.05 1 d D U P B 1
 F167 F 0.8259(15) 0.4380(16) 0.368(2) 0.29(3) Uiso 0.05 1 d D U P B 1
 F340 F 0.8459(8) 0.4644(16) 0.431(2) 0.30(3) Uiso 0.05 1 d D U P B 1
 F351 F 0.8576(10) 0.4471(18) 0.384(3) 0.27(3) Uiso 0.05 1 d D U P B 1
 Sb30 Sb 0.7609(5) 0.6663(5) 0.6796(9) 0.261(15) Uani 0.06 1 d D U P C 3
 F1DA F 0.7458(11) 0.6578(14) 0.650(2) 0.26(3) Uiso 0.06 1 d D U P C 3
 F12 F 0.7784(11) 0.6640(13) 0.6474(15) 0.24(3) Uiso 0.06 1 d D U P C 3
 F24 F 0.7657(13) 0.6446(8) 0.693(2) 0.26(3) Uiso 0.06 1 d D U P C 3
 F68 F 0.7444(9) 0.6685(14) 0.710(2) 0.25(3) Uiso 0.06 1 d D U P C 3
 F289 F 0.7571(14) 0.6879(7) 0.664(3) 0.28(3) Uiso 0.06 1 d D U P C 3
 F154 F 0.7770(11) 0.6747(15) 0.708(2) 0.27(3) Uiso 0.06 1 d D U P C 3
 Sb39 Sb 0.7783(3) 0.6935(3) 0.7382(5) 0.276(10) Uani 0.09 1 d D U P D 1
 F8FA F 0.7989(6) 0.6827(8) 0.7421(16) 0.19(2) Uiso 0.09 1 d D U P D 1
 F9FA F 0.7790(8) 0.7001(9) 0.7803(7) 0.30(3) Uiso 0.09 1 d D U P D 1
 F15 F 0.7775(9) 0.6868(10) 0.6946(9) 0.28(2) Uiso 0.09 1 d D U P D 1
 F150 F 0.7674(9) 0.6737(6) 0.749(2) 0.25(2) Uiso 0.09 1 d D U P D 1
 F166 F 0.7577(6) 0.7041(9) 0.7328(11) 0.31(3) Uiso 0.09 1 d D U P D 1
 F324 F 0.7893(9) 0.7130(6) 0.7255(19) 0.284(15) Uiso 0.09 1 d D U P D 1
 Sb31 Sb 0.75534(10) 0.66147(9) 0.7166(3) 0.235(3) Uani 0.24 1 d D U P E 4
 F1DB F 0.7414(5) 0.6561(5) 0.6822(8) 0.277(18) Uiso 0.24 1 d D U P E 4
 F2 F 0.7447(5) 0.6811(4) 0.7294(12) 0.282(18) Uiso 0.24 1 d D U P E 4
 F2DA F 0.7644(5) 0.6636(5) 0.7572(6) 0.230(16) Uiso 0.24 1 d D U P E 4
 F4 F 0.7725(4) 0.6696(5) 0.6916(9) 0.30(2) Uiso 0.24 1 d D U P E 4
 F24A F 0.7628(5) 0.6394(3) 0.7242(12) 0.279(18) Uiso 0.24 1 d D U P E 4
 F114 F 0.7376(4) 0.6527(5) 0.7404(9) 0.285(19) Uiso 0.24 1 d D U P E 4
 Sb32 Sb 1.07396(13) 0.60433(12) 0.5347(3) 0.233(4) Uani 0.18 1 d D U P . .
 F7BA F 1.0616(5) 0.6154(5) 0.5665(8) 0.237(12) Uiso 0.18 1 d D U P . .
 F16 F 1.0928(4) 0.6076(6) 0.5576(9) 0.243(12) Uiso 0.18 1 d D U P . .
 F26 F 1.0704(6) 0.5841(4) 0.5568(10) 0.244(12) Uiso 0.18 1 d D U P . .
 F118 F 1.0759(6) 0.6231(4) 0.5094(9) 0.238(12) Uiso 0.18 1 d D U P . .
 F218 F 1.0844(5) 0.5927(5) 0.5017(8) 0.236(12) Uiso 0.18 1 d D U P . .
 F385 F 1.0529(3) 0.6004(6) 0.5146(10) 0.247(12) Uiso 0.18 1 d D U P . .
 Sb35 Sb 1.03003(12) 0.70986(12) 1.0508(3) 0.211(5) Uani 0.203(4) 1 d D U P W 3
 F1FA F 1.0168(6) 0.7292(4) 1.0469(10) 0.263(19) Uiso 0.203(4) 1 d D U P W 3
 F2FA F 1.0447(5) 0.7221(5) 1.0769(8) 0.198(16) Uiso 0.203(4) 1 d D U P W 3
 F86 F 1.0150(4) 0.6978(5) 1.0256(9) 0.224(17) Uiso 0.203(4) 1 d D U P W 3
 F93 F 1.0414(5) 0.7170(5) 1.0142(8) 0.216(17) Uiso 0.203(4) 1 d D U P W 3
 F198 F 1.0446(6) 0.6916(5) 1.0534(11) 0.240(19) Uiso 0.203(4) 1 d D U P W 3
 F261 F 1.0191(5) 0.7034(5) 1.0886(8) 0.227(18) Uiso 0.203(4) 1 d D U P W 3
 Sb36 Sb 0.77090(19) 0.43224(19) 0.9485(4) 0.251(6) Uani 0.14 1 d D U P . .
 F1CA F 0.7506(4) 0.4351(7) 0.9261(12) 0.249(13) Uiso 0.14 1 d D U P . .
 F2CA F 0.7661(7) 0.4097(3) 0.9487(12) 0.237(13) Uiso 0.14 1 d D U P . .
 F43 F 0.7733(7) 0.4554(3) 0.9492(9) 0.259(13) Uiso 0.14 1 d D U P . .
 F44 F 0.7598(6) 0.4345(5) 0.9875(8) 0.266(13) Uiso 0.14 1 d D U P . .
 F49 F 0.7812(6) 0.4308(6) 0.9092(8) 0.246(13) Uiso 0.14 1 d D U P . .
 F91 F 0.7909(4) 0.4297(7) 0.9692(12) 0.257(13) Uiso 0.14 1 d D U P . .
 Sb37 Sb 0.8096(4) 0.6702(4) 0.4599(7) 0.274(11) Uani 0.08 1 d D U P F 3
 F4FA F 0.7892(7) 0.6688(12) 0.438(2) 0.282(17) Uiso 0.08 1 d D U P F 3
 F5FA F 0.8156(12) 0.6492(6) 0.444(2) 0.261(16) Uiso 0.08 1 d D U P F 3
 F7FA F 0.8192(11) 0.6802(11) 0.4236(15) 0.263(16) Uiso 0.08 1 d D U P F 3
 F95 F 0.7998(11) 0.6601(11) 0.4953(15) 0.266(16) Uiso 0.08 1 d D U P F 3
 F165 F 0.8299(7) 0.6717(12) 0.481(2) 0.281(17) Uiso 0.08 1 d D U P F 3
 F406 F 0.8035(12) 0.6912(6) 0.475(2) 0.284(17) Uiso 0.08 1 d D U P F 3
 Sb38 Sb 0.7165(4) 0.7299(4) 0.9855(7) 0.279(12) Uani 0.08 1 d D U P G 3
 F2AA F 0.7083(14) 0.7500(8) 1.002(3) 0.281(17) Uiso 0.08 1 d D U P G 3
 F2AB F 0.7087(13) 0.7393(12) 0.9475(15) 0.285(17) Uiso 0.08 1 d D U P G 3
 F6FA F 0.7170(15) 0.7106(9) 0.960(2) 0.276(17) Uiso 0.08 1 d D U P G 3
 F66 F 0.7176(14) 0.7185(12) 1.0250(14) 0.288(17) Uiso 0.08 1 d D U P G 3
 F134 F 0.6942(6) 0.7235(12) 0.989(2) 0.265(17) Uiso 0.08 1 d D U P G 3
 F211 F 0.7388(5) 0.7356(13) 0.982(2) 0.283(17) Uiso 0.08 1 d D U P G 3
 Sb42 Sb 1.0655(4) 0.5495(4) 0.6927(8) 0.299(13) Uani 0.08 1 d D U P H 1
 F3GA F 1.0472(8) 0.5478(12) 0.6656(19) 0.25(3) Uiso 0.08 1 d D U P H 1
 F4GA F 1.0839(9) 0.5514(13) 0.720(2) 0.30(3) Uiso 0.08 1 d D U P H 1
 F5GA F 1.0794(10) 0.5411(12) 0.6607(18) 0.31(3) Uiso 0.08 1 d D U P H 1
 F22 F 1.0693(13) 0.5713(6) 0.678(2) 0.28(3) Uiso 0.08 1 d D U P H 1
 F102 F 1.0517(11) 0.5578(12) 0.7252(18) 0.31(3) Uiso 0.08 1 d D U P H 1
 F110 F 1.0618(13) 0.5278(6) 0.708(2) 0.30(3) Uiso 0.08 1 d D U P H 1
 Sb44 Sb 0.75567(11) 0.65459(10) 1.07340(18) 0.231(3) Uani 0.23 1 d D U P I -2
 F6GA F 0.7722(4) 0.6384(4) 1.0768(9) 0.258(11) Uiso 0.23 1 d D U P I -2
 F7GA F 0.7386(4) 0.6701(4) 1.0709(9) 0.247(11) Uiso 0.23 1 d D U P I -2
 F37 F 0.7659(4) 0.6667(4) 1.1051(7) 0.258(11) Uiso 0.23 1 d D U P I -2
 F209 F 0.7427(4) 0.6426(4) 1.1018(8) 0.265(11) Uiso 0.23 1 d D U P I -2
 F234 F 0.7462(5) 0.6424(4) 1.0399(7) 0.252(11) Uiso 0.23 1 d D U P I -2
 F325 F 0.7681(4) 0.6664(4) 1.0429(8) 0.257(11) Uiso 0.23 1 d D U P I -2
 Sb47 Sb 0.7714(4) 0.4871(5) 1.0523(9) 0.255(14) Uiso 0.06 1 d D U P J 1
 F0HA F 0.7578(12) 0.5017(12) 1.029(2) 0.26(2) Uiso 0.06 1 d D U P J 1
 F9GA F 0.7875(11) 0.4880(15) 1.020(2) 0.26(2) Uiso 0.06 1 d D U P J 1
 F45 F 0.7614(14) 0.4690(10) 1.033(3) 0.26(2) Uiso 0.06 1 d D U P J 1
 F195 F 0.7814(14) 0.5058(10) 1.072(3) 0.26(2) Uiso 0.06 1 d D U P J 1
 F196 F 0.7850(12) 0.4733(12) 1.077(2) 0.23(2) Uiso 0.06 1 d D U P J 1
 F268 F 0.7553(11) 0.4870(15) 1.085(2) 0.25(2) Uiso 0.06 1 d D U P J 1
 Zn0C Zn 0.82328(2) 0.48092(3) 0.91296(8) 0.1891(12) Uani 1 1 d . . . . .
 Zn0D Zn 1.02448(3) 0.46063(3) 0.59284(6) 0.1769(10) Uani 1 1 d . . . . .
 Zn0F Zn 0.86839(4) 0.48791(4) 0.51176(8) 0.2176(13) Uani 1 1 d D . . . .
 Zn1 Zn 1.04369(2) 0.67472(3) 0.65026(6) 0.1670(9) Uani 1 1 d D . . . .
 Zn06 Zn 1.03310(2) 0.63703(2) 0.96768(4) 0.1085(6) Uani 1 1 d . . . . .
 Zn07 Zn 1.01524(2) 0.45743(2) 0.93555(5) 0.1144(6) Uani 1 1 d . . . . .
 Zn08 Zn 0.86022(2) 0.67318(2) 0.57076(5) 0.1242(6) Uani 1 1 d . . . . .
 Zn09 Zn 0.81619(2) 0.63959(2) 0.90794(5) 0.1358(7) Uani 1 1 d . . . . .
 N0A0 N 1.02366(19) 0.4615(3) 0.6463(4) 0.183(6) Uani 1 1 d . . . . .
 N0AO N 0.82070(17) 0.45605(12) 0.8998(4) 0.168(5) Uani 1 1 d D U . . .
 N0AQ N 0.8264(2) 0.47539(19) 0.9619(3) 0.212(6) Uani 1 1 d D U . . .
 N0AX N 0.8649(2) 0.5145(2) 0.5171(5) 0.195(7) Uani 1 1 d . U . . .
 N0B4 N 0.8955(2) 0.4886(3) 0.5188(5) 0.207(6) Uani 1 1 d D U . . .
 N0BR N 1.0257(2) 0.43457(15) 0.6076(5) 0.225(9) Uani 1 1 d D . . . .
 N0BW N 0.8754(3) 0.46229(19) 0.5021(5) 0.260(7) Uani 1 1 d D U . . .
 N0BX N 0.82558(14) 0.4810(2) 0.8639(4) 0.161(5) Uani 1 1 d D U . . .
 N0CS N 0.8698(3) 0.4970(3) 0.4633(4) 0.264(7) Uani 1 1 d D U . . .
 N0DF N 0.79816(12) 0.48814(16) 0.9159(4) 0.193(5) Uani 1 1 d D U . . .
 N0EK N 1.0369(2) 0.70250(8) 0.6490(4) 0.195(5) Uani 1 1 d D U . . .
 N00S N 1.05658(13) 0.62411(15) 0.9793(3) 0.110(3) Uani 1 1 d . . . . .
 N00U N 0.98804(13) 0.45651(13) 0.9305(4) 0.097(3) Uani 1 1 d . U . . .
 N00W N 1.02637(14) 0.61059(11) 0.9660(3) 0.097(3) Uani 1 1 d . . . . .
 N00X N 1.00678(13) 0.45219(11) 0.9826(3) 0.099(3) Uani 1 1 d D U . . .
 N00Y N 1.04025(13) 0.63803(15) 0.9183(3) 0.112(3) Uani 1 1 d . U . . .
 N01A N 0.8148(2) 0.6126(2) 0.8989(5) 0.190(4) Uani 1 1 d . U . . .
 N01B N 1.02030(13) 0.45950(17) 0.8860(3) 0.125(5) Uani 1 1 d . . . . .
 N01D N 1.04061(12) 0.46502(15) 0.9461(3) 0.129(4) Uani 1 1 d . U . . .
 N01E N 0.85848(15) 0.67228(17) 0.5194(2) 0.136(4) Uani 1 1 d D U . . .
 N01G N 0.84050(14) 0.63806(18) 0.9320(3) 0.126(4) Uani 1 1 d . . . . .
 N01H N 1.01913(14) 0.43147(14) 0.9202(4) 0.118(4) Uani 1 1 d . U . . .
 N01I N 0.79389(16) 0.64368(17) 0.8805(4) 0.148(5) Uani 1 1 d . U . . .
 N01R N 0.8178(2) 0.66295(14) 0.9314(3) 0.128(4) Uani 1 1 d . . . . .
 N01S N 0.85793(15) 0.64612(16) 0.5605(4) 0.125(4) Uani 1 1 d D U . . .
 N03W N 0.85010(18) 0.47578(18) 0.9188(5) 0.163(6) Uani 1 1 d . U . . .
 N04K N 0.82411(18) 0.50753(15) 0.9196(4) 0.164(6) Uani 1 1 d . U . . .
 N04R N 0.9984(3) 0.4598(2) 0.5855(6) 0.161(7) Uani 1 1 d . . . . .
 N05A N 1.01639(17) 0.6749(2) 0.6364(4) 0.166(5) Uani 1 1 d . U . . .
 N05P N 1.03947(18) 0.67298(16) 0.7035(3) 0.139(5) Uani 1 1 d D . . . .
 N06J N 1.06794(13) 0.6769(2) 0.6697(4) 0.185(5) Uani 1 1 d D U . . .
 N06L N 1.05179(19) 0.6723(2) 0.6011(4) 0.175(5) Uani 1 1 d . U . . .
 N07B N 0.8033(2) 0.6290(2) 0.9508(4) 0.220(4) Uani 1 1 d D U . . .
 N07P N 1.0260(2) 0.48795(19) 0.5896(4) 0.175(6) Uani 1 1 d . . . . .
 N08H N 1.0209(3) 0.4552(2) 0.5424(4) 0.188(7) Uani 1 1 d . U . . .
 N9 N 1.05087(13) 0.4651(2) 0.5900(4) 0.204(8) Uani 1 1 d D . . . .
 N09O N 0.8635(2) 0.4821(2) 0.5618(5) 0.214(6) Uani 1 1 d . U . . .
 N010 N 1.01395(14) 0.48555(12) 0.9444(3) 0.109(3) Uani 1 1 d . . . . .
 N011 N 0.85889(17) 0.67051(12) 0.6239(3) 0.110(4) Uani 1 1 d . . . . .
 N012 N 0.83394(15) 0.67392(14) 0.5820(6) 0.130(5) Uani 1 1 d . . . . .
 N013 N 1.02371(15) 0.64275(12) 1.0140(3) 0.113(3) Uani 1 1 d . U . . .
 N014 N 1.00753(15) 0.64662(13) 0.9568(4) 0.109(4) Uani 1 1 d . U . . .
 N016 N 1.04512(14) 0.66142(14) 0.9625(4) 0.117(4) Uani 1 1 d . U . . .
 N017 N 0.82581(15) 0.64581(12) 0.8591(3) 0.110(3) Uani 1 1 d . U . . .
 N21 N 0.84209(15) 0.4833(3) 0.5128(5) 0.256(6) Uani 1 1 d D U . . .
 N027 N 0.86560(18) 0.69913(15) 0.5739(3) 0.125(4) Uani 1 1 d . . . . .
 N028 N 0.88824(14) 0.67312(18) 0.5715(3) 0.123(4) Uani 1 1 d . . . . .
 N062 N 1.04606(16) 0.64693(18) 0.6418(5) 0.154(5) Uani 1 1 d . . . . .
 C0A1 C 0.8216(2) 0.5233(2) 0.8170(5) 0.151(7) Uani 1 1 d . . . . .
 H0A1 H 0.813787 0.532295 0.815669 0.182 Uiso 1 1 calc R . . . .
 C0A2 C 1.0421(2) 0.6341(2) 0.6667(5) 0.132(6) Uani 1 1 d D U . . .
 C0A3 C 0.8880(2) 0.55300(18) 0.6373(5) 0.138(5) Uani 1 1 d . U . . .
 H0A3 H 0.897621 0.558156 0.646584 0.166 Uiso 1 1 calc R . . . .
 C0A4 C 0.88559(19) 0.50751(19) 0.6603(4) 0.135(5) Uani 1 1 d . U . . .
 H0A4 H 0.877876 0.516527 0.657968 0.162 Uiso 1 1 calc R . . . .
 C0A5 C 0.84379(19) 0.6503(2) 0.9506(5) 0.150(7) Uani 1 1 d D . . . .
 H0A5 H 0.853599 0.650539 0.963614 0.180 Uiso 1 1 calc R . . . .
 C0A7 C 0.8969(2) 0.4816(2) 0.6420(5) 0.139(4) Uani 1 1 d . U . . .
 C0A8 C 1.0083(2) 0.6496(2) 1.0142(5) 0.142(5) Uani 1 1 d . U . . .
 C0A9 C 1.0279(2) 0.6250(2) 0.6611(5) 0.151(6) Uani 1 1 d D U . . .
 H0A9 H 1.021305 0.626628 0.642263 0.181 Uiso 1 1 calc R . . . .
 C0AA C 0.8553(2) 0.7120(2) 0.5751(4) 0.137(6) Uani 1 1 d . . . . .
 H0AA H 0.843592 0.710011 0.573041 0.164 Uiso 1 1 calc R . . . .
 C0AB C 0.93130(18) 0.5463(2) 0.5601(5) 0.134(5) Uani 1 1 d . U . . .
 H0AB H 0.932756 0.555661 0.546148 0.161 Uiso 1 1 calc R . . . .
 C0AC C 0.89878(18) 0.6583(2) 0.5730(6) 0.117(5) Uani 1 1 d . . . . .
 C0AD C 0.8196(3) 0.6904(2) 0.9739(5) 0.159(7) Uani 1 1 d . . . . .
 H0AD H 0.820239 0.699814 0.987930 0.191 Uiso 1 1 calc R . . . .
 C0AE C 0.8578(2) 0.64306(18) 0.5309(4) 0.136(5) Uani 1 1 d D U . . .
 H0AE H 0.857658 0.631736 0.523764 0.163 Uiso 1 1 calc R . . . .
 C0AF C 0.8822(3) 0.7024(2) 0.5760(4) 0.137(6) Uani 1 1 d D . . . .
 C0AG C 0.81780(17) 0.5094(2) 0.8334(5) 0.158(7) Uani 1 1 d . . . . .
 H0AG H 0.806790 0.508323 0.841908 0.189 Uiso 1 1 calc R . . . .
 C0AH C 0.8059(2) 0.6751(3) 0.9333(5) 0.145(6) Uani 1 1 d . . . . .
 H0AH H 0.796379 0.674310 0.919476 0.175 Uiso 1 1 calc R . . . .
 C0AI C 0.8578(2) 0.65668(14) 0.5071(3) 0.142(5) Uani 1 1 d D U . . .
 C0AJ C 0.8263(2) 0.4677(2) 0.8475(5) 0.176(6) Uani 1 1 d D U . . .
 H0AJ H 0.829073 0.467189 0.825270 0.212 Uiso 1 1 calc R . . . .
 C0AK C 1.0492(3) 0.6420(3) 0.6135(6) 0.197(8) Uani 1 1 d . U . . .
 H0AK H 1.048993 0.630601 0.606481 0.236 Uiso 1 1 calc R . . . .
 C0AL C 1.01810(17) 0.41831(18) 0.9402(4) 0.129(4) Uani 1 1 d . U . . .
 H0AL H 1.017465 0.420024 0.962857 0.155 Uiso 1 1 calc R . . . .
 C0AM C 1.0520(2) 0.6315(2) 0.6933(5) 0.147(6) Uani 1 1 d . U . . .
 H0AM H 1.062207 0.637629 0.695202 0.176 Uiso 1 1 calc R . . . .
 C0AN C 0.9013(2) 0.6479(2) 0.5448(5) 0.129(5) Uani 1 1 d . . . . .
 H0AN H 0.896467 0.651343 0.524952 0.155 Uiso 1 1 calc R . . . .
 C0AP C 0.8586(2) 0.68520(13) 0.4984(3) 0.149(5) Uani 1 1 d D U . . .
 H0AP H 0.858796 0.696318 0.506716 0.179 Uiso 1 1 calc R . . . .
 C0AR C 0.97304(19) 0.54736(19) 0.6147(5) 0.135(5) Uani 1 1 d D U . . .
 C0AS C 0.89434(19) 0.6873(2) 0.5761(4) 0.134(6) Uani 1 1 d D . . . .
 H0AS H 0.906041 0.688775 0.579465 0.161 Uiso 1 1 calc R . . . .
 C0AT C 0.8754(2) 0.5391(2) 0.5935(5) 0.140(5) Uani 1 1 d . U . . .
 C0AV C 1.0380(3) 0.4853(4) 0.6752(6) 0.173(9) Uani 1 1 d . . . . .
 H0AV H 1.048705 0.481214 0.668877 0.207 Uiso 1 1 calc R . . . .
 C0AW C 0.78457(17) 0.47829(13) 0.9124(5) 0.221(6) Uani 1 1 d D U . . .
 H0AW H 0.786194 0.466649 0.908457 0.265 Uiso 1 1 calc DR . . . .
 C0AZ C 0.8508(2) 0.6108(2) 0.9497(4) 0.153(7) Uani 1 1 d . . . . .
 H0AZ H 0.841467 0.610233 0.963959 0.183 Uiso 1 1 calc R . . . .
 C0B0 C 0.8603(2) 0.5387(2) 0.6095(6) 0.149(5) Uani 1 1 d . U . . .
 C0B1 C 1.0180(2) 0.4019(2) 0.9275(5) 0.149(5) Uani 1 1 d D U . . .
 H0B1 H 1.016575 0.392512 0.941284 0.178 Uiso 1 1 calc DR . . . .
 C0B3 C 1.0570(2) 0.6861(2) 0.9821(5) 0.166(5) Uani 1 1 d . U . . .
 H0B3 H 1.058571 0.693802 0.999434 0.200 Uiso 1 1 calc R . . . .
 C0B5 C 0.8894(2) 0.54634(19) 0.6074(5) 0.139(5) Uani 1 1 d . U . . .
 H0B5 H 0.899801 0.546617 0.596260 0.166 Uiso 1 1 calc R . . . .
 C0B6 C 1.01210(19) 0.51117(19) 0.6164(5) 0.142(5) Uani 1 1 d . U . . .
 H0B6 H 1.019890 0.510433 0.633708 0.170 Uiso 1 1 calc R . . . .
 C0B7 C 0.9913(2) 0.5040(2) 0.7064(4) 0.147(6) Uani 1 1 d . . . . .
 H0B7 H 0.980970 0.498287 0.702593 0.177 Uiso 1 1 calc R . . . .
 C0B8 C 0.98377(19) 0.54642(18) 0.6437(5) 0.142(5) Uani 1 1 d . U . . .
 H0B8 H 0.982258 0.553745 0.661499 0.170 Uiso 1 1 calc R . . . .
 C0B9 C 1.0133(2) 0.5010(2) 0.5899(5) 0.138(5) Uani 1 1 d . U . . .
 C0BA C 0.8086(3) 0.6041(3) 0.9204(4) 0.204(4) Uani 1 1 d D U . . .
 H0BA H 0.808338 0.592208 0.918383 0.245 Uiso 1 1 calc R . . . .
 C0BB C 0.9764(2) 0.4778(2) 0.6144(5) 0.159(7) Uani 1 1 d . . . . .
 H0BB H 0.977661 0.486672 0.599326 0.190 Uiso 1 1 calc R . . . .
 C0BD C 0.9964(2) 0.5340(2) 0.6433(5) 0.145(5) Uani 1 1 d . U . . .
 H0BD H 1.003657 0.533027 0.661286 0.174 Uiso 1 1 calc R . . . .
 C0BE C 1.0216(2) 0.4151(2) 0.8751(5) 0.163(5) Uani 1 1 d . U . . .
 H0BE H 1.023357 0.414244 0.852477 0.196 Uiso 1 1 calc R . . . .
 C0BF C 0.9167(2) 0.5289(3) 0.5175(5) 0.167(6) Uani 1 1 d . U . . .
 H0BF H 0.918375 0.537761 0.502666 0.200 Uiso 1 1 calc R . . . .
 C0BG C 0.9896(2) 0.5143(2) 0.5656(4) 0.146(5) Uani 1 1 d . U . . .
 H0BG H 0.982685 0.515754 0.547214 0.175 Uiso 1 1 calc R . . . .
 C0BH C 1.0075(3) 0.4811(2) 0.6760(5) 0.164(8) Uani 1 1 d . . . . .
 H0BH H 0.997645 0.475069 0.670769 0.196 Uiso 1 1 calc R . . . .
 C0BJ C 0.7836(2) 0.64686(19) 0.8259(5) 0.161(5) Uani 1 1 d . U . . .
 H0BJ H 0.785743 0.647874 0.803466 0.193 Uiso 1 1 calc R . . . .
 C0BK C 0.8744(2) 0.4830(2) 0.5891(6) 0.166(5) Uani 1 1 d . U . . .
 C0BL C 0.8320(2) 0.6780(3) 0.9728(5) 0.178(8) Uani 1 1 d . . . . .
 H0BL H 0.841233 0.678640 0.987177 0.214 Uiso 1 1 calc R . . . .
 C0BM C 0.8889(2) 0.7185(2) 0.5815(4) 0.153(6) Uani 1 1 d . . . . .
 H0BM H 0.900558 0.720506 0.584289 0.184 Uiso 1 1 calc R . . . .
 C0BN C 1.06893(14) 0.6739(3) 0.7015(4) 0.195(6) Uani 1 1 d D U . . .
 C0BO C 1.0606(2) 0.6786(2) 0.9255(5) 0.153(5) Uani 1 1 d . U . . .
 H0BO H 1.064420 0.680757 0.904249 0.183 Uiso 1 1 calc DR . . K 4
 C0BP C 1.05869(19) 0.48850(19) 0.9488(5) 0.161(5) Uani 1 1 d . U . . .
 H0BP H 1.060129 0.500330 0.949709 0.194 Uiso 1 1 calc R . . . .
 C0BQ C 0.8743(2) 0.4949(2) 0.6126(5) 0.148(5) Uani 1 1 d . U . . .
 H0BQ H 0.866195 0.503567 0.611366 0.178 Uiso 1 1 calc R . . . .
 C0BS C 0.9942(4) 0.4574(3) 0.5588(7) 0.175(10) Uani 1 1 d . . . . .
 H0BS H 0.982501 0.457030 0.554594 0.210 Uiso 1 1 calc DR . . . .
 C0BT C 1.05378(19) 0.45376(19) 0.9426(5) 0.162(6) Uani 1 1 d . U . . .
 H0BT H 1.051470 0.442130 0.940176 0.194 Uiso 1 1 calc R . . . .
 C0BU C 0.7654(3) 0.6444(3) 0.8714(7) 0.193(7) Uani 1 1 d . U . . .
 H0BU H 0.754428 0.644597 0.880254 0.231 Uiso 1 1 calc R . . . .
 C0BV C 1.0067(3) 0.6530(3) 0.6020(6) 0.176(6) Uani 1 1 d . U . . .
 H0BV H 1.013820 0.657978 0.586247 0.212 Uiso 1 1 calc R . . . .
 C0BY C 1.0231(4) 0.4763(2) 0.6669(5) 0.153(7) Uani 1 1 d . . . . .
 C0C0 C 0.8769(2) 0.5320(2) 0.5631(5) 0.152(5) Uani 1 1 d . U . . .
 H0C0 H 0.887473 0.532382 0.552676 0.182 Uiso 1 1 calc R . . . .
 C0C1 C 1.0198(2) 0.3998(2) 0.8953(5) 0.168(6) Uani 1 1 d . U . . .
 H0C1 H 1.020016 0.388941 0.886042 0.202 Uiso 1 1 calc R . . . .
 C0C3 C 0.7780(2) 0.6427(2) 0.8913(6) 0.175(6) Uani 1 1 d . U . . .
 H0C3 H 0.775970 0.640818 0.913523 0.210 Uiso 1 1 calc R . . . .
 C0C4 C 0.8238(2) 0.4373(2) 0.8549(3) 0.184(6) Uani 1 1 d D U . . .
 H0C4 H 0.826262 0.435845 0.832646 0.221 Uiso 1 1 calc R . . . .
 C0C6 C 1.05250(17) 0.6720(2) 0.7172(5) 0.169(8) Uani 1 1 d D . . . .
 H0C6 H 1.052298 0.669959 0.739767 0.203 Uiso 1 1 calc R . . . .
 C0C7 C 1.0641(2) 0.6898(2) 0.9507(5) 0.163(6) Uani 1 1 d . U . . .
 H0C7 H 1.070866 0.699410 0.947328 0.196 Uiso 1 1 calc R . . L 1
 C0C9 C 0.9862(3) 0.4623(3) 0.6090(6) 0.168(7) Uani 1 1 d . . . . .
 C0CA C 0.8105(2) 0.5151(2) 0.9198(5) 0.177(8) Uani 1 1 d . U . . .
 H0CA H 0.809869 0.526992 0.921783 0.212 Uiso 1 1 calc R . . . .
 C0CB C 0.9116(2) 0.5030(2) 0.5605(5) 0.146(5) Uani 1 1 d . U . . .
 H0CB H 0.909804 0.494050 0.575152 0.176 Uiso 1 1 calc R . . . .
 C0CC C 0.8972(2) 0.4679(2) 0.6220(5) 0.167(5) Uani 1 1 d . U . . .
 H0CC H 0.904300 0.458563 0.625531 0.201 Uiso 1 1 calc R . . . .
 C0CE C 1.0534(3) 0.6574(4) 0.5918(7) 0.196(6) Uani 1 1 d . U . . .
 C0CF C 1.0054(4) 0.4550(3) 0.5320(8) 0.183(8) Uani 1 1 d . U . . .
 C0CG C 0.9828(3) 0.4500(2) 0.6347(6) 0.167(7) Uani 1 1 d . . . . .
 H0CG H 0.988619 0.439577 0.633915 0.200 Uiso 1 1 calc R . . . .
 C0CH C 0.7669(2) 0.6459(3) 0.8395(6) 0.183(6) Uani 1 1 d . U . . .
 H0CH H 0.757214 0.646319 0.826024 0.219 Uiso 1 1 calc DR . . M 6
 C0CI C 0.8468(2) 0.5308(2) 0.5925(6) 0.175(6) Uani 1 1 d . U . . .
 H0CI H 0.836095 0.531071 0.602748 0.210 Uiso 1 1 calc R . . . .
 C0CM C 0.9713(3) 0.4527(3) 0.6609(5) 0.172(8) Uani 1 1 d . . . . .
 H0CM H 0.968997 0.443929 0.675719 0.206 Uiso 1 1 calc R . . . .
 C0CN C 0.8637(3) 0.5242(3) 0.5474(6) 0.168(6) Uani 1 1 d . U . . .
 C0CQ C 1.0549(2) 0.6856(3) 0.5812(6) 0.185(6) Uani 1 1 d . U . . .
 H0CQ H 1.053530 0.696873 0.588351 0.223 Uiso 1 1 calc R . . . .
 C0CR C 0.8587(3) 0.65343(15) 0.4743(4) 0.192(8) Uani 1 1 d D . . . .
 H0CR H 0.859490 0.642236 0.466590 0.231 Uiso 1 1 calc R . . . .
 C0CV C 0.8668(3) 0.5239(3) 0.4910(5) 0.212(8) Uani 1 1 d D U . . .
 H0CV H 0.866730 0.535800 0.491339 0.254 Uiso 1 1 calc R . . . .
 C0CW C 0.7973(3) 0.63678(14) 0.9772(5) 0.228(4) Uani 1 1 d D U . . .
 H0CW H 0.797948 0.648670 0.978463 0.273 Uiso 1 1 calc DR . . . .
 C0CX C 1.0014(2) 0.6545(3) 1.0411(5) 0.178(6) Uani 1 1 d . U . . .
 H0CX H 0.990354 0.659049 1.040835 0.213 Uiso 1 1 calc R . . . .
 C0CY C 1.0022(2) 0.5012(2) 0.5633(4) 0.144(5) Uani 1 1 d . U . . .
 H0CY H 1.002924 0.493569 0.545768 0.173 Uiso 1 1 calc R . . . .
 C0D0 C 1.0337(3) 0.4531(3) 0.5229(7) 0.215(9) Uani 1 1 d . U . . .
 H0D0 H 1.044870 0.454019 0.530837 0.258 Uiso 1 1 calc R . . . .
 C0D1 C 0.8475(3) 0.5233(3) 0.5642(5) 0.175(6) Uani 1 1 d . U . . .
 H0D1 H 0.838090 0.517555 0.555269 0.210 Uiso 1 1 calc R . . . .
 C0D2 C 0.9085(2) 0.5158(3) 0.5055(5) 0.167(6) Uani 1 1 d . U . . .
 H0D2 H 0.904780 0.515218 0.483757 0.200 Uiso 1 1 calc R . . . .
 C0D3 C 0.8585(2) 0.68298(17) 0.4653(3) 0.171(6) Uani 1 1 d D U . . .
 H0D3 H 0.858359 0.692377 0.451260 0.205 Uiso 1 1 calc R . . . .
 C0D4 C 1.0704(2) 0.4594(2) 0.9427(5) 0.183(6) Uani 1 1 d . U . . .
 H0D4 H 1.079630 0.451943 0.939875 0.220 Uiso 1 1 calc R . . . .
 C0D5 C 0.8482(3) 0.4800(3) 0.5682(5) 0.231(6) Uani 1 1 d D U . . .
 H0D5 H 0.844815 0.477638 0.589673 0.277 Uiso 1 1 calc R . . . .
 C0D6 C 1.08404(19) 0.6719(3) 0.7175(3) 0.247(7) Uani 1 1 d D U . . .
 H0D6 H 1.084280 0.669794 0.740012 0.296 Uiso 1 1 calc R . . . .
 C0D9 C 0.9979(2) 0.6383(3) 0.5937(6) 0.186(6) Uani 1 1 d . U . . .
 H0D9 H 0.999305 0.633316 0.573110 0.223 Uiso 1 1 calc R . . . .
 C0DA C 1.0309(3) 0.4498(3) 0.4922(7) 0.218(8) Uani 1 1 d . U . . .
 H0DA H 1.040056 0.448355 0.477882 0.262 Uiso 1 1 calc R . . . .
 C0DD C 0.8221(2) 0.45325(16) 0.8679(4) 0.160(5) Uani 1 1 d D U . . .
 C0DG C 0.8689(3) 0.5139(3) 0.4616(4) 0.238(7) Uani 1 1 d D U . . .
 C0DH C 0.8858(2) 0.4690(2) 0.5954(5) 0.183(6) Uani 1 1 d . U . . .
 H0DH H 0.885585 0.459837 0.580694 0.219 Uiso 1 1 calc R . . . .
 C0DK C 1.0605(3) 0.6820(3) 0.5488(7) 0.217(7) Uani 1 1 d . U . . .
 H0DK H 1.063373 0.690915 0.534651 0.261 Uiso 1 1 calc R . . . .
 C0DM C 1.0017(3) 0.4516(3) 0.5010(7) 0.211(8) Uani 1 1 d . U . . .
 H0DM H 0.990256 0.451591 0.494393 0.253 Uiso 1 1 calc R . . . .
 C0DN C 1.0728(2) 0.4778(2) 0.9475(5) 0.186(6) Uani 1 1 d . U . . .
 H0DN H 1.083737 0.482359 0.949680 0.224 Uiso 1 1 calc R . . . .
 C0DO C 0.9017(3) 0.4739(3) 0.5174(6) 0.220(7) Uani 1 1 d D U . . .
 H0DO H 0.913180 0.472436 0.523005 0.264 Uiso 1 1 calc DR . . . .
 C0DP C 0.9056(2) 0.5023(3) 0.5286(6) 0.159(6) Uani 1 1 d . U . . .
 C0DT C 0.8918(2) 0.4588(2) 0.5072(7) 0.251(7) Uani 1 1 d D U . . .
 C0DU C 0.8016(3) 0.6122(2) 0.9492(4) 0.220(4) Uani 1 1 d D U . . .
 C0DZ C 0.8356(2) 0.4811(3) 0.5425(4) 0.249(5) Uani 1 1 d D U . . .
 C0E3 C 0.8184(2) 0.44264(19) 0.9189(3) 0.189(6) Uani 1 1 d D U . . .
 H0E3 H 0.816013 0.444416 0.941050 0.227 Uiso 1 1 calc R . . . .
 C0E4 C 0.79555(14) 0.50488(15) 0.9169(6) 0.200(6) Uani 1 1 d D U . . .
 C0E6 C 1.0576(3) 0.6536(3) 0.5626(7) 0.234(7) Uani 1 1 d . U . . .
 H0E6 H 1.058123 0.642084 0.556463 0.281 Uiso 1 1 calc R . . . .
 C0E9 C 0.8585(3) 0.6668(2) 0.4532(2) 0.192(7) Uani 1 1 d D U . . .
 H0E9 H 0.858357 0.664963 0.430611 0.230 Uiso 1 1 calc R . . . .
 C0EC C 1.0105(3) 0.6531(3) 1.0717(5) 0.189(6) Uani 1 1 d . U . . .
 H0EC H 1.005660 0.657162 1.091101 0.227 Uiso 1 1 calc R . . . .
 C0EF C 1.0615(3) 0.6665(4) 0.5390(7) 0.241(8) Uani 1 1 d . U . . .
 H0EF H 1.064569 0.663831 0.517496 0.289 Uiso 1 1 calc R . . . .
 C0EH C 0.76584(13) 0.50148(19) 0.9161(6) 0.226(7) Uani 1 1 d D U . . .
 H0EH H 0.754812 0.506012 0.916516 0.272 Uiso 1 1 calc R . . . .
 C0EI C 1.0134(3) 0.4483(3) 0.4797(6) 0.218(7) Uani 1 1 d . U . . .
 H0EI H 1.010983 0.445150 0.458147 0.262 Uiso 1 1 calc R . . . .
 C0EJ C 0.76826(14) 0.48437(18) 0.9142(6) 0.235(7) Uani 1 1 d D U . . .
 H0EJ H 0.758965 0.476902 0.914140 0.282 Uiso 1 1 calc R . . . .
 C0F3 C 0.8705(3) 0.48845(19) 0.4353(6) 0.276(9) Uani 1 1 d D U . . .
 H0F3 H 0.870319 0.476527 0.435965 0.331 Uiso 1 1 calc DR . . . .
 C0F6 C 1.0252(3) 0.4213(2) 0.5876(3) 0.257(9) Uani 1 1 d D U . . .
 H0F6 H 1.026151 0.423146 0.565029 0.308 Uiso 1 1 calc R . . . .
 C0F9 C 0.7902(3) 0.6280(2) 1.0028(4) 0.233(4) Uani 1 1 d D U . . .
 H0F9 H 0.783809 0.633634 1.018903 0.280 Uiso 1 1 calc R . . . .
 C0FB C 0.86542(18) 0.4494(3) 0.4935(7) 0.283(8) Uani 1 1 d D U . . .
 H0FB H 0.853639 0.451176 0.492474 0.339 Uiso 1 1 calc R . . . .
 C1AA C 1.09795(14) 0.6788(3) 0.6687(4) 0.240(7) Uani 1 1 d D U . . .
 H1AA H 1.107757 0.682540 0.657793 0.288 Uiso 1 1 calc DR . . . .
 C1BA C 1.0237(4) 0.4316(2) 0.6392(5) 0.264(10) Uani 1 1 d D U . . .
 C01F C 0.96065(18) 0.57555(16) 0.9068(5) 0.105(5) Uani 1 1 d . . . . .
 C01L C 1.05622(17) 0.60701(17) 0.9766(3) 0.103(4) Uani 1 1 d . . . . .
 C01M C 0.9470(2) 0.63826(16) 0.8064(5) 0.112(5) Uani 1 1 d . . . . .
 C01P C 0.98410(18) 0.51756(17) 0.9100(4) 0.100(4) Uani 1 1 d . . . . .
 C01Q C 0.97923(18) 0.59052(17) 0.9447(5) 0.096(4) Uani 1 1 d . . . . .
 C01T C 0.87642(16) 0.64786(17) 0.8299(4) 0.095(4) Uani 1 1 d . . . . .
 C01U C 0.93039(17) 0.63573(14) 0.8135(4) 0.109(5) Uani 1 1 d . . . . .
 H01U H 0.926907 0.633035 0.834798 0.131 Uiso 1 1 calc R . . . .
 C01V C 0.98966(17) 0.45181(14) 0.9860(4) 0.101(4) Uani 1 1 d . U . . .
 C01X C 0.86615(17) 0.63437(18) 0.8189(4) 0.105(4) Uani 1 1 d . . . . .
 C01Z C 0.9734(2) 0.57617(14) 0.8827(4) 0.106(4) Uani 1 1 d . . . . .
 H01Z H 0.971372 0.571987 0.861585 0.127 Uiso 1 1 calc R . . . .
 C02B C 0.94401(14) 0.56743(17) 0.8998(3) 0.104(4) Uani 1 1 d . . . . .
 C2BA C 1.0234(4) 0.40490(19) 0.5985(4) 0.282(9) Uani 1 1 d D U . . .
 H2BA H 1.022416 0.395840 0.583727 0.338 Uiso 1 1 calc R . . . .
 C02C C 0.96337(17) 0.58289(16) 0.9361(5) 0.104(5) Uani 1 1 d . . . . .
 H02C H 0.954503 0.582993 0.951382 0.125 Uiso 1 1 calc R . . . .
 C02D C 0.9345(2) 0.48925(16) 0.7826(6) 0.113(5) Uani 1 1 d . . . . .
 C02E C 0.98215(18) 0.44960(15) 1.0162(4) 0.107(4) Uani 1 1 d . U . . .
 H02E H 0.970282 0.449716 1.018439 0.129 Uiso 1 1 calc R . . . .
 C02F C 0.97848(17) 0.45964(19) 0.9023(5) 0.112(5) Uani 1 1 d . . . . .
 C02G C 0.97138(18) 0.51722(16) 0.9341(4) 0.099(4) Uani 1 1 d . . . . .
 C02H C 0.96174(15) 0.46745(17) 0.8430(5) 0.090(4) Uani 1 1 d . . . . .
 C02I C 0.88609(16) 0.64828(19) 0.6831(4) 0.109(4) Uani 1 1 d . . . . .
 C02J C 0.9923(2) 0.59003(17) 0.9215(5) 0.107(5) Uani 1 1 d . . . . .
 C02K C 0.9103(2) 0.49529(17) 0.7507(6) 0.115(5) Uani 1 1 d . . . . .
 H02K H 0.898789 0.498459 0.750172 0.138 Uiso 1 1 calc R . . . .
 C02L C 0.88798(17) 0.63246(16) 0.6971(4) 0.104(4) Uani 1 1 d . . . . .
 H02L H 0.880797 0.623505 0.690953 0.125 Uiso 1 1 calc R . . . .
 C02M C 0.9427(2) 0.48734(14) 0.7531(6) 0.104(5) Uani 1 1 d . . . . .
 H02M H 0.954325 0.484776 0.753424 0.124 Uiso 1 1 calc R . . . .
 C02N C 0.84331(17) 0.64610(19) 0.8473(4) 0.108(5) Uani 1 1 d . . . . .
 C02O C 0.96897(16) 0.47443(16) 0.8969(5) 0.111(5) Uani 1 1 d . . . . .
 H02O H 0.968138 0.482255 0.914131 0.133 Uiso 1 1 calc R . . . .
 C02P C 0.90000(18) 0.62992(16) 0.7194(4) 0.106(4) Uani 1 1 d . . . . .
 H02P H 0.901338 0.619100 0.728714 0.127 Uiso 1 1 calc R . . . .
 C02Q C 0.98063(17) 0.6488(2) 0.8705(4) 0.104(4) Uani 1 1 d . . . . .
 C02R C 0.95554(16) 0.53834(15) 0.9038(4) 0.108(5) Uani 1 1 d D . . . .
 C02S C 0.95231(17) 0.49377(17) 0.8653(5) 0.114(5) Uani 1 1 d . . . . .
 H02S H 0.952304 0.501682 0.882432 0.136 Uiso 1 1 calc R . . . .
 C02T C 0.97861(16) 0.44851(17) 0.8742(5) 0.108(5) Uani 1 1 d . . . . .
 H02T H 0.985028 0.438492 0.875709 0.129 Uiso 1 1 calc R . . . .
 C02U C 0.96871(19) 0.53713(16) 0.8791(4) 0.111(4) Uani 1 1 d . . . . .
 H02U H 0.967428 0.543362 0.859740 0.133 Uiso 1 1 calc R . . . .
 C02V C 1.00969(16) 0.44799(14) 1.0400(4) 0.108(4) Uani 1 1 d D U . . .
 H02V H 1.016649 0.446745 1.058400 0.130 Uiso 1 1 calc R . . . .
 C02W C 0.90982(14) 0.65799(18) 0.7143(4) 0.095(4) Uani 1 1 d . . . . .
 H02W H 0.917772 0.666454 0.719488 0.114 Uiso 1 1 calc R . . . .
 C02X C 0.95915(17) 0.63727(18) 0.8341(4) 0.100(4) Uani 1 1 d . . . . .
 C02Y C 1.0215(2) 0.61362(18) 0.8481(4) 0.111(5) Uani 1 1 d . . . . .
 C02Z C 0.92269(16) 0.64064(15) 0.7559(5) 0.096(4) Uani 1 1 d . . . . .
 C03A C 0.94419(17) 0.49710(19) 0.8376(5) 0.114(5) Uani 1 1 d . . . . .
 H03A H 0.938291 0.507378 0.835105 0.137 Uiso 1 1 calc R . . . .
 C3AA C 1.0413(2) 0.4930(3) 0.5913(5) 0.187(7) Uani 1 1 d D U . . .
 H3AA H 1.043465 0.504727 0.592759 0.225 Uiso 1 1 calc R . . . .
 C03B C 1.02084(18) 0.50525(19) 0.8348(4) 0.108(4) Uani 1 1 d . . . . .
 C03C C 0.8417(2) 0.59007(19) 0.8370(6) 0.116(5) Uani 1 1 d . . . . .
 C03D C 0.98916(17) 0.58325(17) 0.8911(5) 0.115(5) Uani 1 1 d . . . . .
 H03D H 0.997895 0.583358 0.875534 0.138 Uiso 1 1 calc R . . . .
 C03E C 0.91056(15) 0.6431(2) 0.7290(4) 0.099(4) Uani 1 1 d . . . . .
 C03F C 0.95733(16) 0.62358(17) 0.8552(5) 0.117(5) Uani 1 1 d . . . . .
 H03F H 0.949621 0.614891 0.849941 0.140 Uiso 1 1 calc R . . . .
 C03H C 1.01612(19) 0.58686(17) 0.8058(4) 0.100(4) Uani 1 1 d . . . . .
 C03I C 1.01105(18) 0.60333(16) 0.9566(5) 0.099(5) Uani 1 1 d . . . . .
 C03J C 1.0062(2) 0.5273(2) 0.7301(4) 0.113(5) Uani 1 1 d . . . . .
 C03K C 1.00668(17) 0.5427(2) 0.7499(7) 0.121(5) Uani 1 1 d . . . . .
 C03L C 0.89397(16) 0.54780(17) 0.9001(5) 0.120(5) Uani 1 1 d D . . . .
 C03M C 1.03221(19) 0.59940(18) 0.8497(4) 0.101(4) Uani 1 1 d . . . . .
 C03N C 0.95351(16) 0.47139(16) 0.8144(4) 0.102(5) Uani 1 1 d . . . . .
 H03N H 0.954361 0.464098 0.796320 0.123 Uiso 1 1 calc R . . . .
 C03O C 0.93297(18) 0.6087(2) 0.6084(6) 0.127(5) Uani 1 1 d . . . . .
 C03P C 0.98301(17) 0.63406(16) 0.7674(3) 0.114(5) Uani 1 1 d . . . . .
 H03P H 0.980375 0.623866 0.778174 0.137 Uiso 1 1 calc R . . . .
 C03Q C 0.8839(2) 0.54943(16) 0.8715(5) 0.126(5) Uani 1 1 d . . . . .
 H03Q H 0.888253 0.555519 0.853717 0.152 Uiso 1 1 calc R . . . .
 C03R C 0.86997(18) 0.65956(16) 0.8505(4) 0.102(4) Uani 1 1 d . . . . .
 H03R H 0.877111 0.668125 0.858639 0.122 Uiso 1 1 calc R . . . .
 C03S C 0.86264(18) 0.57515(18) 0.8101(5) 0.104(5) Uani 1 1 d . . . . .
 H03S H 0.873027 0.569300 0.809443 0.125 Uiso 1 1 calc R . . . .
 C03T C 1.00603(16) 0.6017(2) 0.8053(4) 0.107(4) Uani 1 1 d . . . . .
 H03T H 0.996998 0.602308 0.790344 0.129 Uiso 1 1 calc R . . . .
 C03U C 0.89599(17) 0.67712(17) 0.6746(3) 0.103(4) Uani 1 1 d . . . . .
 H03U H 0.904089 0.685689 0.678014 0.123 Uiso 1 1 calc R . . . .
 C03V C 1.01633(14) 0.45054(14) 1.0102(4) 0.103(4) Uani 1 1 d D U . . .
 H03V H 1.028196 0.451233 1.008319 0.123 Uiso 1 1 calc DR . . . .
 C03X C 0.97110(17) 0.64974(16) 0.8422(4) 0.109(4) Uani 1 1 d . . . . .
 H03X H 0.972701 0.658980 0.828043 0.130 Uiso 1 1 calc DR . . . .
 C03Y C 1.0147(2) 0.58787(19) 0.7301(4) 0.106(4) Uani 1 1 d D U . . .
 C03Z C 1.01121(17) 0.5722(2) 0.7483(6) 0.118(5) Uani 1 1 d D . . . .
 C04A C 1.0072(2) 0.52571(17) 0.8022(4) 0.106(4) Uani 1 1 d D . . . .
 C4AA C 1.05556(17) 0.4813(2) 0.5909(6) 0.201(7) Uani 1 1 d D U . . .
 C04B C 0.98242(17) 0.52763(16) 0.8827(4) 0.107(4) Uani 1 1 d . . . . .
 H04B H 0.990972 0.527737 0.866744 0.129 Uiso 1 1 calc R . . . .
 C4BA C 1.0100(2) 0.68986(18) 0.6381(5) 0.187(6) Uani 1 1 d D U . . .
 H4BA H 0.998316 0.691279 0.634125 0.224 Uiso 1 1 calc R . . . .
 C04C C 1.01236(15) 0.57230(18) 0.7828(6) 0.115(5) Uani 1 1 d . . . . .
 C04D C 0.9348(2) 0.48896(16) 0.7231(5) 0.111(5) Uani 1 1 d . . . . .
 C04E C 0.91378(15) 0.57249(17) 0.8983(3) 0.108(4) Uani 1 1 d D . . . .
 C04F C 1.02852(19) 0.5975(2) 0.7344(4) 0.111(4) Uani 1 1 d . U . . .
 H04F H 1.035321 0.595658 0.752880 0.133 Uiso 1 1 calc R . . . .
 C04G C 0.92976(17) 0.6190(3) 0.6363(4) 0.132(5) Uani 1 1 d . . . . .
 H04G H 0.933235 0.615764 0.657323 0.158 Uiso 1 1 calc R . . . .
 C04H C 0.8861(2) 0.4772(2) 0.8432(5) 0.127(5) Uani 1 1 d . . . . .
 C04I C 0.99919(18) 0.49670(14) 0.9431(4) 0.100(5) Uani 1 1 d . . . . .
 C04J C 0.8892(2) 0.62186(15) 0.7896(4) 0.120(5) Uani 1 1 d . . . . .
 H04J H 0.893431 0.612814 0.777162 0.144 Uiso 1 1 calc R . . . .
 C04L C 1.00746(16) 0.54217(19) 0.7836(6) 0.110(5) Uani 1 1 d D . . . .
 C04M C 0.99274(17) 0.51530(19) 0.8003(4) 0.122(5) Uani 1 1 d . . . . .
 H04M H 0.983148 0.518981 0.788703 0.146 Uiso 1 1 calc R . . . .
 C04N C 1.07154(19) 0.63067(17) 0.9865(3) 0.113(5) Uani 1 1 d . . . . .
 H04N H 1.072517 0.642537 0.987612 0.136 Uiso 1 1 calc R . . . .
 C04O C 1.0331(2) 0.6101(2) 0.7131(5) 0.125(5) Uani 1 1 d . U . . .
 C04P C 0.97871(19) 0.63535(16) 0.8937(6) 0.122(6) Uani 1 1 d . . . . .
 C04S C 0.99265(18) 0.49996(19) 0.8153(4) 0.116(5) Uani 1 1 d . . . . .
 H04S H 0.983095 0.492866 0.813804 0.139 Uiso 1 1 calc R . . . .
 C04T C 0.8201(2) 0.60508(18) 0.8691(5) 0.123(5) Uani 1 1 d . . . . .
 C04U C 0.98214(17) 0.59767(16) 0.9737(5) 0.100(4) Uani 1 1 d . . . . .
 H04U H 0.973462 0.598244 0.989371 0.120 Uiso 1 1 calc R . . . .
 C04V C 1.00100(16) 0.66039(19) 0.9075(5) 0.115(5) Uani 1 1 d D . . . .
 H04V H 1.008726 0.668980 0.913167 0.139 Uiso 1 1 calc R . . . .
 C04W C 1.02849(18) 0.58656(18) 0.8283(4) 0.102(4) Uani 1 1 d . . . . .
 H04W H 1.035166 0.576702 0.829486 0.122 Uiso 1 1 calc R . . . .
 C04X C 0.90491(19) 0.50635(18) 0.8324(4) 0.107(5) Uani 1 1 d . . . . .
 H04X H 0.911343 0.516303 0.829797 0.129 Uiso 1 1 calc R . . . .
 C04Y C 0.96977(15) 0.64686(19) 0.7629(4) 0.112(4) Uani 1 1 d D . . . .
 C04Z C 0.87288(16) 0.65198(19) 0.6605(4) 0.112(5) Uani 1 1 d . . . . .
 H04Z H 0.864781 0.643651 0.655293 0.135 Uiso 1 1 calc R . . . .
 C5AA C 1.06314(19) 0.45340(17) 0.5893(5) 0.237(9) Uani 1 1 d D U . . .
 H5AA H 1.060082 0.441886 0.588409 0.285 Uiso 1 1 calc R . . . .
 C05B C 0.88283(18) 0.68010(17) 0.6534(4) 0.105(4) Uani 1 1 d . . . . .
 H05B H 0.881463 0.690872 0.643921 0.126 Uiso 1 1 calc R . . . .
 C5BA C 0.96086(15) 0.47824(19) 0.8685(5) 0.100(5) Uani 1 1 d . . . . .
 C05C C 0.88510(18) 0.4913(2) 0.8635(5) 0.121(5) Uani 1 1 d . . . . .
 C05E C 1.02449(16) 0.62704(19) 0.8706(4) 0.109(5) Uani 1 1 d . . . . .
 H05E H 1.017798 0.636911 0.869863 0.131 Uiso 1 1 calc R . . . .
 C05F C 1.00490(19) 0.5909(2) 0.7031(5) 0.132(5) Uani 1 1 d . U . . .
 H05F H 0.995240 0.584147 0.699765 0.159 Uiso 1 1 calc R . . . .
 C05G C 1.04471(19) 0.59760(19) 0.8721(4) 0.108(5) Uani 1 1 d . . . . .
 H05G H 1.051312 0.587684 0.873146 0.130 Uiso 1 1 calc R . . . .
 C05H C 0.9619(2) 0.5624(2) 0.6154(4) 0.127(5) Uani 1 1 d D . . . .
 C05I C 1.02070(17) 0.52131(18) 0.8204(4) 0.119(5) Uani 1 1 d . . . . .
 H05I H 1.029801 0.528857 0.823419 0.142 Uiso 1 1 calc R . . . .
 C05J C 0.96796(19) 0.6093(2) 0.6340(5) 0.131(5) Uani 1 1 d . U . . .
 C05K C 1.0207(2) 0.4298(2) 0.8893(5) 0.127(5) Uani 1 1 d . U . . .
 C05L C 1.0230(2) 0.61215(19) 0.6867(5) 0.119(5) Uani 1 1 d . U . . .
 C05M C 0.8052(3) 0.6735(2) 0.5639(6) 0.163(9) Uani 1 1 d . U . . .
 H05M H 0.796986 0.673772 0.547270 0.196 Uiso 1 1 calc DR . . . .
 C05N C 0.8681(2) 0.5479(2) 0.7123(6) 0.130(7) Uani 1 1 d . . . . .
 H05N H 0.871121 0.536459 0.708756 0.156 Uiso 1 1 calc R . . . .
 C05O C 1.0084(2) 0.6030(2) 0.6814(4) 0.132(5) Uani 1 1 d . U . . .
 H05O H 1.001250 0.605196 0.663533 0.159 Uiso 1 1 calc R . . . .
 C05Q C 0.8530(2) 0.57688(18) 0.7816(6) 0.119(5) Uani 1 1 d . . . . .
 C05R C 0.9882(2) 0.6352(2) 0.9217(4) 0.109(5) Uani 1 1 d . . . . .
 H05R H 0.987025 0.626223 0.936583 0.131 Uiso 1 1 calc R . . . .
 C05S C 0.99862(14) 0.50669(16) 0.9157(4) 0.106(4) Uani 1 1 d . . . . .
 H05S H 1.007618 0.506465 0.900635 0.127 Uiso 1 1 calc R . . . .
 C05T C 0.87552(18) 0.5984(2) 0.9245(5) 0.135(6) Uani 1 1 d . . . . .
 C05U C 0.8289(3) 0.67124(19) 0.6136(6) 0.122(6) Uani 1 1 d . . . . .
 C05X C 0.96785(18) 0.5774(2) 0.6262(4) 0.144(6) Uani 1 1 d . . . . .
 H05X H 0.978698 0.577324 0.635731 0.173 Uiso 1 1 calc R . . . .
 C05Y C 0.85397(19) 0.65928(16) 0.8596(4) 0.108(4) Uani 1 1 d . . . . .
 H05Y H 0.849645 0.667575 0.873790 0.130 Uiso 1 1 calc R . . . .
 C05Z C 1.00245(17) 0.6519(2) 0.7435(4) 0.117(5) Uani 1 1 d . . . . .
 C06A C 0.90828(18) 0.49368(18) 0.6922(4) 0.127(4) Uani 1 1 d D U . . .
 C6AA C 0.8882(3) 0.4301(2) 0.4932(8) 0.313(9) Uani 1 1 d D U . . .
 H6AA H 0.892569 0.419110 0.490047 0.376 Uiso 1 1 calc R . . . .
 C06C C 0.85915(17) 0.57026(19) 0.7509(7) 0.126(6) Uani 1 1 d . . . . .
 C06D C 0.99215(17) 0.44728(15) 1.0423(4) 0.111(4) Uani 1 1 d . U . . .
 H06D H 0.987143 0.445123 1.062682 0.134 Uiso 1 1 calc R . . . .
 C06E C 0.8433(2) 0.66955(15) 0.6349(4) 0.111(5) Uani 1 1 d . . . . .
 H06E H 0.841559 0.667722 0.657285 0.133 Uiso 1 1 calc R . . . .
 C06F C 0.83741(18) 0.58521(18) 0.7840(5) 0.117(6) Uani 1 1 d . . . . .
 H06F H 0.830610 0.586061 0.765253 0.140 Uiso 1 1 calc R . . . .
 C06G C 0.84907(18) 0.51087(19) 0.8057(4) 0.129(5) Uani 1 1 d . . . . .
 C06H C 0.81451(17) 0.64711(16) 0.8373(4) 0.123(4) Uani 1 1 d . U . . .
 H06H H 0.817172 0.648576 0.815190 0.148 Uiso 1 1 calc R . . . .
 C06I C 0.89979(16) 0.58522(15) 0.8994(4) 0.105(4) Uani 1 1 d D . . . .
 C06K C 1.03694(19) 0.62551(19) 0.8928(4) 0.107(4) Uani 1 1 d . . . . .
 C06M C 0.97431(19) 0.66197(18) 0.7498(4) 0.116(5) Uani 1 1 d . . . . .
 H06M H 0.966009 0.670398 0.746850 0.139 Uiso 1 1 calc R . . . .
 C06N C 1.00852(17) 0.5580(2) 0.7331(4) 0.117(5) Uani 1 1 d . . . . .
 H06N H 1.007793 0.558008 0.710230 0.141 Uiso 1 1 calc R . . . .
 C06O C 1.02855(17) 0.49259(17) 0.9473(4) 0.126(5) Uani 1 1 d . U . . .
 H06O H 1.029558 0.504464 0.948317 0.151 Uiso 1 1 calc R . . . .
 C06P C 0.9434(2) 0.5930(2) 0.6114(4) 0.120(5) Uani 1 1 d . . . . .
 C06Q C 0.99855(17) 0.63660(19) 0.7567(4) 0.127(5) Uani 1 1 d . . . . .
 H06Q H 1.006769 0.627992 0.758172 0.153 Uiso 1 1 calc R . . . .
 C06R C 0.98668(17) 0.49617(15) 0.9663(4) 0.104(5) Uani 1 1 d . . . . .
 H06R H 0.987457 0.488915 0.984458 0.125 Uiso 1 1 calc R . . . .
 C06T C 0.8620(2) 0.53370(18) 0.8958(6) 0.140(7) Uani 1 1 d . . . . .
 C06U C 0.94503(19) 0.4864(2) 0.6934(5) 0.119(5) Uani 1 1 d . . . . .
 C06V C 1.00700(18) 0.47898(18) 0.8478(4) 0.107(4) Uani 1 1 d . . . . .
 H06V H 0.997887 0.471396 0.845279 0.128 Uiso 1 1 calc R . . . .
 C06W C 0.89675(17) 0.47838(17) 0.8155(5) 0.123(5) Uani 1 1 d . . . . .
 H06W H 0.897202 0.469209 0.800900 0.148 Uiso 1 1 calc R . . . .
 C06X C 0.9458(2) 0.5623(2) 0.6023(4) 0.130(6) Uani 1 1 d . . . . .
 C06Y C 0.88737(19) 0.58492(17) 0.9201(4) 0.131(6) Uani 1 1 d . . . . .
 H06Y H 0.886086 0.575174 0.933057 0.157 Uiso 1 1 calc R . . . .
 C06Z C 1.0222(3) 0.5051(3) 0.7027(5) 0.137(6) Uani 1 1 d . . . . .
 C07A C 1.0216(2) 0.5199(2) 0.7204(4) 0.137(6) Uani 1 1 d . . . . .
 H07A H 1.031774 0.525305 0.726119 0.165 Uiso 1 1 calc R . . . .
 C7AA C 0.8983(2) 0.4428(3) 0.5050(7) 0.293(9) Uani 1 1 d D U . . .
 H7AA H 0.909556 0.440553 0.511446 0.352 Uiso 1 1 calc DR . . . .
 C07C C 0.8723(2) 0.55262(19) 0.6560(6) 0.127(5) Uani 1 1 d . U . . .
 C07D C 0.9781(2) 0.6164(2) 0.6097(5) 0.138(5) Uani 1 1 d . U . . .
 H07D H 0.978938 0.611282 0.589046 0.165 Uiso 1 1 calc R . . . .
 C07E C 0.9977(2) 0.60410(15) 0.9803(4) 0.105(4) Uani 1 1 d . . . . .
 H07E H 0.999814 0.609107 1.000717 0.126 Uiso 1 1 calc R . . . .
 C07F C 0.84154(18) 0.53807(19) 0.7822(4) 0.132(6) Uani 1 1 d . . . . .
 H07F H 0.833603 0.546807 0.778936 0.159 Uiso 1 1 calc R . . . .
 C07G C 0.85531(18) 0.59878(19) 0.6606(5) 0.134(6) Uani 1 1 d . . . . .
 H07G H 0.845385 0.598001 0.673179 0.161 Uiso 1 1 calc R . . . .
 C07H C 0.97612(17) 0.63132(19) 0.6710(3) 0.130(5) Uani 1 1 d D U . . .
 H07H H 0.975290 0.636329 0.691733 0.17(6) Uiso 1 1 calc DR . . . .
 C07I C 1.08451(16) 0.60415(19) 0.9890(3) 0.110(4) Uani 1 1 d . . . . .
 H07I H 1.094151 0.597403 0.992617 0.132 Uiso 1 1 calc R . . . .
 C07J C 0.9260(2) 0.6139(2) 0.5769(5) 0.132(5) Uani 1 1 d . . . . .
 H07J H 0.927353 0.606990 0.558432 0.159 Uiso 1 1 calc R . . . .
 C07K C 0.8369(2) 0.52424(17) 0.8022(5) 0.134(6) Uani 1 1 d . . . . .
 C07L C 0.88790(19) 0.53956(17) 0.9266(5) 0.126(6) Uani 1 1 d . . . . .
 H07L H 0.894631 0.538803 0.945404 0.151 Uiso 1 1 calc R . . . .
 C07M C 1.0209(2) 0.47480(17) 0.8663(4) 0.120(5) Uani 1 1 d . . . . .
 C07N C 0.92126(19) 0.6341(2) 0.6307(5) 0.135(6) Uani 1 1 d . . . . .
 H07N H 0.919811 0.641145 0.648979 0.162 Uiso 1 1 calc R . . . .
 C07O C 0.8572(3) 0.63299(18) 0.5845(4) 0.112(4) Uani 1 1 d . . . . .
 C07Q C 0.8420(2) 0.63029(19) 0.6008(5) 0.131(6) Uani 1 1 d . . . . .
 H07Q H 0.832191 0.636017 0.593684 0.158 Uiso 1 1 calc R . . . .
 C07R C 0.90781(19) 0.48103(18) 0.6685(4) 0.131(5) Uani 1 1 d . U . . .
 H07R H 0.915153 0.471703 0.670632 0.158 Uiso 1 1 calc R . . N 4
 C07S C 0.8362(2) 0.5968(2) 0.8670(6) 0.133(6) Uani 1 1 d . . . . .
 H07S H 0.843015 0.595729 0.885634 0.159 Uiso 1 1 calc R . . . .
 C07T C 0.7966(2) 0.6461(2) 0.8494(6) 0.141(5) Uani 1 1 d . U . . .
 C07U C 0.8228(3) 0.67504(16) 0.5567(5) 0.149(7) Uani 1 1 d . . . . .
 H07U H 0.826643 0.676778 0.535268 0.178 Uiso 1 1 calc DR . . . .
 C07V C 0.84087(18) 0.6199(2) 0.6259(5) 0.133(6) Uani 1 1 d . . . . .
 H07V H 0.830817 0.619046 0.638155 0.159 Uiso 1 1 calc R . . . .
 C07W C 1.0368(3) 0.4993(3) 0.6917(5) 0.160(8) Uani 1 1 d . . . . .
 H07W H 1.046717 0.505525 0.695930 0.192 Uiso 1 1 calc R . . . .
 C07X C 0.86993(17) 0.5590(2) 0.6883(6) 0.116(5) Uani 1 1 d . . . . .
 C07Y C 0.8718(2) 0.5322(2) 0.9263(6) 0.136(6) Uani 1 1 d . . . . .
 C07Z C 0.8533(2) 0.6246(2) 0.9303(5) 0.129(5) Uani 1 1 d . . . . .
 C08A C 0.93509(18) 0.5338(2) 0.6129(4) 0.133(5) Uani 1 1 d . U . . .
 H08A H 0.939288 0.534634 0.634281 0.159 Uiso 1 1 calc R . . . .
 C8AA C 0.8144(2) 0.4795(3) 0.4915(4) 0.279(6) Uani 1 1 d D U . . .
 H8AA H 0.807462 0.477125 0.473388 0.334 Uiso 1 1 calc R . . . .
 C08B C 0.9566(2) 0.49630(18) 0.6448(5) 0.119(5) Uani 1 1 d . . . . .
 H08B H 0.957823 0.505056 0.629414 0.143 Uiso 1 1 calc R . . . .
 C08C C 0.89639(19) 0.50761(17) 0.6855(4) 0.133(5) Uani 1 1 d . U . . .
 H08C H 0.896362 0.517028 0.699584 0.160 Uiso 1 1 calc R . . . .
 C08D C 0.93708(19) 0.5471(2) 0.5915(5) 0.130(5) Uani 1 1 d . U . . .
 C08E C 1.0005(2) 0.6505(2) 0.9834(5) 0.138(5) Uani 1 1 d . U . . .
 H08E H 0.989191 0.654365 0.982582 0.166 Uiso 1 1 calc R . . . .
 C08F C 0.93710(19) 0.5768(3) 0.6001(4) 0.138(5) Uani 1 1 d . . . . .
 H08F H 0.926229 0.576450 0.590694 0.165 Uiso 1 1 calc R . . . .
 C08G C 0.96781(19) 0.61715(19) 0.6646(4) 0.138(5) Uani 1 1 d D U . . .
 H08G H 0.961470 0.612101 0.681351 0.165 Uiso 1 1 calc R . . . .
 C08I C 0.86531(19) 0.51239(19) 0.7893(4) 0.128(5) Uani 1 1 d . . . . .
 H08I H 0.872991 0.503291 0.790665 0.154 Uiso 1 1 calc R . . . .
 C08J C 0.8697(2) 0.58856(19) 0.6690(4) 0.117(5) Uani 1 1 d . . . . .
 C08L C 0.9869(2) 0.6312(2) 0.6166(5) 0.145(5) Uani 1 1 d . U . . .
 C08M C 1.0055(3) 0.6604(3) 0.6309(6) 0.159(6) Uani 1 1 d . U . . .
 C08N C 0.8291(2) 0.4965(2) 0.8386(5) 0.156(7) Uani 1 1 d . . . . .
 C08O C 0.8310(2) 0.6645(2) 0.9507(5) 0.129(6) Uani 1 1 d D . . . .
 C08P C 0.8127(2) 0.67039(16) 0.6228(4) 0.122(5) Uani 1 1 d . . . . .
 H08P H 0.809233 0.669184 0.644607 0.147 Uiso 1 1 calc R . . . .
 C08Q C 0.88588(18) 0.60345(19) 0.6261(4) 0.119(5) Uani 1 1 d . . . . .
 H08Q H 0.896372 0.605322 0.615838 0.143 Uiso 1 1 calc R . . . .
 C08R C 0.9910(2) 0.5187(2) 0.7223(4) 0.141(6) Uani 1 1 d . . . . .
 H08R H 0.980560 0.523380 0.728534 0.170 Uiso 1 1 calc R . . . .
 C08S C 0.8170(3) 0.5993(2) 0.8103(6) 0.145(7) Uani 1 1 d . . . . .
 H08S H 0.810623 0.600137 0.791087 0.174 Uiso 1 1 calc R . . . .
 C08T C 1.04340(16) 0.48190(17) 0.9489(4) 0.129(4) Uani 1 1 d . U . . .
 C08U C 0.98607(18) 0.6387(2) 0.6471(3) 0.133(5) Uani 1 1 d D U . . .
 C08V C 1.0196(2) 0.6551(2) 0.7309(4) 0.138(5) Uani 1 1 d . . . . .
 H08V H 1.027951 0.646554 0.731579 0.166 Uiso 1 1 calc R . . . .
 C08W C 1.0263(2) 0.6458(2) 1.0717(5) 0.140(5) Uani 1 1 d . U . . .
 H08W H 1.032621 0.643973 1.090767 0.168 Uiso 1 1 calc R . . . .
 C08X C 0.8446(2) 0.49643(17) 0.8245(4) 0.141(6) Uani 1 1 d . . . . .
 H08X H 0.852060 0.487234 0.827048 0.169 Uiso 1 1 calc R . . . .
 C08Y C 0.8593(2) 0.54514(19) 0.6395(5) 0.143(5) Uani 1 1 d . U . . .
 H08Y H 0.848788 0.544451 0.650181 0.172 Uiso 1 1 calc R . . . .
 C08Z C 1.04826(19) 0.67176(19) 0.9868(5) 0.134(5) Uani 1 1 d . U . . .
 H08Z H 1.044299 0.669063 1.007753 0.161 Uiso 1 1 calc R . . . .
 C09A C 0.9058(2) 0.6537(2) 0.6009(5) 0.119(5) Uani 1 1 d . . . . .
 H09A H 0.904204 0.660450 0.619543 0.143 Uiso 1 1 calc R . . . .
 C9AA C 0.80771(15) 0.4798(4) 0.5222(6) 0.279(6) Uani 1 1 d D U . . .
 H9AA H 0.795898 0.479579 0.525433 0.335 Uiso 1 1 calc R . . . .
 C09B C 0.8646(2) 0.4623(2) 0.8727(7) 0.180(10) Uani 1 1 d . . . . .
 H09B H 0.857808 0.452649 0.875901 0.215 Uiso 1 1 calc R . . . .
 C09C C 0.8068(2) 0.6882(2) 0.9539(6) 0.140(6) Uani 1 1 d D . . . .
 H09C H 0.797958 0.696118 0.953985 0.168 Uiso 1 1 calc DR . . . .
 C09D C 0.8603(3) 0.7274(2) 0.5791(5) 0.165(8) Uani 1 1 d D . . . .
 H09D H 0.852290 0.736247 0.579752 0.198 Uiso 1 1 calc DR . . . .
 C09E C 0.9863(2) 0.5254(2) 0.5924(5) 0.140(5) Uani 1 1 d . U . . .
 C09F C 0.8116(2) 0.6055(2) 0.8383(8) 0.148(8) Uani 1 1 d . . . . .
 H09F H 0.800965 0.610811 0.837961 0.177 Uiso 1 1 calc R . . . .
 C09G C 0.8772(3) 0.7312(2) 0.5824(5) 0.166(7) Uani 1 1 d D . . . .
 H09G H 0.880725 0.742536 0.585276 0.199 Uiso 1 1 calc DR . . . .
 C09H C 1.0234(2) 0.6707(2) 0.7182(5) 0.140(6) Uani 1 1 d . . . . .
 C09I C 0.8007(2) 0.67151(19) 0.5956(7) 0.155(9) Uani 1 1 d . . . . .
 H09I H 0.789034 0.670825 0.600386 0.186 Uiso 1 1 calc DR . . . .
 C09J C 0.9984(2) 0.5231(2) 0.6169(5) 0.138(5) Uani 1 1 d . U . . .
 C09K C 1.03498(16) 0.4852(2) 0.8682(4) 0.128(5) Uani 1 1 d . . . . .
 H09K H 1.044527 0.481874 0.880319 0.154 Uiso 1 1 calc R . . . .
 C09L C 0.8753(2) 0.46203(17) 0.8489(5) 0.141(6) Uani 1 1 d . . . . .
 H09L H 0.876236 0.452428 0.835419 0.169 Uiso 1 1 calc R . . . .
 C09M C 1.0075(3) 0.4961(3) 0.6941(5) 0.143(6) Uani 1 1 d . . . . .
 C09N C 0.97437(19) 0.53669(19) 0.5921(4) 0.128(5) Uani 1 1 d . U . . .
 H09N H 0.966619 0.536920 0.574705 0.154 Uiso 1 1 calc R . . . .
 C09P C 0.9234(2) 0.5319(3) 0.5487(5) 0.147(5) Uani 1 1 d . U . . .
 C09Q C 0.9205(2) 0.5177(2) 0.5697(5) 0.136(4) Uani 1 1 d . U . . .
 C09R C 0.92672(19) 0.5191(2) 0.6026(4) 0.135(5) Uani 1 1 d . U . . .
 H09R H 0.925180 0.510034 0.617184 0.162 Uiso 1 1 calc R . . . .
 C09S C 1.0478(2) 0.6202(2) 0.7173(5) 0.145(6) Uani 1 1 d . U . . .
 H09S H 1.054553 0.619224 0.736142 0.174 Uiso 1 1 calc R . . . .
 C09T C 0.9099(2) 0.6340(2) 0.5457(5) 0.134(6) Uani 1 1 d . . . . .
 H09T H 0.911310 0.627215 0.527021 0.161 Uiso 1 1 calc R . . . .
 C09U C 0.9532(2) 0.4715(2) 0.6906(5) 0.135(6) Uani 1 1 d . . . . .
 H09U H 0.951724 0.463209 0.706817 0.162 Uiso 1 1 calc R . . . .
 C09V C 0.8623(3) 0.5975(2) 0.9479(4) 0.159(7) Uani 1 1 d . . . . .
 H09V H 0.861452 0.588146 0.961959 0.190 Uiso 1 1 calc R . . . .
 C09W C 0.8497(3) 0.5154(2) 0.9488(6) 0.152(7) Uani 1 1 d . . . . .
 H09W H 0.845503 0.508805 0.966055 0.183 Uiso 1 1 calc R . . . .
 C09Y C 0.8652(2) 0.5228(2) 0.9523(5) 0.144(7) Uani 1 1 d . . . . .
 H09Y H 0.871355 0.521701 0.971822 0.173 Uiso 1 1 calc R . . O 6
 C09Z C 0.9636(2) 0.4680(2) 0.6646(6) 0.133(6) Uani 1 1 d . . . . .
 C17 C 1.04658(14) 0.71596(17) 0.6544(5) 0.206(6) Uani 1 1 d D U . . .
 H17 H 1.058246 0.714354 0.657952 0.247 Uiso 1 1 calc R . . . .
 C18 C 0.8715(4) 0.4964(3) 0.4056(4) 0.272(9) Uani 1 1 d D U . . .
 H18 H 0.873282 0.490027 0.386539 0.326 Uiso 1 1 calc R . . . .
 C19 C 1.08454(14) 0.4743(2) 0.5876(6) 0.239(8) Uani 1 1 d D U . . .
 H19 H 1.095996 0.477353 0.585399 0.287 Uiso 1 1 calc R . . . .
 C020 C 0.9179(2) 0.49321(15) 0.7228(5) 0.095(4) Uani 1 1 d D . . . .
 C20 C 1.0402(2) 0.73214(12) 0.6549(6) 0.225(7) Uani 1 1 d D U . . .
 H20 H 1.047100 0.741439 0.660239 0.270 Uiso 1 1 calc R . . . .
 C021 C 0.90023(17) 0.63535(19) 0.7982(4) 0.109(5) Uani 1 1 d . . . . .
 C022 C 0.95228(15) 0.64309(17) 0.7760(6) 0.114(5) Uani 1 1 d D . . . .
 C22 C 0.84623(18) 0.4718(3) 1.0048(5) 0.244(8) Uani 1 1 d D U . . .
 H22 H 0.857529 0.470068 1.011417 0.293 Uiso 1 1 calc R . . P 6
 C023 C 0.91830(15) 0.63729(15) 0.7876(5) 0.099(4) Uani 1 1 d . . . . .
 C23 C 1.0722(2) 0.48641(17) 0.5888(5) 0.224(7) Uani 1 1 d D U . . .
 H23 H 1.074967 0.497993 0.588171 0.268 Uiso 1 1 calc R . . . .
 C24 C 1.0234(2) 0.73437(13) 0.6475(6) 0.234(7) Uani 1 1 d D U . . .
 H24 H 1.019082 0.745347 0.644185 0.280 Uiso 1 1 calc R . . . .
 C024 C 0.89776(18) 0.66115(17) 0.6917(4) 0.105(4) Uani 1 1 d . . . . .
 C25 C 0.84221(19) 0.4733(3) 0.9725(4) 0.212(6) Uani 1 1 d D U . . .
 C025 C 0.84892(16) 0.63417(16) 0.8272(4) 0.103(4) Uani 1 1 d . . . . .
 H025 H 0.841562 0.625882 0.818725 0.124 Uiso 1 1 calc R . . . .
 C26 C 1.08244(18) 0.6791(3) 0.6535(3) 0.216(7) Uani 1 1 d D U . . .
 H26 H 1.082037 0.680824 0.630886 0.259 Uiso 1 1 calc R . . . .
 C026 C 0.89377(17) 0.64765(16) 0.8193(3) 0.100(4) Uani 1 1 d . . . . .
 H026 H 0.901118 0.656178 0.826845 0.120 Uiso 1 1 calc R . . . .
 C28 C 1.02022(19) 0.70468(15) 0.6460(6) 0.197(6) Uani 1 1 d D U . . .
 C029 C 0.9173(2) 0.49334(15) 0.7800(5) 0.099(5) Uani 1 1 d . . . . .
 C030 C 0.95703(15) 0.52807(16) 0.9296(4) 0.100(4) Uani 1 1 d D . . . .
 H030 H 0.948340 0.527985 0.945248 0.120 Uiso 1 1 calc DR . . . .
 C31 C 0.8171(2) 0.4751(3) 1.0169(4) 0.262(8) Uani 1 1 d D U . . .
 H31 H 0.808190 0.476055 1.031937 0.314 Uiso 1 1 calc R . . . .
 C032 C 0.97006(16) 0.45142(17) 0.8452(4) 0.105(4) Uani 1 1 d . . . . .
 H032 H 0.969770 0.443418 0.828194 0.126 Uiso 1 1 calc R . . . .
 C033 C 1.00689(18) 0.49477(18) 0.8331(4) 0.112(5) Uani 1 1 d . . . . .
 C035 C 0.98052(18) 0.45426(15) 0.9550(4) 0.099(4) Uani 1 1 d . U . . .
 H035 H 0.968595 0.454029 0.954739 0.119 Uiso 1 1 calc R . . Q 2
 C036 C 0.94446(17) 0.4854(2) 0.8123(5) 0.099(4) Uani 1 1 d . . . . .
 C037 C 0.94074(14) 0.55019(14) 0.9017(3) 0.099(4) Uani 1 1 d D . . . .
 C038 C 1.00854(16) 0.59672(16) 0.9292(5) 0.104(5) Uani 1 1 d . . . . .
 H038 H 1.017377 0.596183 0.913892 0.125 Uiso 1 1 calc R . . . .
 C039 C 1.01017(15) 0.5567(2) 0.7998(4) 0.104(4) Uani 1 1 d . . . . .
 H039 H 1.010629 0.556527 0.822634 0.125 Uiso 1 1 calc R . . . .
 C041 C 1.03866(18) 0.60146(16) 0.9691(3) 0.101(4) Uani 1 1 d . . . . .
 H041 H 1.036890 0.589745 0.966470 0.121 Uiso 1 1 calc R . . . .
 C042 C 1.05117(19) 0.6640(2) 0.9325(5) 0.128(4) Uani 1 1 d . U . . .
 C043 C 0.90683(18) 0.49306(18) 0.8091(6) 0.125(6) Uani 1 1 d . . . . .
 C43 C 1.08003(17) 0.4576(2) 0.5898(6) 0.230(8) Uani 1 1 d D U . . .
 H43 H 1.088354 0.449085 0.591604 0.276 Uiso 1 1 calc R . . . .
 C44 C 0.81409(16) 0.4761(3) 0.9841(4) 0.246(8) Uani 1 1 d D U . . .
 H44 H 0.802826 0.477392 0.976913 0.295 Uiso 1 1 calc R . . . .
 C044 C 1.00864(17) 0.61450(19) 0.8242(4) 0.107(5) Uani 1 1 d . . . . .
 H044 H 1.001995 0.624351 0.822184 0.128 Uiso 1 1 calc R . . . .
 C045 C 0.93029(16) 0.57841(16) 0.8985(3) 0.106(4) Uani 1 1 d . . . . .
 H045 H 0.932253 0.590166 0.897813 0.127 Uiso 1 1 calc R . . . .
 C046 C 0.99221(19) 0.66161(17) 0.8784(4) 0.113(4) Uani 1 1 d D . . . .
 H046 H 0.993958 0.670839 0.864271 0.136 Uiso 1 1 calc DR . . . .
 C047 C 0.87199(17) 0.6676(2) 0.6463(4) 0.106(4) Uani 1 1 d . . . . .
 C048 C 0.9403(2) 0.64395(15) 0.7508(4) 0.107(4) Uani 1 1 d . . . . .
 H048 H 0.943944 0.646815 0.729733 0.128 Uiso 1 1 calc R . . . .
 C049 C 1.03163(19) 0.64146(17) 1.0427(4) 0.113(4) Uani 1 1 d . U . . .
 H049 H 1.042603 0.636816 1.041923 0.136 Uiso 1 1 calc R . . . .
 C050 C 0.8706(2) 0.61270(19) 0.6164(5) 0.115(5) Uani 1 1 d . . . . .
 C51 C 0.8314(3) 0.4828(3) 0.4877(4) 0.269(6) Uani 1 1 d D U . . .
 H51 H 0.835618 0.484627 0.466609 0.323 Uiso 1 1 calc R . . . .
 C051 C 0.9955(2) 0.6808(2) 0.7276(5) 0.153(7) Uani 1 1 d . . . . .
 H051 H 0.987408 0.689564 0.726428 0.184 Uiso 1 1 calc R . . . .
 C52 C 1.0225(3) 0.4463(2) 0.6605(6) 0.241(12) Uani 1 1 d D . . . .
 H52 H 1.021002 0.445196 0.683066 0.289 Uiso 1 1 calc R . . . .
 C053 C 0.87237(16) 0.62159(17) 0.7990(4) 0.114(5) Uani 1 1 d . . . . .
 H053 H 0.865187 0.612814 0.791895 0.137 Uiso 1 1 calc R . . . .
 C054 C 0.91144(15) 0.55516(18) 0.8993(4) 0.111(5) Uani 1 1 d D . . . .
 C055 C 0.99876(18) 0.64728(19) 0.9275(5) 0.104(5) Uani 1 1 d . . . . .
 C056 C 0.8773(2) 0.61226(18) 0.9033(4) 0.119(5) Uani 1 1 d . . . . .
 C57 C 1.09881(14) 0.6731(3) 0.7000(4) 0.261(8) Uani 1 1 d D U . . .
 H57 H 1.109259 0.670016 0.709345 0.313 Uiso 1 1 calc R . . . .
 C057 C 0.96671(17) 0.62248(18) 0.8840(4) 0.115(5) Uani 1 1 d . . . . .
 H057 H 0.965152 0.612988 0.897506 0.138 Uiso 1 1 calc R . . . .
 C058 C 0.86246(17) 0.5811(2) 0.7253(6) 0.113(5) Uani 1 1 d . . . . .
 H058 H 0.860840 0.592786 0.729113 0.136 Uiso 1 1 calc R . . . .
 C059 C 0.86795(17) 0.5765(2) 0.6943(5) 0.105(4) Uani 1 1 d . . . . .
 C60 C 0.8334(3) 0.4727(3) 1.0273(3) 0.269(8) Uani 1 1 d D U . . .
 H60 H 0.835821 0.471690 1.049624 0.322 Uiso 1 1 calc R . . . .
 C060 C 1.04716(15) 0.6101(2) 0.8920(4) 0.114(5) Uani 1 1 d . . . . .
 H060 H 1.056159 0.609223 0.906931 0.137 Uiso 1 1 calc R . . . .
 C061 C 1.06951(16) 0.59681(16) 0.9804(4) 0.117(5) Uani 1 1 d . . . . .
 H061 H 1.068599 0.585030 0.977215 0.140 Uiso 1 1 calc R . . . .
 C063 C 0.9595(2) 0.5935(2) 0.6247(4) 0.126(5) Uani 1 1 d . . . . .
 C064 C 0.8943(2) 0.50521(18) 0.8579(5) 0.119(5) Uani 1 1 d . . . . .
 H064 H 0.893256 0.514481 0.872111 0.143 Uiso 1 1 calc R . . . .
 C065 C 0.86815(19) 0.54253(19) 0.8690(4) 0.136(6) Uani 1 1 d . . . . .
 H065 H 0.861680 0.543689 0.849903 0.163 Uiso 1 1 calc R . . . .
 C65 C 1.0223(4) 0.4156(3) 0.6521(3) 0.270(9) Uani 1 1 d D U . . .
 H65 H 1.020960 0.414019 0.674599 0.324 Uiso 1 1 calc R . . . .
 C066 C 1.04797(17) 0.6513(2) 0.9101(4) 0.126(4) Uani 1 1 d D U . . .
 H066 H 1.051606 0.652661 0.888458 0.151 Uiso 1 1 calc R . . . .
 C067 C 0.99067(19) 0.6652(2) 0.7408(4) 0.114(5) Uani 1 1 d . . . . .
 C68 C 1.01303(14) 0.7206(2) 0.6448(6) 0.224(7) Uani 1 1 d D U . . .
 H68 H 1.001257 0.721940 0.642221 0.269 Uiso 1 1 calc R . . . .
 C068 C 0.8318(2) 0.59190(19) 0.8112(6) 0.124(6) Uani 1 1 d . . . . .
 C069 C 0.97322(16) 0.50652(17) 0.9620(4) 0.106(4) Uani 1 1 d . . . . .
 H069 H 0.964711 0.506724 0.978078 0.128 Uiso 1 1 calc R . . R 2
 C70 C 1.0231(4) 0.40206(16) 0.6314(5) 0.294(9) Uani 1 1 d D U . . .
 H70 H 1.023365 0.390934 0.639620 0.353 Uiso 1 1 calc R . . . .
 C070 C 0.8573(2) 0.5816(2) 0.8377(5) 0.122(5) Uani 1 1 d . . . . .
 H070 H 0.863642 0.580546 0.856999 0.147 Uiso 1 1 calc R . . . .
 C071 C 0.8624(2) 0.4754(3) 0.8935(6) 0.147(7) Uani 1 1 d . . . . .
 C72 C 0.7968(3) 0.60257(14) 0.9756(5) 0.231(4) Uani 1 1 d D U . . .
 H72 H 0.796267 0.590677 0.974228 0.277 Uiso 1 1 calc R . . . .
 C072 C 0.8557(2) 0.60985(19) 0.6341(5) 0.117(5) Uani 1 1 d . . . . .
 C073 C 0.92493(15) 0.54453(15) 0.9009(3) 0.111(5) Uani 1 1 d . . . . .
 H073 H 0.922992 0.532767 0.901565 0.133 Uiso 1 1 calc R . . . .
 C074 C 0.91708(18) 0.6293(2) 0.5749(7) 0.137(7) Uani 1 1 d . . . . .
 C075 C 0.8401(2) 0.5171(2) 0.9219(7) 0.151(7) Uani 1 1 d . . . . .
 C75 C 0.77966(18) 0.51194(13) 0.9173(6) 0.219(6) Uani 1 1 d D U . . .
 H75 H 0.778288 0.523775 0.918310 0.263 Uiso 1 1 calc R . . . .
 C076 C 0.89040(18) 0.61265(18) 0.8802(4) 0.136(6) Uani 1 1 d . . . . .
 H076 H 0.891582 0.622008 0.866196 0.164 Uiso 1 1 calc R . . . .
 C077 C 0.9148(2) 0.6400(3) 0.6027(5) 0.121(5) Uani 1 1 d . . . . .
 C079 C 1.08545(16) 0.62127(19) 0.9922(3) 0.107(4) Uani 1 1 d . . . . .
 H079 H 1.095688 0.626468 0.998393 0.129 Uiso 1 1 calc R . . . .
 C080 C 0.8572(2) 0.53941(17) 0.7670(4) 0.125(5) Uani 1 1 d D . . . .
 C81 C 0.8680(3) 0.52252(19) 0.4327(7) 0.260(8) Uani 1 1 d D U . . .
 H81 H 0.866172 0.534304 0.432288 0.311 Uiso 1 1 calc R . . . .
 C082 C 0.8734(2) 0.4906(2) 0.8894(5) 0.136(5) Uani 1 1 d . . . . .
 H082 H 0.872484 0.499727 0.904074 0.164 Uiso 1 1 calc R . . . .
 C82 C 0.8716(3) 0.4336(2) 0.4862(7) 0.298(9) Uani 1 1 d D U . . .
 H82 H 0.864620 0.425336 0.476544 0.357 Uiso 1 1 calc R . . . .
 C083 C 0.94718(19) 0.4982(2) 0.6697(5) 0.123(5) Uani 1 1 d . . . . .
 H083 H 0.941309 0.508494 0.671920 0.148 Uiso 1 1 calc R . . . .
 C084 C 0.8718(2) 0.6246(2) 0.5919(4) 0.127(5) Uani 1 1 d . . . . .
 H084 H 0.882005 0.626730 0.580878 0.152 Uiso 1 1 calc R . . . .
 C085 C 0.99528(19) 0.6535(2) 0.6529(4) 0.139(5) Uani 1 1 d . U . . .
 H085 H 0.994251 0.658737 0.673354 0.167 Uiso 1 1 calc R . . . .
 C087 C 1.02165(17) 0.4454(3) 0.8706(4) 0.136(6) Uani 1 1 d . . . . .
 H087 H 1.023198 0.445153 0.847889 0.163 Uiso 1 1 calc R . . . .
 C088 C 0.86213(19) 0.5525(2) 0.7411(6) 0.139(7) Uani 1 1 d D . . . .
 C090 C 0.9653(2) 0.4801(3) 0.6408(5) 0.145(6) Uani 1 1 d . . . . .
 C91 C 0.8185(3) 0.4804(3) 0.5484(4) 0.269(6) Uani 1 1 d D U . . .
 H91 H 0.814335 0.480393 0.569773 0.323 Uiso 1 1 calc R . . . .
 C091 C 0.8545(3) 0.4737(3) 0.9462(5) 0.182(7) Uani 1 1 d D U . . .
 H091 H 0.866109 0.472219 0.950853 0.218 Uiso 1 1 calc R . . . .
 C092 C 0.8841(2) 0.59172(17) 0.6513(5) 0.134(6) Uani 1 1 d . . . . .
 H092 H 0.893819 0.585337 0.656700 0.160 Uiso 1 1 calc R . . . .
 C093 C 1.0111(3) 0.6836(2) 0.7167(5) 0.156(6) Uani 1 1 d . . . . .
 H093 H 1.013984 0.694226 0.707883 0.187 Uiso 1 1 calc R . . . .
 C094 C 0.86545(19) 0.62558(16) 0.9067(4) 0.126(6) Uani 1 1 d . . . . .
 H094 H 0.865898 0.635024 0.892714 0.152 Uiso 1 1 calc R . . . .
 C94 C 0.8699(4) 0.5136(3) 0.4043(4) 0.269(9) Uani 1 1 d D U . . .
 H94 H 0.870081 0.519241 0.384198 0.323 Uiso 1 1 calc R . . . .
 C095 C 0.90096(18) 0.59985(19) 0.8783(4) 0.125(5) Uani 1 1 d . . . . .
 H095 H 0.909631 0.600193 0.862589 0.150 Uiso 1 1 calc R . . . .
 C096 C 0.8452(2) 0.5255(2) 0.8954(6) 0.148(7) Uani 1 1 d . . . . .
 H096 H 0.838244 0.526176 0.876837 0.177 Uiso 1 1 calc R . . . .
 C097 C 1.03478(18) 0.50003(19) 0.8523(4) 0.127(5) Uani 1 1 d . . . . .
 H097 H 1.044403 0.507060 0.853231 0.152 Uiso 1 1 calc R . . . .
 C098 C 0.8855(2) 0.4950(2) 0.6385(5) 0.131(4) Uani 1 1 d . U . . .
 C99 C 0.7927(3) 0.6108(2) 1.0039(4) 0.236(4) Uani 1 1 d D U . . .
 H99 H 0.791581 0.604802 1.023559 0.283 Uiso 1 1 calc R . . . .
 C099 C 0.86978(17) 0.52592(18) 0.7726(4) 0.136(6) Uani 1 1 d . . . . .
 H099 H 0.880843 0.526939 0.764257 0.163 Uiso 1 1 calc R . . . .
 C222 C 0.8218(2) 0.42364(13) 0.8750(4) 0.184(6) Uani 1 1 d D U . . .
 H222 H 0.821950 0.412564 0.866481 0.221 Uiso 1 1 calc R . . . .
 C314 C 0.8195(2) 0.42625(15) 0.9076(4) 0.193(6) Uani 1 1 d D U . . .
 H314 H 0.818720 0.417023 0.921966 0.232 Uiso 1 1 calc R . . . .

loop_
  _atom_site_aniso_label
  _atom_site_aniso_U_11
  _atom_site_aniso_U_22
  _atom_site_aniso_U_33
  _atom_site_aniso_U_23
  _atom_site_aniso_U_13
  _atom_site_aniso_U_12
 Sb1 0.186(8) 0.267(11) 0.241(10) 0.073(7) 0.055(7) 0.110(7)
 Sb15 0.167(7) 0.136(7) 0.249(14) 0.048(8) 0.043(9) 0.045(5)
 Sb33 0.168(6) 0.100(4) 0.280(11) -0.015(5) -0.072(6) 0.045(3)
 Sb45 0.272(14) 0.259(13) 0.291(14) -0.081(12) -0.056(12) -0.006(11)
 Sb13 0.257(12) 0.194(10) 0.304(11) -0.032(9) 0.019(11) -0.027(10)
 Sb20 0.270(12) 0.227(10) 0.280(11) -0.002(9) -0.022(10) 0.021(10)
 Sb41 0.322(18) 0.242(17) 0.305(18) -0.005(14) -0.043(14) 0.000(14)
 Sb10 0.244(10) 0.245(10) 0.249(10) 0.004(4) -0.002(4) 0.004(4)
 Sb21 0.202(6) 0.215(8) 0.335(11) -0.049(7) 0.114(7) 0.016(5)
 Sb22 0.249(10) 0.204(9) 0.350(13) -0.008(9) -0.001(10) -0.040(8)
 Sb3 0.0972(10) 0.1732(15) 0.1940(18) 0.0254(11) 0.0051(9) -0.0032(8)
 F0AU 0.103(8) 0.410(19) 0.354(17) -0.089(15) -0.014(9) 0.027(10)
 F0BC 0.274(15) 0.191(12) 0.42(2) 0.045(12) 0.123(14) -0.029(10)
 F1EA 0.289(16) 0.239(14) 0.285(15) 0.085(12) 0.040(12) 0.040(11)
 F06S 0.117(8) 0.300(14) 0.244(12) -0.048(10) -0.013(8) 0.005(8)
 F8AA 0.181(10) 0.246(13) 0.213(11) 0.004(9) 0.040(9) 0.032(9)
 F078 0.142(9) 0.310(15) 0.220(12) -0.017(11) -0.012(8) -0.047(9)
 Sb29 0.125(9) 0.132(9) 0.133(9) -0.005(4) 0.005(4) -0.003(4)
 Sb4 0.175(4) 0.125(3) 0.263(6) 0.007(3) 0.061(4) -0.065(3)
 F0DV 0.29(3) 0.154(18) 0.35(3) 0.055(19) 0.06(2) -0.05(2)
 F0FF 0.19(2) 0.22(2) 0.32(3) 0.029(19) 0.03(2) -0.086(17)
 F1BA 0.21(2) 0.145(17) 0.37(3) 0.043(19) -0.02(2) -0.047(15)
 Sb34 0.276(13) 0.215(12) 0.259(13) -0.011(9) -0.007(11) -0.141(10)
 Sb7 0.1564(17) 0.242(2) 0.1705(18) 0.0220(14) 0.0186(12) 0.0454(13)
 Sb43 0.30(2) 0.27(2) 0.26(2) 0.023(15) 0.002(15) -0.050(15)
 Sb8 0.0985(7) 0.1005(7) 0.1976(12) 0.0083(8) -0.0194(7) 0.0081(6)
 F00V 0.108(5) 0.093(5) 0.232(9) 0.023(5) -0.021(5) 0.021(4)
 F01C 0.112(6) 0.189(9) 0.294(12) 0.103(8) -0.035(7) 0.022(6)
 F01J 0.109(6) 0.159(8) 0.300(12) 0.076(8) 0.028(7) 0.032(5)
 F034 0.211(10) 0.132(7) 0.288(12) -0.055(8) -0.062(9) 0.042(6)
 F040 0.119(7) 0.157(8) 0.354(14) 0.089(8) 0.059(8) 0.038(6)
 F089 0.332(16) 0.194(11) 0.244(12) -0.041(9) -0.084(11) -0.026(10)
 Sb9 0.0927(7) 0.1166(8) 0.2029(13) 0.0065(8) -0.0237(8) -0.0012(6)
 F0B2 0.175(13) 0.167(12) 0.261(17) 0.062(12) -0.110(12) 0.010(10)
 F0BZ 0.160(12) 0.150(11) 0.226(15) 0.009(10) -0.087(11) 0.043(9)
 F0C8 0.240(16) 0.286(18) 0.224(16) 0.035(14) 0.019(13) -0.128(14)
 F0CK 0.134(11) 0.198(14) 0.250(16) -0.060(12) 0.011(11) -0.038(10)
 F0DW 0.114(10) 0.138(11) 0.251(16) -0.057(11) 0.010(10) 0.008(8)
 F0EG 0.232(15) 0.196(14) 0.184(14) -0.017(11) 0.032(12) -0.095(12)
 Sb12 0.265(9) 0.271(10) 0.290(10) -0.024(7) -0.005(7) -0.007(7)
 Sb14 0.276(10) 0.286(10) 0.335(10) 0.029(8) 0.010(8) -0.004(7)
 Sb16 0.226(11) 0.184(10) 0.267(12) -0.012(8) 0.011(9) -0.035(8)
 Sb17 0.305(10) 0.188(7) 0.318(10) -0.061(6) 0.038(8) -0.038(6)
 Sb18 0.1475(10) 0.1182(9) 0.1866(13) 0.0411(10) -0.0385(9) -0.0545(7)
 F01K 0.235(10) 0.126(7) 0.220(10) 0.053(7) -0.092(8) -0.066(6)
 F01O 0.222(10) 0.117(7) 0.260(11) 0.010(7) -0.025(8) -0.047(6)
 F01W 0.130(7) 0.167(8) 0.268(11) 0.070(8) -0.016(7) -0.036(6)
 F015 0.102(6) 0.139(7) 0.318(12) 0.103(7) -0.049(7) -0.036(5)
 F018 0.206(9) 0.138(7) 0.177(8) 0.022(6) 0.046(7) -0.080(6)
 F019 0.123(6) 0.182(8) 0.177(8) 0.034(7) 0.011(6) -0.029(6)
 Sb19 0.1511(12) 0.1519(12) 0.2408(17) 0.0506(13) -0.0462(11) -0.0180(9)
 F01Y 0.230(11) 0.140(8) 0.276(12) 0.081(8) -0.038(9) -0.007(7)
 F2BA 0.244(12) 0.180(9) 0.237(11) -0.053(9) -0.066(9) 0.035(8)
 F04Q 0.244(11) 0.125(7) 0.272(12) -0.022(8) -0.051(9) -0.036(7)
 F05D 0.212(10) 0.171(9) 0.278(12) 0.075(9) -0.039(9) -0.018(7)
 F06B 0.169(9) 0.267(13) 0.246(12) 0.061(9) -0.023(8) -0.035(8)
 F031 0.135(8) 0.208(10) 0.288(12) 0.032(9) -0.064(8) -0.031(7)
 Sb23 0.126(5) 0.136(5) 0.328(12) 0.026(6) -0.019(6) -0.018(4)
 Sb24 0.234(10) 0.245(10) 0.279(12) -0.037(8) -0.058(8) 0.042(7)
 Sb25 0.230(15) 0.271(16) 0.253(16) 0.014(13) -0.024(13) 0.030(13)
 Sb26 0.186(3) 0.292(4) 0.255(4) 0.036(3) -0.001(3) -0.076(3)
 Sb27 0.278(3) 0.228(3) 0.254(3) 0.009(3) -0.031(3) 0.026(3)
 Sb28 0.29(2) 0.29(2) 0.28(2) -0.037(16) -0.055(16) -0.011(16)
 Sb30 0.27(2) 0.25(2) 0.27(2) -0.039(15) -0.040(15) 0.026(15)
 Sb39 0.272(14) 0.288(14) 0.269(14) 0.046(12) -0.016(11) -0.063(12)
 Sb31 0.193(6) 0.176(6) 0.336(9) -0.019(6) -0.094(6) 0.038(5)
 Sb32 0.224(7) 0.174(6) 0.300(8) -0.043(6) 0.070(6) 0.031(5)
 Sb35 0.156(7) 0.212(8) 0.265(10) 0.043(7) 0.030(7) -0.017(6)
 Sb36 0.232(8) 0.237(8) 0.284(9) 0.037(7) 0.040(7) 0.004(7)
 Sb37 0.264(13) 0.276(13) 0.282(13) -0.012(8) -0.038(8) -0.002(8)
 Sb38 0.285(14) 0.287(14) 0.266(14) 0.014(8) 0.002(8) -0.008(8)
 Sb42 0.309(19) 0.297(18) 0.290(18) 0.025(14) 0.010(14) -0.012(14)
 Sb44 0.284(6) 0.228(6) 0.181(5) 0.004(5) 0.080(5) 0.044(5)
 Zn0C 0.1067(15) 0.1149(15) 0.346(4) 0.0530(18) 0.0520(18) -0.0072(11)
 Zn0D 0.187(2) 0.1545(18) 0.190(2) 0.0143(16) 0.0249(17) 0.0834(16)
 Zn0F 0.182(2) 0.227(3) 0.243(3) -0.066(2) -0.074(2) 0.027(2)
 Zn1 0.1193(15) 0.1474(17) 0.234(3) 0.0642(16) 0.0233(15) -0.0151(12)
 Zn06 0.0855(10) 0.0771(10) 0.1631(17) 0.0132(10) -0.0175(10) -0.0078(8)
 Zn07 0.0736(10) 0.0781(10) 0.1915(19) 0.0317(10) -0.0063(10) 0.0053(7)
 Zn08 0.1082(12) 0.0902(11) 0.1742(18) 0.0023(11) -0.0390(12) 0.0138(9)
 Zn09 0.0986(12) 0.1056(13) 0.203(2) 0.0082(12) 0.0218(12) 0.0174(9)
 N0A0 0.166(13) 0.171(16) 0.212(18) 0.041(15) 0.033(11) 0.072(12)
 N0AO 0.134(8) 0.124(8) 0.247(11) 0.046(9) 0.029(9) -0.011(7)
 N0AQ 0.188(12) 0.174(10) 0.273(13) 0.123(10) 0.099(10) 0.035(10)
 N0AX 0.153(11) 0.241(16) 0.190(15) -0.037(13) -0.045(12) 0.039(11)
 N0B4 0.206(14) 0.165(13) 0.249(14) -0.055(13) -0.058(12) 0.036(12)
 N0BR 0.32(2) 0.112(12) 0.24(2) -0.001(12) 0.070(18) 0.110(13)
 N0BW 0.234(14) 0.268(14) 0.279(13) -0.093(12) -0.055(13) -0.022(12)
 N0BX 0.077(7) 0.157(10) 0.249(12) -0.064(10) 0.015(8) -0.017(7)
 N0CS 0.249(13) 0.323(16) 0.221(14) -0.041(13) -0.045(12) 0.021(14)
 N0DF 0.113(9) 0.118(9) 0.348(13) 0.018(10) 0.069(9) -0.027(8)
 N0EK 0.182(11) 0.146(10) 0.258(12) 0.049(10) -0.008(11) 0.014(9)
 N00S 0.073(8) 0.098(9) 0.159(11) 0.014(7) -0.011(7) -0.007(6)
 N00U 0.060(7) 0.086(7) 0.145(11) 0.028(7) -0.013(7) 0.000(5)
 N00W 0.068(7) 0.061(6) 0.160(11) 0.016(6) -0.012(7) 0.004(6)
 N00X 0.089(7) 0.065(6) 0.144(9) 0.029(6) -0.001(7) 0.001(5)
 N00Y 0.090(7) 0.079(7) 0.169(10) 0.004(8) -0.010(7) -0.004(6)
 N01A 0.191(6) 0.181(7) 0.197(7) 0.002(6) 0.023(6) 0.002(6)
 N01B 0.080(7) 0.083(9) 0.213(15) 0.006(10) 0.025(8) 0.019(6)
 N01D 0.057(6) 0.102(9) 0.227(13) 0.041(8) -0.012(7) 0.003(6)
 N01E 0.138(8) 0.112(8) 0.160(10) -0.003(8) -0.041(8) 0.025(7)
 N01G 0.099(9) 0.105(10) 0.172(13) -0.003(9) 0.020(8) 0.000(8)
 N01H 0.111(7) 0.063(7) 0.179(11) 0.029(8) 0.000(9) 0.013(5)
 N01I 0.067(7) 0.134(9) 0.241(13) 0.001(10) 0.006(10) 0.018(6)
 N01R 0.110(10) 0.096(9) 0.177(13) 0.008(8) 0.016(10) 0.019(8)
 N01S 0.116(8) 0.111(9) 0.150(11) -0.005(9) -0.034(9) 0.013(6)
 N03W 0.120(10) 0.125(9) 0.245(16) 0.063(12) 0.077(11) 0.019(7)
 N04K 0.090(9) 0.112(10) 0.291(17) 0.049(10) 0.042(10) -0.016(8)
 N04R 0.189(18) 0.135(12) 0.158(17) -0.005(13) 0.073(16) 0.051(11)
 N05A 0.150(11) 0.134(10) 0.212(12) 0.057(10) -0.045(9) -0.022(9)
 N05P 0.091(10) 0.157(12) 0.168(13) 0.056(9) 0.000(9) -0.031(9)
 N06J 0.109(9) 0.230(12) 0.216(13) 0.076(11) 0.019(9) -0.033(8)
 N06L 0.163(10) 0.159(11) 0.204(12) 0.045(11) 0.050(9) -0.011(10)
 N07B 0.229(5) 0.208(6) 0.224(6) 0.007(5) 0.030(5) 0.001(5)
 N07P 0.146(12) 0.164(13) 0.214(16) 0.035(11) 0.028(12) 0.067(11)
 N08H 0.202(17) 0.182(14) 0.180(16) 0.026(11) 0.041(14) 0.086(13)
 N9 0.168(14) 0.226(18) 0.217(16) 0.026(15) 0.035(12) 0.126(13)
 N09O 0.175(12) 0.230(12) 0.235(12) -0.046(10) -0.103(12) 0.005(12)
 N010 0.095(8) 0.069(7) 0.162(11) 0.030(6) -0.005(7) -0.003(6)
 N011 0.094(9) 0.094(8) 0.144(11) -0.004(7) -0.016(9) 0.021(7)
 N012 0.078(9) 0.094(9) 0.217(17) -0.014(10) -0.071(12) 0.009(6)
 N013 0.101(8) 0.083(7) 0.155(10) 0.005(7) -0.005(8) -0.006(6)
 N014 0.100(9) 0.088(7) 0.140(11) 0.016(8) -0.016(9) -0.006(6)
 N016 0.108(8) 0.081(7) 0.160(11) 0.003(8) -0.018(8) -0.013(6)
 N017 0.078(8) 0.084(7) 0.168(11) 0.002(7) 0.004(7) 0.006(6)
 N21 0.202(10) 0.289(10) 0.278(12) -0.036(11) -0.096(9) -0.012(9)
 N027 0.099(9) 0.104(10) 0.173(12) -0.011(8) -0.032(8) 0.006(8)
 N028 0.090(8) 0.114(10) 0.164(12) -0.012(9) -0.022(7) 0.017(8)
 N062 0.111(10) 0.128(12) 0.222(17) 0.059(13) 0.008(11) 0.019(8)
 C0A1 0.075(12) 0.091(12) 0.29(2) 0.009(13) 0.000(12) -0.003(9)
 C0A2 0.104(12) 0.123(13) 0.168(17) 0.046(12) 0.010(12) -0.003(10)
 C0A3 0.117(10) 0.084(9) 0.213(15) 0.001(10) -0.022(12) 0.033(8)
 C0A4 0.119(10) 0.101(9) 0.185(13) -0.012(9) -0.046(9) 0.023(8)
 C0A5 0.107(12) 0.111(13) 0.23(2) -0.026(13) -0.025(12) 0.033(11)
 C0A7 0.133(10) 0.106(9) 0.179(12) -0.028(9) -0.044(9) 0.007(8)
 C0A8 0.118(10) 0.160(10) 0.149(11) -0.011(10) -0.006(9) 0.019(8)
 C0A9 0.107(13) 0.150(14) 0.196(18) 0.014(14) 0.014(12) 0.030(11)
 C0AA 0.144(14) 0.078(11) 0.189(17) -0.020(10) -0.055(11) 0.049(12)
 C0AB 0.100(9) 0.115(10) 0.188(13) 0.003(11) -0.016(10) 0.014(8)
 C0AC 0.090(11) 0.097(12) 0.165(18) 0.010(13) -0.007(12) 0.021(9)
 C0AD 0.113(14) 0.109(13) 0.26(2) -0.027(13) -0.009(15) 0.052(12)
 C0AE 0.144(10) 0.117(10) 0.146(12) 0.001(10) -0.043(11) 0.023(8)
 C0AF 0.150(17) 0.075(12) 0.187(17) 0.023(10) -0.021(13) 0.022(11)
 C0AG 0.063(9) 0.096(12) 0.31(2) 0.031(14) 0.011(11) 0.016(10)
 C0AH 0.119(13) 0.118(14) 0.199(19) 0.012(13) -0.006(12) 0.049(12)
 C0AI 0.142(10) 0.129(11) 0.154(12) -0.002(10) -0.032(10) 0.024(9)
 C0AJ 0.124(9) 0.159(11) 0.246(12) -0.007(10) 0.027(10) -0.007(9)
 C0AK 0.200(15) 0.171(16) 0.220(17) 0.044(15) 0.065(15) 0.016(12)
 C0AL 0.120(9) 0.076(8) 0.190(12) 0.019(9) 0.005(9) 0.019(7)
 C0AM 0.106(12) 0.151(15) 0.184(17) 0.048(13) 0.008(13) -0.001(10)
 C0AN 0.119(13) 0.122(14) 0.148(17) 0.013(13) -0.021(11) 0.010(11)
 C0AP 0.157(10) 0.145(11) 0.145(12) 0.004(10) -0.037(11) 0.006(9)
 C0AR 0.105(9) 0.106(10) 0.194(15) 0.033(10) 0.002(10) 0.032(9)
 C0AS 0.114(12) 0.116(13) 0.171(16) -0.023(12) -0.018(10) -0.022(11)
 C0AT 0.110(9) 0.119(9) 0.191(13) -0.007(9) -0.028(11) 0.048(8)
 C0AV 0.109(16) 0.18(2) 0.23(3) 0.047(19) 0.027(16) 0.054(18)
 C0AW 0.127(11) 0.146(11) 0.389(15) 0.016(12) 0.062(13) -0.034(10)
 C0AZ 0.131(14) 0.115(13) 0.212(19) 0.052(13) 0.045(12) 0.038(11)
 C0B0 0.096(9) 0.140(10) 0.210(13) -0.022(10) -0.034(11) 0.034(9)
 C0B1 0.150(10) 0.112(10) 0.184(13) 0.024(11) 0.009(11) 0.001(9)
 C0B3 0.161(11) 0.128(10) 0.210(13) -0.021(11) -0.002(11) -0.024(9)
 C0B5 0.118(10) 0.105(10) 0.194(14) 0.001(10) -0.028(12) 0.027(8)
 C0B6 0.121(9) 0.115(10) 0.191(13) 0.032(10) 0.010(10) 0.054(8)
 C0B7 0.105(13) 0.131(15) 0.207(19) 0.003(13) 0.004(12) 0.003(11)
 C0B8 0.117(10) 0.109(9) 0.199(13) 0.017(10) 0.023(10) 0.043(8)
 C0B9 0.136(11) 0.109(10) 0.170(14) 0.026(10) 0.010(10) 0.065(9)
 C0BA 0.210(6) 0.194(6) 0.209(6) 0.003(5) 0.024(5) 0.002(5)
 C0BB 0.143(15) 0.096(13) 0.24(2) 0.056(13) -0.023(16) 0.028(11)
 C0BD 0.119(10) 0.127(11) 0.191(13) 0.020(10) 0.001(10) 0.015(9)
 C0BE 0.172(11) 0.116(10) 0.202(13) 0.029(11) 0.014(10) 0.007(10)
 C0BF 0.142(12) 0.163(13) 0.195(14) -0.021(12) -0.011(11) 0.044(10)
 C0BG 0.130(10) 0.140(11) 0.168(12) 0.057(10) -0.008(10) 0.021(9)
 C0BH 0.168(19) 0.119(15) 0.204(19) -0.052(13) 0.003(14) 0.063(13)
 C0BJ 0.083(9) 0.147(11) 0.253(15) 0.011(11) -0.001(11) 0.003(9)
 C0BK 0.142(11) 0.120(11) 0.237(15) -0.035(11) -0.042(11) 0.023(9)
 C0BL 0.134(17) 0.146(17) 0.25(2) -0.025(17) -0.017(15) -0.025(14)
 C0BM 0.141(15) 0.096(13) 0.22(2) 0.028(12) -0.009(12) 0.001(12)
 C0BN 0.092(10) 0.261(13) 0.231(15) 0.097(13) 0.002(12) -0.026(10)
 C0BO 0.152(11) 0.136(11) 0.171(12) 0.005(10) 0.023(10) -0.023(9)
 C0BP 0.088(9) 0.096(9) 0.300(13) 0.027(10) -0.007(10) 0.005(8)
 C0BQ 0.126(10) 0.110(10) 0.209(14) -0.038(10) -0.037(10) 0.007(9)
 C0BS 0.23(3) 0.163(18) 0.13(2) 0.000(18) 0.04(2) 0.057(16)
 C0BT 0.083(9) 0.105(10) 0.297(16) 0.040(11) -0.018(11) 0.007(9)
 C0BU 0.113(11) 0.196(12) 0.269(18) 0.032(15) 0.008(15) -0.008(10)
 C0BV 0.158(12) 0.140(13) 0.231(16) 0.048(13) 0.011(13) -0.018(10)
 C0BY 0.19(2) 0.090(14) 0.177(19) 0.000(12) 0.015(18) 0.051(16)
 C0C0 0.123(11) 0.147(12) 0.186(14) 0.022(11) -0.028(12) 0.027(9)
 C0C1 0.174(11) 0.115(10) 0.214(14) 0.013(12) 0.010(12) 0.012(9)
 C0C3 0.075(9) 0.179(12) 0.270(16) 0.025(12) -0.005(11) 0.011(9)
 C0C4 0.153(10) 0.157(11) 0.243(12) 0.029(10) 0.007(10) -0.022(10)
 C0C6 0.093(13) 0.169(16) 0.24(2) 0.045(14) -0.018(15) -0.023(11)
 C0C7 0.165(11) 0.138(11) 0.187(14) -0.017(11) 0.009(11) -0.040(9)
 C0C9 0.18(2) 0.116(16) 0.21(2) 0.032(16) -0.011(17) 0.010(14)
 C0CA 0.069(10) 0.127(13) 0.34(2) 0.031(13) 0.037(13) -0.007(10)
 C0CB 0.136(11) 0.135(11) 0.169(13) -0.020(11) -0.026(10) 0.035(9)
 C0CC 0.166(12) 0.121(10) 0.215(15) -0.020(11) -0.059(11) 0.006(10)
 C0CE 0.195(11) 0.183(13) 0.210(13) 0.030(13) 0.073(11) -0.005(11)
 C0CF 0.168(15) 0.199(15) 0.183(19) 0.035(16) 0.020(18) 0.053(13)
 C0CG 0.21(2) 0.090(12) 0.20(2) 0.042(14) 0.000(17) 0.034(12)
 C0CH 0.094(10) 0.187(12) 0.267(17) 0.018(14) -0.027(14) 0.003(9)
 C0CI 0.118(10) 0.173(13) 0.233(16) -0.043(12) -0.029(12) 0.054(10)
 C0CM 0.194(19) 0.148(19) 0.173(19) 0.029(14) 0.062(15) 0.049(14)
 C0CN 0.134(12) 0.165(12) 0.204(15) 0.005(12) -0.036(12) 0.040(11)
 C0CQ 0.191(12) 0.170(12) 0.196(14) 0.047(12) 0.023(12) -0.024(11)
 C0CR 0.24(2) 0.156(18) 0.18(2) 0.017(16) 0.002(18) 0.012(15)
 C0CV 0.188(12) 0.261(16) 0.187(16) -0.035(13) -0.035(14) 0.023(13)
 C0CW 0.238(6) 0.216(6) 0.230(6) 0.007(5) 0.027(5) 0.000(5)
 C0CX 0.154(12) 0.228(13) 0.151(13) -0.018(12) -0.020(11) 0.053(10)
 C0CY 0.140(11) 0.130(10) 0.162(12) 0.042(10) 0.023(10) 0.052(9)
 C0D0 0.179(15) 0.260(17) 0.206(19) 0.017(17) 0.020(18) 0.083(14)
 C0D1 0.124(11) 0.188(13) 0.214(16) -0.024(12) -0.027(13) 0.045(11)
 C0D2 0.161(12) 0.156(14) 0.184(15) -0.037(12) -0.030(11) 0.028(11)
 C0D3 0.200(12) 0.154(12) 0.159(12) 0.010(12) -0.027(12) 0.003(11)
 C0D4 0.095(9) 0.124(10) 0.331(15) 0.048(11) -0.020(11) 0.004(9)
 C0D5 0.192(12) 0.251(11) 0.250(11) -0.045(10) -0.100(11) -0.005(11)
 C0D6 0.124(11) 0.334(15) 0.283(15) 0.120(13) 0.036(12) -0.043(12)
 C0D9 0.155(13) 0.160(13) 0.243(15) 0.031(13) -0.004(12) -0.002(11)
 C0DA 0.185(13) 0.267(15) 0.203(16) 0.036(15) 0.037(16) 0.074(13)
 C0DD 0.126(8) 0.129(9) 0.225(11) 0.023(9) 0.010(10) -0.015(8)
 C0DG 0.213(11) 0.297(15) 0.202(13) -0.031(13) -0.042(12) 0.013(13)
 C0DH 0.173(13) 0.128(11) 0.247(15) -0.057(12) -0.031(12) -0.002(10)
 C0DK 0.250(14) 0.184(14) 0.217(15) 0.029(15) 0.044(13) -0.016(13)
 C0DM 0.185(14) 0.237(14) 0.210(17) 0.038(15) 0.034(15) 0.048(12)
 C0DN 0.104(10) 0.129(10) 0.326(14) 0.023(11) -0.017(11) -0.005(9)
 C0DO 0.211(14) 0.203(15) 0.246(13) -0.063(14) -0.047(12) 0.012(12)
 C0DP 0.147(11) 0.151(13) 0.180(15) -0.037(12) -0.027(12) 0.030(11)
 C0DT 0.244(14) 0.231(14) 0.279(13) -0.081(13) -0.041(13) -0.004(13)
 C0DU 0.229(5) 0.208(5) 0.222(5) 0.006(4) 0.030(4) 0.000(4)
 C0DZ 0.196(10) 0.276(9) 0.274(11) -0.039(10) -0.099(9) -0.011(9)
 C0E3 0.161(10) 0.158(11) 0.250(12) 0.032(10) 0.028(10) -0.004(10)
 C0E4 0.109(10) 0.154(11) 0.338(14) 0.026(13) 0.058(11) -0.002(10)
 C0E6 0.261(14) 0.200(14) 0.241(16) 0.033(14) 0.072(14) -0.012(13)
 C0E9 0.221(15) 0.185(15) 0.169(14) 0.018(14) -0.017(13) 0.023(15)
 C0EC 0.177(13) 0.231(13) 0.159(12) -0.011(11) 0.006(11) 0.035(11)
 C0EF 0.289(15) 0.210(15) 0.224(15) 0.035(14) 0.063(13) -0.017(15)
 C0EH 0.129(11) 0.167(12) 0.384(15) 0.011(14) 0.055(12) -0.024(11)
 C0EI 0.199(14) 0.259(14) 0.197(15) 0.041(13) 0.025(14) 0.071(13)
 C0EJ 0.148(12) 0.165(12) 0.393(15) 0.020(14) 0.071(13) -0.042(11)
 C0F3 0.266(14) 0.332(17) 0.229(17) -0.048(15) -0.037(16) 0.033(15)
 C0F6 0.37(2) 0.166(15) 0.233(17) 0.021(15) -0.005(16) 0.140(16)
 C0F9 0.245(6) 0.220(6) 0.235(6) 0.006(5) 0.032(5) 0.000(5)
 C0FB 0.256(16) 0.272(17) 0.320(15) -0.107(15) -0.056(14) -0.029(14)
 C1AA 0.137(11) 0.322(15) 0.261(16) 0.103(14) 0.020(12) -0.057(12)
 C1BA 0.39(2) 0.170(18) 0.234(18) -0.031(17) 0.053(18) 0.073(18)
 C01F 0.078(11) 0.060(9) 0.176(17) 0.038(10) 0.005(12) 0.028(8)
 C01L 0.094(11) 0.067(9) 0.147(13) 0.016(8) -0.012(9) -0.022(8)
 C01M 0.102(14) 0.068(9) 0.166(17) 0.025(10) -0.035(14) 0.015(8)
 C01P 0.077(10) 0.081(10) 0.142(14) 0.004(10) -0.004(10) -0.008(8)
 C01Q 0.071(11) 0.074(9) 0.142(15) 0.019(9) 0.000(12) 0.003(8)
 C01T 0.068(9) 0.072(9) 0.145(13) 0.010(9) -0.007(9) -0.001(8)
 C01U 0.051(9) 0.093(10) 0.183(16) 0.042(9) 0.001(10) 0.005(7)
 C01V 0.082(8) 0.072(7) 0.147(10) 0.016(7) -0.016(8) 0.001(6)
 C01X 0.074(10) 0.079(10) 0.162(14) -0.009(9) 0.003(9) 0.008(9)
 C01Z 0.100(12) 0.065(8) 0.154(15) 0.006(8) -0.019(11) 0.003(8)
 C02B 0.038(7) 0.100(11) 0.174(14) 0.008(9) -0.028(7) -0.001(7)
 C2BA 0.411(18) 0.191(14) 0.244(16) -0.011(15) 0.030(16) 0.087(15)
 C02C 0.073(10) 0.070(9) 0.170(16) 0.010(10) -0.004(10) 0.006(7)
 C02D 0.113(16) 0.070(9) 0.158(18) -0.005(10) 0.036(15) -0.019(9)
 C02E 0.089(9) 0.095(8) 0.138(11) 0.023(8) -0.014(8) -0.005(7)
 C02F 0.070(9) 0.077(10) 0.190(18) 0.011(12) 0.012(11) -0.018(8)
 C02G 0.091(11) 0.063(9) 0.145(14) 0.006(9) -0.019(11) -0.003(8)
 C02H 0.071(9) 0.059(9) 0.139(14) 0.013(10) 0.001(9) 0.017(7)
 C02I 0.057(8) 0.098(11) 0.171(15) -0.008(10) -0.019(9) 0.020(8)
 C02J 0.104(14) 0.066(9) 0.151(16) 0.002(10) -0.021(14) 0.010(8)
 C02K 0.142(15) 0.099(11) 0.105(14) 0.008(11) -0.011(15) 0.027(9)
 C02L 0.078(9) 0.072(10) 0.163(14) 0.003(9) -0.019(9) 0.018(7)
 C02M 0.100(11) 0.067(8) 0.143(15) 0.024(9) -0.036(14) -0.003(7)
 C02N 0.075(10) 0.082(10) 0.168(15) 0.031(10) -0.011(10) 0.008(9)
 C02O 0.063(8) 0.064(9) 0.206(18) -0.002(10) 0.012(10) 0.000(7)
 C02P 0.074(9) 0.079(9) 0.164(14) -0.010(9) -0.009(9) 0.025(8)
 C02Q 0.076(10) 0.114(13) 0.121(13) 0.008(11) -0.017(9) 0.004(9)
 C02R 0.099(12) 0.068(9) 0.157(15) 0.025(10) -0.022(11) -0.030(8)
 C02S 0.065(9) 0.092(12) 0.184(17) -0.003(10) -0.021(10) 0.002(8)
 C02T 0.075(9) 0.066(9) 0.182(17) 0.007(11) 0.016(11) -0.014(7)
 C02U 0.091(10) 0.083(10) 0.158(15) 0.027(9) -0.010(11) -0.006(8)
 C02V 0.097(9) 0.068(7) 0.159(11) 0.012(8) -0.013(9) 0.005(7)
 C02W 0.049(8) 0.088(11) 0.149(13) -0.001(9) -0.033(8) 0.008(7)
 C02X 0.078(10) 0.088(10) 0.134(13) 0.024(9) -0.014(9) 0.009(8)
 C02Y 0.116(12) 0.063(10) 0.156(15) 0.020(10) 0.000(11) -0.015(9)
 C02Z 0.059(10) 0.091(9) 0.136(15) 0.012(9) 0.013(11) 0.002(7)
 C03A 0.071(10) 0.083(11) 0.188(18) 0.006(13) -0.017(11) -0.003(8)
 C3AA 0.162(14) 0.201(15) 0.199(15) 0.033(12) 0.032(14) 0.077(13)
 C03B 0.072(10) 0.106(12) 0.147(13) 0.024(10) -0.013(9) -0.001(9)
 C03C 0.090(14) 0.088(11) 0.17(2) -0.014(11) -0.003(14) 0.009(9)
 C03D 0.064(10) 0.074(9) 0.21(2) 0.038(11) 0.014(11) 0.014(7)
 C03E 0.055(8) 0.090(11) 0.152(14) 0.005(10) -0.010(9) 0.014(8)
 C03F 0.073(9) 0.081(10) 0.198(17) 0.023(11) -0.014(11) 0.000(7)
 C03H 0.081(10) 0.072(10) 0.148(14) 0.029(10) -0.004(10) 0.000(8)
 C03I 0.074(11) 0.057(9) 0.166(17) 0.011(9) -0.015(12) -0.001(8)
 C03J 0.100(12) 0.103(13) 0.137(14) 0.025(11) -0.002(10) -0.005(11)
 C03K 0.092(10) 0.081(14) 0.19(2) -0.011(15) -0.011(12) 0.004(8)
 C03L 0.093(13) 0.073(10) 0.194(19) 0.012(11) -0.016(13) 0.021(9)
 C03M 0.090(10) 0.060(10) 0.152(15) 0.011(10) -0.014(10) -0.006(8)
 C03N 0.068(8) 0.060(9) 0.179(17) 0.019(9) -0.005(9) 0.003(7)
 C03O 0.088(11) 0.102(12) 0.19(2) 0.013(13) -0.005(12) 0.012(9)
 C03P 0.074(9) 0.098(10) 0.170(14) 0.036(9) 0.002(9) 0.010(8)
 C03Q 0.080(11) 0.089(10) 0.210(19) 0.040(10) 0.011(12) -0.015(8)
 C03R 0.075(10) 0.072(9) 0.159(14) 0.008(9) -0.001(9) 0.006(7)
 C03S 0.079(10) 0.095(11) 0.138(15) 0.013(11) -0.009(12) 0.007(8)
 C03T 0.089(10) 0.100(11) 0.133(13) 0.020(10) -0.019(8) -0.012(10)
 C03U 0.087(10) 0.086(11) 0.135(13) -0.024(9) 0.008(9) 0.001(7)
 C03V 0.090(8) 0.072(7) 0.147(11) 0.021(8) -0.018(9) 0.004(6)
 C03X 0.076(9) 0.097(10) 0.153(15) 0.037(9) -0.005(10) -0.007(8)
 C03Y 0.097(11) 0.107(12) 0.114(12) 0.028(10) -0.003(10) 0.002(10)
 C03Z 0.081(10) 0.113(17) 0.160(19) 0.038(15) -0.011(11) 0.019(9)
 C04A 0.099(11) 0.080(10) 0.140(13) 0.012(9) 0.010(10) -0.008(9)
 C4AA 0.168(14) 0.219(14) 0.215(13) 0.030(13) 0.026(13) 0.094(12)
 C04B 0.086(10) 0.076(9) 0.159(15) 0.027(10) -0.003(9) 0.017(8)
 C4BA 0.179(12) 0.126(11) 0.256(13) 0.035(12) -0.034(11) 0.015(10)
 C04C 0.065(8) 0.072(12) 0.21(2) 0.034(14) -0.026(11) 0.001(7)
 C04D 0.101(13) 0.076(9) 0.156(19) 0.004(10) 0.009(14) -0.008(8)
 C04E 0.070(10) 0.094(11) 0.159(13) 0.027(9) -0.019(8) 0.008(8)
 C04F 0.098(11) 0.103(11) 0.132(13) 0.025(10) 0.007(9) 0.006(9)
 C04G 0.087(10) 0.157(16) 0.152(16) -0.017(13) -0.011(10) 0.014(10)
 C04H 0.084(11) 0.113(14) 0.186(18) 0.016(13) 0.014(11) 0.031(11)
 C04I 0.081(11) 0.049(8) 0.172(15) 0.027(9) -0.040(10) -0.004(7)
 C04J 0.111(12) 0.054(8) 0.195(16) -0.005(9) -0.020(11) 0.014(8)
 C04L 0.081(9) 0.093(15) 0.155(18) -0.003(14) -0.010(10) 0.002(8)
 C04M 0.086(10) 0.094(11) 0.184(16) 0.025(11) 0.003(9) -0.004(9)
 C04N 0.085(10) 0.087(9) 0.168(14) 0.002(9) -0.021(9) -0.010(9)
 C04O 0.086(11) 0.110(12) 0.180(17) 0.022(12) -0.018(12) 0.010(10)
 C04P 0.086(11) 0.054(9) 0.23(2) 0.027(11) 0.010(12) -0.007(8)
 C04S 0.095(11) 0.100(12) 0.151(14) 0.007(10) 0.010(10) -0.021(9)
 C04T 0.105(13) 0.088(10) 0.176(19) 0.015(11) -0.006(13) -0.011(9)
 C04U 0.081(11) 0.067(9) 0.152(16) 0.017(9) -0.024(10) -0.005(7)
 C04V 0.097(11) 0.083(11) 0.166(16) -0.001(11) -0.035(11) -0.014(8)
 C04W 0.072(10) 0.083(11) 0.150(14) 0.036(11) 0.004(9) 0.009(8)
 C04X 0.097(11) 0.065(10) 0.160(15) 0.016(10) 0.000(10) -0.005(8)
 C04Y 0.065(9) 0.104(11) 0.166(14) 0.012(10) -0.006(8) 0.003(8)
 C04Z 0.084(10) 0.089(11) 0.164(14) -0.021(10) -0.017(10) 0.022(8)
 C5AA 0.203(16) 0.285(18) 0.223(15) -0.020(15) 0.028(16) 0.112(17)
 C05B 0.077(9) 0.085(10) 0.154(14) -0.003(9) -0.039(9) 0.011(8)
 C5BA 0.056(8) 0.075(10) 0.168(17) 0.018(12) -0.022(9) 0.006(8)
 C05C 0.078(10) 0.098(13) 0.186(18) 0.039(13) 0.030(11) 0.022(10)
 C05E 0.063(9) 0.100(12) 0.163(15) 0.036(11) -0.023(9) -0.006(7)
 C05F 0.106(11) 0.106(12) 0.185(17) 0.030(12) -0.011(13) 0.001(9)
 C05G 0.097(12) 0.080(11) 0.147(15) -0.014(10) -0.015(10) -0.013(8)
 C05H 0.115(14) 0.100(13) 0.168(15) 0.013(11) -0.027(11) 0.026(11)
 C05I 0.077(10) 0.089(11) 0.190(16) 0.029(10) -0.015(10) -0.001(8)
 C05J 0.090(9) 0.105(11) 0.198(15) 0.019(10) -0.005(10) 0.021(8)
 C05K 0.125(9) 0.071(9) 0.184(13) 0.012(12) 0.002(11) 0.015(7)
 C05L 0.104(12) 0.099(11) 0.153(15) 0.040(10) 0.018(12) 0.013(10)
 C05M 0.17(2) 0.078(11) 0.24(2) 0.000(15) -0.039(19) 0.021(11)
 C05N 0.088(11) 0.108(15) 0.19(2) 0.019(15) 0.017(12) 0.036(9)
 C05O 0.101(12) 0.120(12) 0.176(16) 0.043(12) 0.000(10) -0.004(10)
 C05Q 0.129(16) 0.072(10) 0.156(18) -0.007(11) 0.008(15) -0.007(10)
 C05R 0.089(10) 0.113(13) 0.126(13) 0.022(10) -0.039(10) 0.021(10)
 C05S 0.060(8) 0.081(9) 0.176(15) 0.007(10) -0.009(8) -0.008(7)
 C05T 0.077(10) 0.106(13) 0.22(2) 0.020(13) 0.004(11) 0.015(9)
 C05U 0.113(18) 0.090(11) 0.164(19) -0.001(12) -0.011(16) 0.007(9)
 C05X 0.090(11) 0.116(13) 0.23(2) 0.040(13) 0.017(11) 0.038(11)
 C05Y 0.082(10) 0.077(10) 0.167(14) 0.003(9) -0.004(10) 0.021(8)
 C05Z 0.060(9) 0.138(14) 0.151(14) 0.023(11) -0.002(9) -0.006(10)
 C06A 0.110(9) 0.089(9) 0.183(13) -0.004(9) -0.001(10) 0.010(8)
 C6AA 0.304(18) 0.272(16) 0.363(16) -0.100(15) -0.062(16) -0.023(15)
 C06C 0.075(9) 0.067(11) 0.24(2) 0.030(15) -0.032(12) 0.011(8)
 C06D 0.093(8) 0.092(8) 0.149(11) 0.027(8) -0.003(8) -0.005(7)
 C06E 0.101(12) 0.089(10) 0.143(14) 0.005(9) -0.039(12) 0.010(8)
 C06F 0.071(10) 0.067(9) 0.21(2) 0.025(11) 0.005(11) 0.017(8)
 C06G 0.069(10) 0.104(12) 0.214(18) 0.014(11) -0.012(10) -0.014(9)
 C06H 0.078(9) 0.094(8) 0.198(13) 0.000(9) -0.016(9) 0.010(7)
 C06I 0.059(9) 0.079(10) 0.178(15) 0.011(10) -0.008(9) 0.004(7)
 C06K 0.084(10) 0.095(11) 0.142(14) 0.027(10) 0.014(10) -0.011(9)
 C06M 0.100(12) 0.090(11) 0.157(14) 0.026(9) 0.002(10) 0.006(8)
 C06N 0.124(12) 0.078(11) 0.150(15) -0.016(12) -0.006(10) 0.004(9)
 C06O 0.073(9) 0.083(9) 0.220(13) 0.037(9) 0.001(9) 0.006(7)
 C06P 0.102(12) 0.116(13) 0.141(14) 0.014(10) 0.006(10) 0.023(10)
 C06Q 0.065(10) 0.113(12) 0.203(17) 0.057(11) 0.022(10) 0.004(8)
 C06R 0.049(8) 0.086(9) 0.177(15) 0.036(9) -0.008(9) -0.007(7)
 C06T 0.077(11) 0.083(10) 0.26(2) 0.036(12) 0.028(15) 0.006(9)
 C06U 0.103(11) 0.073(11) 0.180(19) 0.011(12) 0.010(12) 0.018(9)
 C06V 0.088(11) 0.092(11) 0.140(13) 0.010(9) 0.007(9) 0.001(8)
 C06W 0.064(9) 0.079(10) 0.226(19) 0.021(10) -0.003(11) 0.019(8)
 C06X 0.107(13) 0.090(12) 0.192(17) 0.002(10) -0.019(11) 0.048(10)
 C06Y 0.073(10) 0.098(11) 0.221(18) 0.046(11) 0.004(11) 0.012(9)
 C06Z 0.095(14) 0.113(15) 0.202(19) 0.020(13) 0.017(14) 0.028(14)
 C07A 0.106(14) 0.120(14) 0.186(17) 0.012(13) -0.005(12) 0.004(11)
 C7AA 0.290(16) 0.253(16) 0.336(16) -0.091(15) -0.046(15) -0.001(14)
 C07C 0.093(10) 0.088(9) 0.200(14) -0.002(10) -0.019(11) 0.026(8)
 C07D 0.112(10) 0.124(11) 0.176(13) 0.010(10) -0.015(9) 0.028(9)
 C07E 0.113(12) 0.071(9) 0.131(13) 0.005(8) -0.024(11) 0.004(8)
 C07F 0.068(10) 0.104(13) 0.225(19) -0.016(12) -0.004(11) 0.014(8)
 C07G 0.095(11) 0.092(11) 0.215(19) 0.009(12) 0.004(11) 0.022(9)
 C07H 0.113(10) 0.108(10) 0.168(13) 0.012(10) -0.017(9) 0.003(8)
 C07I 0.074(10) 0.092(11) 0.164(14) 0.007(9) 0.005(9) 0.008(8)
 C07J 0.109(12) 0.112(13) 0.176(18) 0.010(12) 0.005(12) -0.003(10)
 C07K 0.086(12) 0.064(9) 0.25(2) 0.048(11) -0.002(11) 0.001(9)
 C07L 0.075(11) 0.087(10) 0.215(19) 0.035(11) -0.020(11) -0.004(8)
 C07M 0.101(12) 0.072(10) 0.186(16) 0.030(10) 0.022(11) 0.016(9)
 C07N 0.102(11) 0.103(12) 0.20(2) -0.023(12) 0.006(12) 0.041(9)
 C07O 0.135(15) 0.077(10) 0.123(14) 0.003(9) -0.015(12) 0.005(11)
 C07Q 0.116(15) 0.078(11) 0.20(2) 0.009(11) -0.021(14) 0.005(9)
 C07R 0.122(10) 0.093(9) 0.179(13) 0.001(9) -0.019(9) 0.018(8)
 C07S 0.087(12) 0.098(11) 0.21(2) 0.035(13) -0.020(13) -0.019(9)
 C07T 0.074(8) 0.119(9) 0.232(14) 0.003(11) -0.009(11) 0.008(7)
 C07U 0.103(13) 0.071(9) 0.27(2) -0.018(11) -0.020(16) 0.006(9)
 C07V 0.097(12) 0.100(12) 0.201(19) 0.012(12) -0.023(11) 0.005(10)
 C07W 0.15(2) 0.119(16) 0.21(2) 0.003(15) 0.024(15) 0.015(14)
 C07X 0.086(10) 0.100(15) 0.161(19) -0.010(14) -0.024(11) 0.025(9)
 C07Y 0.088(13) 0.100(12) 0.22(2) 0.003(13) -0.025(15) 0.049(11)
 C07Z 0.104(13) 0.086(12) 0.198(19) -0.001(12) -0.018(12) 0.022(10)
 C08A 0.115(10) 0.110(10) 0.173(12) 0.018(10) -0.029(9) 0.025(8)
 C8AA 0.229(11) 0.319(11) 0.287(13) -0.034(12) -0.084(11) -0.017(11)
 C08B 0.119(12) 0.094(11) 0.144(16) 0.026(10) -0.008(11) 0.038(10)
 C08C 0.120(10) 0.087(8) 0.193(13) -0.015(9) -0.014(9) 0.023(8)
 C08D 0.101(9) 0.110(10) 0.179(14) 0.009(11) -0.019(10) 0.015(8)
 C08E 0.111(10) 0.137(10) 0.168(14) 0.005(11) -0.033(10) 0.009(8)
 C08F 0.095(11) 0.149(16) 0.169(16) -0.005(13) 0.007(10) -0.007(12)
 C08G 0.112(10) 0.117(11) 0.185(13) 0.016(11) -0.008(10) 0.014(8)
 C08I 0.097(12) 0.086(11) 0.202(17) 0.010(11) -0.032(11) 0.009(8)
 C08J 0.093(12) 0.093(11) 0.166(16) 0.006(11) 0.002(11) 0.000(9)
 C08L 0.107(9) 0.133(11) 0.194(13) 0.039(10) 0.007(10) 0.004(8)
 C08M 0.134(11) 0.139(13) 0.204(16) 0.023(12) -0.002(13) -0.002(10)
 C08N 0.082(12) 0.113(14) 0.27(2) 0.028(13) 0.012(13) -0.038(11)
 C08O 0.096(13) 0.101(13) 0.190(19) 0.004(12) -0.003(12) -0.012(10)
 C08P 0.093(12) 0.092(10) 0.182(17) -0.015(9) -0.007(13) 0.000(8)
 C08Q 0.103(11) 0.092(10) 0.162(15) 0.008(10) 0.001(10) 0.011(9)
 C08R 0.139(16) 0.088(11) 0.197(18) -0.030(11) 0.018(12) 0.003(11)
 C08S 0.117(17) 0.113(13) 0.20(2) -0.030(13) 0.015(14) 0.023(11)
 C08T 0.063(8) 0.071(8) 0.254(12) 0.024(8) -0.009(8) -0.004(7)
 C08U 0.101(9) 0.113(10) 0.186(12) 0.011(10) -0.012(9) 0.009(8)
 C08V 0.111(13) 0.134(14) 0.170(16) 0.044(12) -0.026(11) 0.005(10)
 C08W 0.125(10) 0.152(11) 0.142(12) 0.003(10) -0.005(10) 0.028(9)
 C08X 0.107(13) 0.066(9) 0.25(2) 0.026(11) -0.014(12) -0.023(8)
 C08Y 0.100(10) 0.115(10) 0.216(14) -0.023(10) -0.021(11) 0.046(8)
 C08Z 0.126(10) 0.092(9) 0.184(12) 0.006(9) -0.004(9) -0.021(8)
 C09A 0.105(11) 0.111(13) 0.142(16) -0.005(11) -0.025(11) 0.035(10)
 C9AA 0.231(11) 0.319(11) 0.288(13) -0.032(12) -0.084(11) -0.020(11)
 C09B 0.081(12) 0.099(14) 0.36(3) 0.035(17) 0.066(15) -0.001(10)
 C09C 0.109(14) 0.092(13) 0.22(2) 0.010(13) 0.016(14) 0.027(11)
 C09D 0.19(2) 0.084(14) 0.22(2) 0.000(12) -0.060(17) 0.022(13)
 C09E 0.128(10) 0.118(10) 0.174(12) 0.006(9) -0.005(10) 0.006(9)
 C09F 0.081(12) 0.100(13) 0.26(3) 0.038(16) -0.040(17) -0.009(9)
 C09G 0.20(2) 0.081(12) 0.21(2) -0.003(12) -0.038(17) 0.021(15)
 C09H 0.097(13) 0.115(14) 0.208(19) 0.038(13) -0.003(12) -0.022(11)
 C09I 0.082(12) 0.065(10) 0.32(3) -0.023(15) -0.071(18) 0.015(8)
 C09J 0.115(9) 0.109(9) 0.189(12) 0.016(9) 0.023(9) 0.024(8)
 C09K 0.057(9) 0.120(12) 0.207(17) 0.052(12) -0.001(9) -0.006(9)
 C09L 0.097(12) 0.075(10) 0.25(2) 0.049(11) 0.000(13) -0.002(9)
 C09M 0.120(16) 0.121(15) 0.187(18) 0.028(13) 0.006(14) 0.026(14)
 C09N 0.103(9) 0.098(10) 0.183(13) -0.006(9) -0.014(9) 0.040(8)
 C09P 0.117(10) 0.150(11) 0.173(12) -0.005(11) -0.025(9) 0.043(9)
 C09Q 0.125(9) 0.121(10) 0.163(11) -0.020(10) -0.020(9) 0.034(8)
 C09R 0.121(10) 0.132(11) 0.153(12) 0.009(10) -0.027(9) 0.042(8)
 C09S 0.110(13) 0.123(12) 0.201(17) 0.050(13) 0.028(12) 0.003(10)
 C09T 0.128(13) 0.098(12) 0.175(18) 0.009(11) -0.026(12) 0.047(10)
 C09U 0.118(13) 0.106(14) 0.180(19) 0.010(12) 0.018(12) 0.004(10)
 C09V 0.165(17) 0.146(16) 0.164(17) 0.047(12) 0.056(14) 0.039(13)
 C09W 0.115(16) 0.125(15) 0.22(2) 0.071(14) 0.040(15) 0.048(13)
 C09Y 0.087(13) 0.121(13) 0.22(2) 0.077(13) 0.033(12) 0.006(9)
 C09Z 0.147(16) 0.085(12) 0.166(19) 0.026(13) 0.009(13) 0.030(11)
 C17 0.173(12) 0.162(12) 0.282(14) 0.025(13) -0.015(12) -0.057(11)
 C18 0.279(15) 0.326(18) 0.210(15) -0.032(15) -0.033(14) 0.012(16)
 C19 0.195(13) 0.276(16) 0.246(13) -0.009(15) 0.014(12) 0.112(13)
 C020 0.095(12) 0.077(9) 0.114(15) 0.000(9) -0.029(11) 0.009(7)
 C20 0.218(14) 0.142(12) 0.316(15) 0.020(13) -0.014(14) -0.027(12)
 C021 0.090(11) 0.087(10) 0.151(14) -0.001(10) -0.003(9) 0.035(9)
 C022 0.062(10) 0.085(10) 0.195(19) 0.020(11) -0.031(12) 0.020(7)
 C22 0.216(14) 0.253(13) 0.264(16) 0.085(14) 0.088(13) 0.091(12)
 C023 0.052(9) 0.080(9) 0.166(16) 0.011(9) 0.002(11) 0.013(6)
 C23 0.182(13) 0.253(14) 0.236(13) 0.017(12) 0.017(13) 0.111(12)
 C24 0.223(15) 0.151(12) 0.327(15) 0.016(13) -0.008(14) -0.031(12)
 C024 0.073(10) 0.077(10) 0.165(15) -0.018(10) 0.011(10) 0.011(8)
 C25 0.191(12) 0.193(11) 0.252(14) 0.087(11) 0.070(12) 0.061(11)
 C025 0.075(10) 0.064(9) 0.170(14) -0.003(9) 0.010(9) 0.013(7)
 C26 0.125(11) 0.267(14) 0.256(14) 0.096(12) 0.007(12) -0.029(12)
 C026 0.081(10) 0.083(10) 0.136(12) 0.031(9) -0.032(9) -0.015(8)
 C28 0.182(12) 0.136(10) 0.273(12) 0.035(11) -0.017(12) -0.009(10)
 C029 0.070(11) 0.088(9) 0.139(17) 0.023(9) 0.027(12) 0.000(7)
 C030 0.070(9) 0.075(9) 0.155(14) 0.010(9) -0.001(8) -0.002(7)
 C31 0.241(15) 0.269(14) 0.275(16) 0.095(15) 0.076(14) 0.049(14)
 C032 0.075(9) 0.101(12) 0.140(14) 0.029(10) -0.008(9) -0.027(8)
 C033 0.072(10) 0.093(11) 0.170(15) 0.035(10) -0.009(9) -0.002(9)
 C035 0.073(8) 0.077(7) 0.147(12) 0.024(8) 0.000(8) 0.003(6)
 C036 0.072(9) 0.091(12) 0.135(15) 0.029(12) -0.014(10) -0.013(9)
 C037 0.059(9) 0.056(8) 0.183(14) 0.032(8) -0.023(8) 0.015(7)
 C038 0.059(9) 0.065(9) 0.188(18) -0.005(10) -0.026(10) -0.014(7)
 C039 0.097(10) 0.089(11) 0.127(13) 0.018(11) -0.023(8) -0.008(8)
 C041 0.091(10) 0.071(9) 0.142(13) 0.008(8) 0.002(9) -0.008(8)
 C042 0.113(9) 0.090(8) 0.180(11) 0.018(9) 0.001(9) -0.028(7)
 C043 0.076(10) 0.061(10) 0.24(2) 0.028(12) -0.041(12) 0.005(8)
 C43 0.195(14) 0.263(16) 0.231(13) -0.023(15) 0.013(14) 0.118(14)
 C44 0.235(14) 0.228(13) 0.274(16) 0.102(14) 0.064(14) 0.037(12)
 C044 0.091(10) 0.082(11) 0.148(14) 0.014(10) -0.034(10) -0.009(8)
 C045 0.074(10) 0.084(9) 0.159(13) 0.021(8) -0.008(8) -0.008(8)
 C046 0.106(11) 0.098(11) 0.136(15) 0.014(10) -0.009(10) -0.010(9)
 C047 0.063(9) 0.109(13) 0.144(14) 0.000(10) -0.023(9) 0.018(9)
 C048 0.115(13) 0.096(10) 0.110(12) 0.013(8) 0.021(11) 0.019(8)
 C049 0.110(9) 0.097(8) 0.133(12) 0.010(9) -0.008(9) 0.001(7)
 C050 0.110(14) 0.077(10) 0.159(16) 0.000(10) -0.021(12) 0.017(10)
 C51 0.216(11) 0.307(11) 0.284(12) -0.036(11) -0.085(10) -0.014(11)
 C051 0.105(13) 0.107(13) 0.25(2) 0.020(13) 0.033(13) -0.002(10)
 C52 0.31(3) 0.100(15) 0.31(3) -0.004(19) 0.08(2) 0.054(17)
 C053 0.049(8) 0.085(10) 0.209(16) 0.011(10) -0.013(9) -0.003(7)
 C054 0.061(9) 0.099(11) 0.172(14) 0.037(9) -0.022(8) -0.011(8)
 C055 0.075(9) 0.068(9) 0.169(17) 0.024(11) -0.027(10) -0.009(8)
 C056 0.095(12) 0.078(10) 0.183(16) 0.025(11) -0.030(11) 0.000(9)
 C57 0.132(11) 0.357(16) 0.294(16) 0.111(14) 0.030(13) -0.054(12)
 C057 0.075(9) 0.123(13) 0.148(14) 0.035(10) -0.011(9) 0.014(9)
 C058 0.088(10) 0.087(12) 0.165(17) 0.015(14) -0.014(11) 0.007(8)
 C059 0.086(10) 0.085(13) 0.145(16) 0.030(12) 0.004(10) 0.005(8)
 C60 0.242(16) 0.291(15) 0.273(16) 0.096(14) 0.065(14) 0.083(14)
 C060 0.056(8) 0.117(12) 0.169(16) 0.063(12) 0.007(9) 0.004(9)
 C061 0.051(8) 0.079(9) 0.219(17) 0.022(9) -0.027(9) 0.010(8)
 C063 0.086(11) 0.137(15) 0.156(15) -0.012(11) -0.029(10) 0.025(10)
 C064 0.092(11) 0.087(11) 0.177(17) 0.024(10) -0.003(11) -0.014(9)
 C065 0.089(12) 0.118(12) 0.202(18) 0.054(12) 0.004(11) -0.009(9)
 C65 0.416(18) 0.165(15) 0.229(16) -0.033(13) 0.041(15) 0.076(16)
 C066 0.106(9) 0.101(10) 0.171(11) 0.005(9) 0.001(8) -0.006(8)
 C067 0.076(10) 0.108(12) 0.159(14) 0.029(10) 0.010(9) 0.004(10)
 C68 0.220(14) 0.149(12) 0.303(14) 0.009(13) -0.002(13) 0.007(11)
 C068 0.066(12) 0.080(11) 0.22(3) -0.018(12) -0.001(14) 0.016(9)
 C069 0.068(9) 0.080(9) 0.171(15) 0.005(10) -0.006(9) -0.022(7)
 C70 0.431(17) 0.186(14) 0.265(17) -0.010(14) 0.037(17) 0.073(15)
 C070 0.098(13) 0.109(12) 0.161(18) -0.007(12) 0.000(12) -0.005(9)
 C071 0.115(14) 0.106(14) 0.22(2) 0.070(14) 0.022(14) 0.018(12)
 C72 0.245(6) 0.216(6) 0.231(6) 0.008(5) 0.033(5) -0.001(5)
 C072 0.088(12) 0.089(11) 0.175(17) 0.003(11) -0.016(12) 0.010(9)
 C073 0.054(8) 0.073(8) 0.205(16) 0.032(9) -0.002(8) 0.007(7)
 C074 0.075(10) 0.100(13) 0.24(2) 0.023(16) -0.003(13) 0.034(9)
 C075 0.113(16) 0.088(12) 0.25(3) 0.055(14) 0.020(17) 0.015(11)
 C75 0.122(11) 0.171(12) 0.364(15) 0.028(12) 0.047(13) -0.014(10)
 C076 0.065(9) 0.101(11) 0.24(2) 0.058(11) 0.027(11) 0.030(8)
 C077 0.109(12) 0.132(15) 0.122(16) 0.011(14) -0.027(11) 0.044(11)
 C079 0.063(9) 0.099(11) 0.161(14) 0.010(9) -0.001(8) 0.006(8)
 C080 0.123(13) 0.073(10) 0.180(16) -0.005(10) -0.041(12) 0.015(10)
 C81 0.243(14) 0.315(17) 0.220(16) -0.003(14) -0.015(15) -0.014(14)
 C082 0.115(13) 0.114(13) 0.181(17) 0.007(11) 0.000(12) 0.010(10)
 C82 0.275(17) 0.266(16) 0.352(16) -0.092(15) -0.070(16) -0.016(15)
 C083 0.098(12) 0.116(14) 0.157(17) 0.018(14) 0.022(11) 0.020(9)
 C084 0.126(14) 0.095(11) 0.159(16) -0.008(11) -0.034(11) 0.030(10)
 C085 0.114(10) 0.124(11) 0.179(13) 0.033(10) 0.013(10) -0.003(9)
 C087 0.106(12) 0.141(16) 0.160(17) 0.041(14) 0.013(10) 0.025(11)
 C088 0.073(10) 0.083(14) 0.26(3) 0.055(15) -0.013(12) 0.002(8)
 C090 0.104(12) 0.16(2) 0.167(18) 0.022(16) 0.042(12) 0.031(12)
 C91 0.220(11) 0.301(11) 0.287(12) -0.033(11) -0.086(10) -0.018(11)
 C091 0.158(12) 0.142(10) 0.245(17) 0.079(13) 0.078(12) 0.047(9)
 C092 0.111(13) 0.068(10) 0.22(2) 0.012(11) -0.004(13) 0.014(8)
 C093 0.139(16) 0.100(13) 0.23(2) 0.023(12) 0.016(15) -0.024(12)
 C094 0.088(10) 0.077(10) 0.214(18) 0.028(10) 0.024(11) 0.023(8)
 C94 0.274(14) 0.327(18) 0.206(15) -0.015(15) -0.024(14) 0.003(16)
 C095 0.099(11) 0.098(11) 0.177(16) 0.028(11) 0.009(10) 0.001(9)
 C096 0.095(13) 0.097(11) 0.25(2) 0.036(13) -0.019(13) 0.001(9)
 C097 0.089(11) 0.099(11) 0.192(16) 0.043(11) -0.007(11) -0.027(8)
 C098 0.118(9) 0.097(9) 0.178(12) -0.012(9) -0.042(9) 0.015(8)
 C99 0.250(6) 0.222(6) 0.235(6) 0.008(5) 0.032(5) -0.002(5)
 C099 0.091(10) 0.081(10) 0.235(19) 0.037(11) -0.019(10) -0.005(9)
 C222 0.157(10) 0.166(11) 0.230(13) 0.024(11) 0.003(11) -0.019(9)
 C314 0.164(10) 0.168(11) 0.249(13) 0.017(11) 0.012(11) -0.009(10)

_geom_special_details
;
 All esds (except the esd in the dihedral angle between two l.s. planes)
 are estimated using the full covariance matrix.  The cell esds are taken
 into account individually in the estimation of esds in distances, angles
 and torsion angles; correlations between esds in cell parameters are only
 used when they are defined by crystal symmetry.  An approximate (isotropic)
 treatment of cell esds is used for estimating esds involving l.s. planes.
;
loop_
  _geom_bond_atom_site_label_1
  _geom_bond_atom_site_label_2
  _geom_bond_distance
  _geom_bond_site_symmetry_2
  _geom_bond_publ_flag
 Sb1 F100 1.858(11) . ?
 Sb1 F9 1.864(11) . ?
 Sb1 F5BA 1.848(11) . ?
 Sb1 F200 1.874(12) . ?
 Sb1 F333 1.847(13) . ?
 Sb1 F3DA 1.874(11) . ?
 Sb15 F3CA 1.879(18) . ?
 Sb15 F4CA 1.881(17) . ?
 Sb15 F7DA 1.843(18) . ?
 Sb15 F119 1.874(17) . ?
 Sb15 F144 1.852(18) . ?
 Sb15 F212 1.874(17) . ?
 Sb33 F4BA 1.827(14) . ?
 Sb33 F8BA 1.872(15) . ?
 Sb33 F10 1.882(14) . ?
 Sb33 F34 1.854(15) . ?
 Sb33 F99A 1.855(14) . ?
 Sb33 F145 1.869(15) . ?
 Sb45 F291 1.840(19) . ?
 Sb45 F378 1.850(19) . ?
 Sb45 F171 1.859(19) . ?
 Sb45 F111 1.875(18) . ?
 Sb45 F235 1.852(19) . ?
 Sb45 F8GA 1.853(19) . ?
 Sb13 F0CA 1.850(17) . ?
 Sb13 F3BA 1.879(18) . ?
 Sb13 F6BA 1.897(18) . ?
 Sb13 F252 1.826(19) . ?
 Sb13 F159 1.900(18) . ?
 Sb13 F120 1.853(18) . ?
 Sb20 F0CB 1.858(19) . ?
 Sb20 F6BB 1.872(18) . ?
 Sb20 F5 1.869(19) . ?
 Sb20 F7 1.873(19) . ?
 Sb20 F8 1.845(19) . ?
 Sb20 F3BB 1.858(19) . ?
 Sb41 F2GA 1.867(17) . ?
 Sb41 F127 1.851(17) . ?
 Sb41 F104 1.852(17) . ?
 Sb41 F201 1.849(18) . ?
 Sb41 F38 1.858(17) . ?
 Sb41 F40 1.857(17) . ?
 Sb10 F4AA 1.861(19) . ?
 Sb10 F50 1.848(19) . ?
 Sb10 F51 1.864(19) . ?
 Sb10 F52 1.854(19) . ?
 Sb10 F53 1.855(19) . ?
 Sb10 F54 1.859(18) . ?
 Sb11 F3AA 1.861(16) . ?
 Sb11 F5CA 1.849(16) . ?
 Sb11 F6CA 1.853(16) . ?
 Sb11 F9AA 1.815(15) . ?
 Sb11 F46 1.898(16) . ?
 Sb11 F126 1.844(16) . ?
 Sb21 F116 1.882(17) . ?
 Sb21 F18 1.880(17) . ?
 Sb21 F169 1.858(17) . ?
 Sb21 F180 1.804(16) . ?
 Sb21 F182 1.839(17) . ?
 Sb21 F188 1.812(17) . ?
 Sb2 F6CB 1.849(18) . ?
 Sb2 F71 1.882(17) . ?
 Sb2 F72 1.847(18) . ?
 Sb2 F101 1.836(17) . ?
 Sb2 F156 1.824(17) . ?
 Sb2 F236 1.892(17) . ?
 F238 Sb22 1.873(18) . ?
 Sb22 F4DA 1.847(19) . ?
 Sb22 F5DA 1.859(18) . ?
 Sb22 F8DA 1.816(18) . ?
 Sb22 F9DA 1.882(18) . ?
 Sb22 F279 1.833(18) . ?
 Sb3 F0AU 1.829(10) . ?
 Sb3 F0BC 1.869(12) . ?
 Sb3 F1EA 1.772(12) . ?
 Sb3 F06S 1.838(10) . ?
 Sb3 F8AA 1.825(11) . ?
 Sb3 F078 1.888(12) . ?
 Sb29 F0AB 1.860(18) . ?
 Sb29 F0BB 1.869(19) . ?
 Sb29 F0DD 1.866(18) . ?
 Sb29 F1BB 1.869(18) . ?
 Sb29 F5EA 1.865(19) . ?
 Sb29 F0FG 1.862(18) . ?
 Sb4 F0AA 1.828(12) . ?
 Sb4 F0BA 1.862(12) . ?
 Sb4 F0DC 1.828(12) . ?
 Sb4 F0DV 1.843(12) . ?
 Sb4 F0FF 1.870(12) . ?
 Sb4 F1BA 1.860(12) . ?
 Sb34 F0FA 1.856(18) . ?
 Sb34 F0FH 1.860(18) . ?
 Sb34 F6EA 1.883(18) . ?
 Sb34 F7EA 1.846(18) . ?
 Sb34 F8EA 1.844(18) . ?
 Sb34 F9EA 1.842(19) . ?
 Sb5 F1AA 1.838(14) . ?
 Sb5 F5AA 1.848(13) . ?
 Sb5 F7AA 1.869(13) . ?
 Sb5 F121 1.859(13) . ?
 Sb5 F142 1.859(14) . ?
 Sb5 F177 1.853(13) . ?
 Sb40 F35 1.946(13) . ?
 Sb40 F0GA 1.842(13) . ?
 Sb40 F1GA 1.696(13) . ?
 Sb40 F39 1.704(13) . ?
 Sb40 F130 1.850(13) . ?
 Sb40 F634 1.888(13) . ?
 Sb6 F56 1.822(14) . ?
 Sb6 F57 1.804(15) . ?
 Sb6 F58 1.835(14) . ?
 Sb6 F59 1.894(14) . ?
 Sb6 F60 1.911(16) . ?
 Sb6 F61 1.697(15) . ?
 Sb7 F0E0 1.894(12) . ?
 Sb7 F0ED 1.722(12) . ?
 Sb7 F0EN 1.661(12) . ?
 Sb7 F0EO 1.911(13) . ?
 Sb7 F08K 1.839(11) . ?
 Sb7 F87 1.786(13) . ?
 Sb43 F80 1.846(18) . ?
 Sb43 F137 1.868(18) . ?
 Sb43 F172 1.857(18) . ?
 Sb43 F247 1.852(18) . ?
 Sb43 F498 1.857(18) . ?
 Sb43 F662 1.859(18) . ?
 Sb8 F00V 1.873(7) . ?
 Sb8 F01C 1.836(8) . ?
 Sb8 F01J 1.893(9) . ?
 Sb8 F034 1.854(10) . ?
 Sb8 F040 1.826(9) . ?
 Sb8 F089 1.840(12) . ?
 Sb9 F0B2 1.832(11) . ?
 Sb9 F0BZ 1.847(10) . ?
 Sb9 F0C8 1.879(13) . ?
 Sb9 F0CK 1.911(12) . ?
 Sb9 F0DW 1.821(11) . ?
 Sb9 F0EG 1.866(12) . ?
 Sb9 F3FA 1.790(16) . ?
 Sb9 F6AA 1.924(15) . ?
 Sb9 F33 1.867(15) . ?
 Sb9 F82 1.859(14) . ?
 Sb9 F136 1.864(18) . ?
 Sb9 F161 1.892(16) . ?
 Sb12 F1 1.846(19) . ?
 Sb12 F6 1.873(18) . ?
 Sb12 F19 1.846(19) . ?
 Sb12 F107 1.871(19) . ?
 Sb12 F157 1.871(18) . ?
 Sb12 F401 1.850(19) . ?
 F19 C02X 1.86(3) 16_757 ?
 Sb14 F0DA 1.791(16) . ?
 Sb14 F0EA 1.832(16) . ?
 Sb14 F64 1.801(16) . ?
 Sb14 F99 1.923(16) . ?
 Sb14 F242 1.892(16) . ?
 Sb14 F288 1.913(16) . ?
 Sb16 F11A 1.890(17) . ?
 Sb16 F98A 1.841(17) . ?
 Sb16 F79A 1.875(17) . ?
 Sb16 F32A 1.858(17) . ?
 Sb16 F13A 1.874(17) . ?
 Sb16 F2B 1.860(17) . ?
 Sb17 F2A 1.870(16) . ?
 Sb17 F11 1.877(16) . ?
 Sb17 F13 1.875(16) . ?
 Sb17 F32 1.862(16) . ?
 Sb17 F79 1.880(15) . ?
 Sb17 F98 1.868(16) . ?
 Sb18 F01K 1.882(9) . ?
 Sb18 F01O 1.909(11) . ?
 Sb18 F01W 1.848(9) . ?
 Sb18 F015 1.799(7) . ?
 Sb18 F018 1.875(8) . ?
 Sb18 F019 1.895(10) . ?
 Sb19 F01Y 1.860(9) . ?
 Sb19 F2BA 1.893(11) . ?
 Sb19 F04Q 1.808(12) . ?
 Sb19 F05D 1.837(10) . ?
 Sb19 F06B 1.847(11) . ?
 Sb19 F031 1.857(9) . ?
 Sb23 F9BA 1.883(17) . ?
 Sb23 F55 1.832(17) . ?
 Sb23 F69 1.820(17) . ?
 Sb23 F123 1.866(17) . ?
 Sb23 F193 1.847(16) . ?
 Sb23 F90 1.862(18) . ?
 Sb24 F3 1.849(17) . ?
 Sb24 F6DA 1.871(17) . ?
 Sb24 F9BB 1.857(18) . ?
 Sb24 F55A 1.839(17) . ?
 Sb24 F69A 1.866(18) . ?
 Sb24 F90A 1.849(18) . ?
 Sb25 F2EA 1.869(17) . ?
 Sb25 F3EA 1.858(16) . ?
 Sb25 F4EA 1.864(16) . ?
 Sb25 F48 1.838(16) . ?
 Sb25 F153 1.849(17) . ?
 Sb25 F462 1.878(16) . ?
 Sb26 F7CA 1.869(17) . ?
 Sb26 F36 1.757(16) . ?
 Sb26 F92 1.800(16) . ?
 Sb26 F105 1.743(17) . ?
 Sb26 F113 1.849(16) . ?
 Sb26 F141 1.865(17) . ?
 Sb27 F8CA 1.878(15) . ?
 Sb27 F9CA 1.788(16) . ?
 Sb27 F42 1.871(16) . ?
 Sb27 F74 1.855(15) . ?
 Sb27 F75 1.781(15) . ?
 Sb27 F257 1.784(15) . ?
 Sb28 F31 1.859(19) . ?
 Sb28 F109 1.851(19) . ?
 Sb28 F117 1.859(19) . ?
 Sb28 F167 1.863(19) . ?
 Sb28 F340 1.844(19) . ?
 Sb28 F351 1.867(19) . ?
 Sb30 F1DA 1.857(13) . ?
 Sb30 F12 1.942(11) . ?
 Sb30 F24 1.857(13) . ?
 Sb30 F68 1.826(12) . ?
 Sb30 F289 1.856(13) . ?
 Sb30 F154 1.861(13) . ?
 Sb39 F8FA 1.863(16) . ?
 Sb39 F9FA 1.825(16) . ?
 Sb39 F15 1.887(16) . ?
 Sb39 F150 1.861(16) . ?
 Sb39 F166 1.856(16) . ?
 Sb39 F324 1.861(16) . ?
 F324 C035 1.71(4) 7_544 ?
 Sb31 F1DB 1.859(18) . ?
 Sb31 F2 1.857(18) . ?
 Sb31 F2DA 1.839(17) . ?
 Sb31 F4 1.835(18) . ?
 Sb31 F24A 1.883(18) . ?
 Sb31 F114 1.859(18) . ?
 Sb32 F7BA 1.865(18) . ?
 Sb32 F16 1.797(18) . ?
 Sb32 F26 1.878(18) . ?
 Sb32 F118 1.831(18) . ?
 Sb32 F218 1.851(18) . ?
 Sb32 F385 1.898(18) . ?
 Sb35 F1FA 1.870(17) . ?
 Sb35 F2FA 1.868(18) . ?
 Sb35 F86 1.861(18) . ?
 Sb35 F93 1.861(18) . ?
 Sb35 F198 1.861(18) . ?
 Sb35 F261 1.864(18) . ?
 Sb36 F1CA 1.879(18) . ?
 Sb36 F2CA 1.833(18) . ?
 Sb36 F43 1.856(18) . ?
 Sb36 F44 1.853(18) . ?
 Sb36 F49 1.832(18) . ?
 Sb36 F91 1.822(18) . ?
 Sb37 F4FA 1.872(17) . ?
 Sb37 F5FA 1.863(17) . ?
 Sb37 F7FA 1.862(17) . ?
 Sb37 F95 1.852(17) . ?
 Sb37 F165 1.849(17) . ?
 Sb37 F406 1.855(17) . ?
 Sb38 F2AA 1.858(19) . ?
 Sb38 F2AB 1.854(19) . ?
 Sb38 F6FA 1.875(19) . ?
 Sb38 F66 1.873(19) . ?
 Sb38 F134 1.86(2) . ?
 Sb38 F211 1.84(2) . ?
 Sb42 F3GA 1.850(17) . ?
 Sb42 F4GA 1.864(17) . ?
 Sb42 F5GA 1.852(17) . ?
 Sb42 F22 1.856(17) . ?
 Sb42 F102 1.867(17) . ?
 Sb42 F110 1.861(17) . ?
 Sb44 F6GA 1.853(17) . ?
 Sb44 F7GA 1.838(17) . ?
 Sb44 F37 1.825(17) . ?
 Sb44 F209 1.837(17) . ?
 Sb44 F234 1.856(17) . ?
 Sb44 F325 1.862(17) . ?
 Sb47 F0HA 1.870(19) . ?
 Sb47 F9GA 1.855(19) . ?
 Sb47 F45 1.843(19) . ?
 Sb47 F195 1.873(19) . ?
 Sb47 F196 1.852(19) . ?
 Sb47 F268 1.864(19) . ?
 Zn0C N0AO 2.066(10) . ?
 Zn0C N0AQ 2.091(12) . ?
 Zn0C N0BX 2.044(17) . ?
 Zn0C N0DF 2.085(9) . ?
 Zn0C N03W 2.189(15) . ?
 Zn0C N04K 2.138(13) . ?
 Zn0D N0A0 2.221(18) . ?
 Zn0D N0BR 2.166(11) . ?
 Zn0D N04R 2.10(2) . ?
 Zn0D N07P 2.183(15) . ?
 Zn0D N08H 2.156(19) . ?
 Zn0D N9 2.135(11) . ?
 Zn0F N0AX 2.147(19) . ?
 Zn0F N0B4 2.176(18) . ?
 Zn0F N0BW 2.154(14) . ?
 Zn0F N0CS 2.140(14) . ?
 Zn0F N09O 2.16(2) . ?
 Zn0F N21 2.126(12) . ?
 Zn1 N0EK 2.279(5) . ?
 Zn1 N05A 2.250(13) . ?
 Zn1 N05P 2.238(14) . ?
 Zn1 N06J 2.100(10) . ?
 Zn1 N06L 2.148(17) . ?
 Zn1 N062 2.249(15) . ?
 Zn06 N00S 2.189(10) . ?
 Zn06 N00W 2.174(9) . ?
 Zn06 N00Y 2.128(13) . ?
 Zn06 N013 2.114(13) . ?
 Zn06 N014 2.221(12) . ?
 Zn06 N016 2.176(11) . ?
 Zn07 N00U 2.178(10) . ?
 Zn07 N00X 2.107(11) . ?
 Zn07 N01B 2.101(14) . ?
 Zn07 N01D 2.155(10) . ?
 Zn07 N01H 2.186(12) . ?
 Zn07 N010 2.272(10) . ?
 Zn08 N01E 2.136(9) . ?
 Zn08 N01S 2.205(12) . ?
 Zn08 N011 2.217(12) . ?
 Zn08 N012 2.145(14) . ?
 Zn08 N027 2.114(12) . ?
 Zn08 N028 2.232(11) . ?
 Zn09 N01A 2.186(18) . ?
 Zn09 N01G 2.182(12) . ?
 Zn09 N01I 2.135(14) . ?
 Zn09 N01R 2.105(13) . ?
 Zn09 N07B 2.220(11) . ?
 Zn09 N017 2.221(12) . ?
 N0A0 C0BY 1.46(2) . ?
 N0A0 C52 1.35(2) . ?
 N0AO C0DD 1.347(4) . ?
 N0AO C0E3 1.343(4) . ?
 N0AQ C25 1.345(4) . ?
 N0AQ C44 1.346(4) . ?
 N0AX C0CN 1.48(2) . ?
 N0AX C0CV 1.33(3) . ?
 N0B4 C0DO 1.27(2) . ?
 N0B4 C0DP 1.42(2) . ?
 N0BR C0F6 1.347(4) . ?
 N0BR C1BA 1.345(4) . ?
 N0BW C0DT 1.347(4) . ?
 N0BW C0FB 1.349(5) . ?
 N0BX C0AJ 1.257(19) . ?
 N0BX C08N 1.64(2) . ?
 N0CS C0DG 1.346(4) . ?
 N0CS C0F3 1.350(4) . ?
 N0DF C0AW 1.345(4) . ?
 N0DF C0E4 1.351(4) . ?
 N0EK C17 1.341(4) . ?
 N0EK C28 1.343(4) . ?
 N00S C01L 1.367(14) . ?
 N00S C04N 1.335(14) . ?
 N00U C02F 1.419(18) . ?
 N00U C035 1.193(14) . ?
 N00W C03I 1.405(16) . ?
 N00W C041 1.227(13) . ?
 N00X C01V 1.372(15) . ?
 N00X C03V 1.383(11) . ?
 N00Y C06K 1.478(17) . ?
 N00Y C066 1.272(16) . ?
 N01A C0BA 1.22(2) . ?
 N01A C04T 1.44(2) . ?
 N01B C07M 1.470(17) . ?
 N01B C087 1.299(18) . ?
 N01D C0BT 1.387(16) . ?
 N01D C08T 1.368(15) . ?
 N01E C0AI 1.345(4) . ?
 N01E C0AP 1.348(4) . ?
 N01G C0A5 1.271(17) . ?
 N01G C07Z 1.479(17) . ?
 N01H C0AL 1.340(16) . ?
 N01H C05K 1.295(18) . ?
 N01I C0C3 1.341(19) . ?
 N01I C07T 1.33(2) . ?
 N01R C0AH 1.358(17) . ?
 N01R C08O 1.329(18) . ?
 N01S C0AE 1.250(16) . ?
 N01S C07O 1.447(18) . ?
 N03W C071 1.44(2) . ?
 N03W C091 1.20(2) . ?
 N04K C0CA 1.244(16) . ?
 N04K C075 1.48(2) . ?
 N04R C0BS 1.17(2) . ?
 N04R C0C9 1.39(2) . ?
 N05A C4BA 1.297(19) . ?
 N05A C08M 1.46(2) . ?
 N05P C0C6 1.187(17) . ?
 N05P C09H 1.431(19) . ?
 N06J C0BN 1.343(4) . ?
 N06J C26 1.347(4) . ?
 N06L C0CE 1.26(2) . ?
 N06L C0CQ 1.37(2) . ?
 N07B C0CW 1.348(4) . ?
 N07B C0DU 1.348(5) . ?
 N07P C0B9 1.447(18) . ?
 N07P C3AA 1.29(2) . ?
 N08H C0CF 1.31(3) . ?
 N08H C0D0 1.31(2) . ?
 N9 C4AA 1.344(4) . ?
 N9 C5AA 1.350(4) . ?
 N09O C0BK 1.43(2) . ?
 N09O C0D5 1.26(3) . ?
 N010 C04I 1.474(15) . ?
 N010 C06O 1.297(14) . ?
 N011 C06E 1.323(16) . ?
 N011 C047 1.419(16) . ?
 N012 C05U 1.390(18) . ?
 N012 C07U 1.38(2) . ?
 N013 C0A8 1.341(18) . ?
 N013 C049 1.350(16) . ?
 N014 C08E 1.277(18) . ?
 N014 C055 1.403(17) . ?
 N016 C08Z 1.326(17) . ?
 N016 C042 1.352(18) . ?
 N017 C02N 1.477(16) . ?
 N017 C06H 1.281(15) . ?
 N21 C0DZ 1.347(5) . ?
 N21 C51 1.347(4) . ?
 N027 C0AA 1.317(15) . ?
 N027 C0AF 1.353(18) . ?
 N028 C0AC 1.452(17) . ?
 N028 C0AS 1.243(15) . ?
 N062 C0A2 1.48(2) . ?
 N062 C0AK 1.27(2) . ?
 C0A1 C0AG 1.330(19) . ?
 C0A1 C07K 1.370(19) . ?
 C0A2 C0A9 1.365(5) . ?
 C0A2 C0AM 1.38(2) . ?
 C0A3 C0B5 1.35(2) . ?
 C0A3 C07C 1.48(2) . ?
 C0A4 C08C 1.355(18) . ?
 C0A4 C098 1.346(19) . ?
 C0A5 C08O 1.519(19) . ?
 C0A7 C0CC 1.37(2) . ?
 C0A7 C07R 1.403(19) . ?
 C0A7 C098 1.41(2) . ?
 C0A8 C0CX 1.30(2) . ?
 C0A8 C08E 1.43(2) . ?
 C0A9 C05L 1.52(2) . ?
 C0AA C09D 1.301(19) . ?
 C0AB C08D 1.39(2) . ?
 C0AB C09P 1.39(2) . ?
 C0AC C0AN 1.444(19) . ?
 C0AC C09A 1.337(19) . ?
 C0AD C0BL 1.40(2) . ?
 C0AD C09C 1.32(2) . ?
 C0AE C0AI 1.467(5) . ?
 C0AF C0AS 1.542(19) . ?
 C0AF C0BM 1.41(2) . ?
 C0AG C08N 1.38(2) . ?
 C0AH C09C 1.35(2) . ?
 C0AI C0CR 1.387(4) . ?
 C0AJ C0DD 1.470(5) . ?
 C0AK C0CE 1.56(3) . ?
 C0AL C0B1 1.41(2) . ?
 C0AM C09S 1.382(19) . ?
 C0AN C09T 1.309(19) . ?
 C0AP C0D3 1.385(4) . ?
 C0AR C0B8 1.48(2) . ?
 C0AR C05H 1.492(15) . ?
 C0AR C09N 1.27(2) . ?
 C0AT C0B0 1.37(2) . ?
 C0AT C0B5 1.38(2) . ?
 C0AT C0C0 1.39(2) . ?
 C0AV C0BY 1.43(2) . ?
 C0AV C07W 1.31(3) . ?
 C0AW C0EJ 1.388(4) . ?
 C0AZ C07Z 1.381(19) . ?
 C0AZ C09V 1.40(2) . ?
 C0B0 C0CI 1.43(2) . ?
 C0B0 C08Y 1.35(2) . ?
 C0B1 C0C1 1.35(2) . ?
 C0B3 C0C7 1.45(2) . ?
 C0B3 C08Z 1.36(2) . ?
 C0B6 C0B9 1.37(2) . ?
 C0B6 C09J 1.44(2) . ?
 C0B7 C08R 1.345(19) . ?
 C0B7 C09M 1.52(2) . ?
 C0B8 C0BD 1.407(19) . ?
 C0B9 C0CY 1.41(2) . ?
 C0BA C0DU 1.469(5) . ?
 C0BB C0C9 1.47(2) . ?
 C0BB C090 1.42(2) . ?
 C0BD C09J 1.41(2) . ?
 C0BE C0C1 1.48(2) . ?
 C0BE C05K 1.32(2) . ?
 C0BF C0D2 1.33(2) . ?
 C0BF C09P 1.42(2) . ?
 C0BG C0CY 1.45(2) . ?
 C0BG C09E 1.45(2) . ?
 C0BH C0BY 1.36(2) . ?
 C0BH C09M 1.41(2) . ?
 C0BJ C0CH 1.45(2) . ?
 C0BJ C07T 1.42(2) . ?
 C0BK C0BQ 1.36(2) . ?
 C0BK C0DH 1.46(2) . ?
 C0BL C08O 1.42(2) . ?
 C0BM C09G 1.37(2) . ?
 C0BN C0C6 1.471(5) . ?
 C0BN C0D6 1.385(4) . ?
 C0BO C0C7 1.40(2) . ?
 C0BO C042 1.41(2) . ?
 C0BP C0DN 1.407(19) . ?
 C0BP C08T 1.327(17) . ?
 C0BQ C098 1.394(19) . ?
 C0BS C0CF 1.44(3) . ?
 C0BT C0D4 1.399(19) . ?
 C0BU C0C3 1.31(2) . ?
 C0BU C0CH 1.33(3) . ?
 C0BV C0D9 1.41(2) . ?
 C0BV C08M 1.34(2) . ?
 C0C0 C0CN 1.38(2) . ?
 C0C4 C0DD 1.385(4) . ?
 C0C4 C222 1.383(4) . ?
 C0C9 C0CG 1.47(2) . ?
 C0CA C0E4 1.446(17) . ?
 C0CB C0DP 1.41(2) . ?
 C0CB C09Q 1.42(2) . ?
 C0CC C0DH 1.43(2) . ?
 C0CE C0E6 1.29(3) . ?
 C0CF C0DM 1.35(3) . ?
 C0CG C0CM 1.44(2) . ?
 C0CI C0D1 1.32(2) . ?
 C0CM C09Z 1.37(2) . ?
 C0CN C0D1 1.47(3) . ?
 C0CQ C0DK 1.44(3) . ?
 C0CR C0E9 1.382(4) . ?
 C0CV C0DG 1.468(5) . ?
 C0CW C0F9 1.390(5) . ?
 C0CX C0EC 1.47(2) . ?
 C0D0 C0DA 1.32(3) . ?
 C0D2 C0DP 1.45(3) . ?
 C0D3 C0E9 1.381(4) . ?
 C0D4 C0DN 1.50(2) . ?
 C0D5 C0DZ 1.467(5) . ?
 C0D6 C57 1.385(5) . ?
 C0D9 C08L 1.41(2) . ?
 C0DA C0EI 1.49(3) . ?
 C0DG C81 1.386(5) . ?
 C0DK C0EF 1.30(3) . ?
 C0DM C0EI 1.32(3) . ?
 C0DO C0DT 1.50(2) . ?
 C0DT C7AA 1.384(4) . ?
 C0DU C72 1.391(4) . ?
 C0DZ C91 1.385(4) . ?
 C0E3 C314 1.390(4) . ?
 C0E4 C75 1.385(4) . ?
 C0E6 C0EF 1.46(3) . ?
 C0EC C08W 1.39(2) . ?
 C0EH C0EJ 1.378(4) . ?
 C0EH C75 1.382(4) . ?
 C0F3 C18 1.385(5) . ?
 C0F6 C2BA 1.387(4) . ?
 C0F9 C99 1.387(5) . ?
 C0FB C82 1.385(5) . ?
 C1AA C26 1.387(5) . ?
 C1AA C57 1.379(5) . ?
 C1BA C52 1.468(5) . ?
 C1BA C65 1.386(4) . ?
 C01F C01Z 1.427(18) . ?
 C01F C02B 1.503(18) . ?
 C01F C02C 1.365(18) . ?
 C01L C041 1.500(17) . ?
 C01L C061 1.343(15) . ?
 C01M C01U 1.370(18) . ?
 C01M C02X 1.505(18) . ?
 C01M C022 1.384(19) . ?
 C01P C02G 1.424(17) . ?
 C01P C04B 1.394(17) . ?
 C01P C05S 1.464(17) . ?
 C01Q C02C 1.446(19) . ?
 C01Q C02J 1.418(18) . ?
 C01Q C04U 1.351(17) . ?
 C01T C01X 1.426(16) . ?
 C01T C03R 1.365(16) . ?
 C01T C026 1.452(17) . ?
 C01U C023 1.448(18) . ?
 C01V C02E 1.400(17) . ?
 C01V C035 1.493(18) . ?
 C01X C025 1.415(16) . ?
 C01X C053 1.402(17) . ?
 C01Z C03D 1.422(18) . ?
 C02B C037 1.400(15) . ?
 C02B C045 1.401(15) . ?
 C2BA C70 1.384(4) . ?
 C02D C02M 1.392(18) . ?
 C02D C029 1.41(2) . ?
 C02D C036 1.50(2) . ?
 C02E C06D 1.356(16) . ?
 C02F C02O 1.418(18) . ?
 C02F C02T 1.465(19) . ?
 C02G C030 1.446(16) . ?
 C02G C069 1.448(17) . ?
 C02H C03N 1.395(17) . ?
 C02H C5BA 1.365(17) . ?
 C02H C032 1.441(17) . ?
 C02I C02L 1.396(16) . ?
 C02I C04Z 1.441(17) . ?
 C02I C024 1.430(17) . ?
 C02J C03D 1.392(19) . ?
 C02J C038 1.439(19) . ?
 C02K C020 1.317(17) . ?
 C02K C029 1.347(18) . ?
 C02L C02P 1.347(16) . ?
 C02M C04D 1.403(18) . ?
 C02N C05Y 1.443(17) . ?
 C02N C025 1.343(17) . ?
 C02O C5BA 1.379(18) . ?
 C02P C03E 1.403(16) . ?
 C02Q C03X 1.402(17) . ?
 C02Q C04P 1.447(18) . ?
 C02Q C046 1.414(18) . ?
 C02R C02U 1.471(17) . ?
 C02R C030 1.351(16) . ?
 C02R C037 1.512(11) . ?
 C02S C03A 1.346(18) . ?
 C02S C5BA 1.418(18) . ?
 C02T C032 1.402(17) . ?
 C02U C04B 1.337(16) . ?
 C02V C03V 1.357(11) . ?
 C02V C06D 1.402(16) . ?
 C02W C03E 1.337(15) . ?
 C02W C024 1.363(17) . ?
 C02X C03F 1.406(17) . ?
 C02X C03X 1.416(17) . ?
 C02Y C03M 1.419(17) . ?
 C02Y C05E 1.438(18) . ?
 C02Y C044 1.428(18) . ?
 C02Z C03E 1.489(18) . ?
 C02Z C023 1.388(17) . ?
 C02Z C048 1.439(17) . ?
 C03A C036 1.404(18) . ?
 C3AA C4AA 1.471(5) . ?
 C03B C05I 1.412(17) . ?
 C03B C033 1.392(17) . ?
 C03B C097 1.391(17) . ?
 C03C C07S 1.43(2) . ?
 C03C C068 1.34(2) . ?
 C03C C070 1.41(2) . ?
 C03F C057 1.412(18) . ?
 C03H C03T 1.432(17) . ?
 C03H C04C 1.53(2) . ?
 C03H C04W 1.356(17) . ?
 C03I C07E 1.451(18) . ?
 C03I C038 1.267(17) . ?
 C03J C03K 1.48(2) . ?
 C03J C07A 1.41(2) . ?
 C03J C08R 1.426(19) . ?
 C03K C04L 1.402(19) . ?
 C03K C06N 1.41(2) . ?
 C03L C03Q 1.438(19) . ?
 C03L C07L 1.369(19) . ?
 C03L C054 1.511(12) . ?
 C03M C04W 1.386(18) . ?
 C03M C05G 1.370(17) . ?
 C03N C036 1.329(17) . ?
 C03O C04G 1.45(2) . ?
 C03O C06P 1.502(19) . ?
 C03O C07J 1.48(2) . ?
 C03P C04Y 1.478(16) . ?
 C03P C06Q 1.331(16) . ?
 C03Q C065 1.372(18) . ?
 C03R C05Y 1.329(15) . ?
 C03S C05Q 1.417(19) . ?
 C03S C070 1.324(18) . ?
 C03T C044 1.303(16) . ?
 C03U C05B 1.388(16) . ?
 C03U C024 1.465(17) . ?
 C03Y C03Z 1.490(15) . ?
 C03Y C04F 1.354(17) . ?
 C03Y C05F 1.388(18) . ?
 C03Z C04C 1.43(2) . ?
 C03Z C06N 1.312(19) . ?
 C04A C04L 1.523(14) . ?
 C04A C04M 1.423(17) . ?
 C04A C05I 1.358(17) . ?
 C4AA C23 1.386(4) . ?
 C4BA C28 1.472(5) . ?
 C04C C039 1.442(18) . ?
 C04D C06U 1.49(2) . ?
 C04D C020 1.391(18) . ?
 C04E C06I 1.507(13) . ?
 C04E C045 1.396(15) . ?
 C04E C054 1.393(16) . ?
 C04F C04O 1.382(19) . ?
 C04G C07N 1.40(2) . ?
 C04H C05C 1.40(2) . ?
 C04H C06W 1.430(19) . ?
 C04H C09L 1.50(2) . ?
 C04I C05S 1.391(17) . ?
 C04I C06R 1.387(17) . ?
 C04J C021 1.434(17) . ?
 C04J C053 1.393(16) . ?
 C04L C039 1.353(18) . ?
 C04M C04S 1.372(16) . ?
 C04N C079 1.358(16) . ?
 C04O C05L 1.373(19) . ?
 C04O C09S 1.44(2) . ?
 C04P C05R 1.386(19) . ?
 C04P C057 1.459(19) . ?
 C04S C033 1.415(17) . ?
 C04T C07S 1.44(2) . ?
 C04T C09F 1.44(2) . ?
 C04U C07E 1.370(17) . ?
 C04V C046 1.399(17) . ?
 C04V C055 1.348(17) . ?
 C04X C043 1.44(2) . ?
 C04X C064 1.358(18) . ?
 C04Y C06M 1.370(16) . ?
 C04Y C022 1.526(15) . ?
 C04Z C047 1.376(17) . ?
 C5AA C43 1.385(5) . ?
 C05B C047 1.351(16) . ?
 C05C C064 1.348(18) . ?
 C05C C082 1.427(19) . ?
 C05E C06K 1.361(17) . ?
 C05F C05O 1.348(18) . ?
 C05G C060 1.311(18) . ?
 C05H C05X 1.365(19) . ?
 C05H C06X 1.389(19) . ?
 C05J C07D 1.41(2) . ?
 C05J C08G 1.42(2) . ?
 C05J C063 1.47(2) . ?
 C05K C087 1.47(2) . ?
 C05L C05O 1.387(19) . ?
 C05M C07U 1.44(2) . ?
 C05M C09I 1.37(2) . ?
 C05N C07X 1.34(2) . ?
 C05N C088 1.34(2) . ?
 C05Q C06C 1.46(2) . ?
 C05Q C06F 1.41(2) . ?
 C05R C055 1.301(17) . ?
 C05T C06Y 1.440(19) . ?
 C05T C09V 1.43(2) . ?
 C05T C056 1.420(19) . ?
 C05U C06E 1.46(2) . ?
 C05U C08P 1.35(2) . ?
 C05X C063 1.443(19) . ?
 C05Z C06Q 1.372(17) . ?
 C05Z C08V 1.488(19) . ?
 C05Z C067 1.422(18) . ?
 C06A C07R 1.408(19) . ?
 C06A C08C 1.485(18) . ?
 C06A C020 1.481(15) . ?
 C6AA C7AA 1.385(5) . ?
 C6AA C82 1.380(5) . ?
 C06C C058 1.40(2) . ?
 C06C C088 1.49(2) . ?
 C06F C068 1.33(2) . ?
 C06G C07K 1.448(18) . ?
 C06G C08I 1.467(19) . ?
 C06G C08X 1.436(18) . ?
 C06H C07T 1.51(2) . ?
 C06I C06Y 1.311(17) . ?
 C06I C095 1.460(17) . ?
 C06K C060 1.472(18) . ?
 C06M C067 1.381(17) . ?
 C06O C08T 1.459(16) . ?
 C06P C08F 1.463(19) . ?
 C06P C063 1.401(18) . ?
 C06R C069 1.364(16) . ?
 C06T C07Y 1.49(2) . ?
 C06T C065 1.40(2) . ?
 C06T C096 1.49(2) . ?
 C06U C09U 1.357(19) . ?
 C06U C083 1.370(19) . ?
 C06V C07M 1.387(17) . ?
 C06V C033 1.398(16) . ?
 C06W C043 1.443(18) . ?
 C06X C08D 1.47(2) . ?
 C06X C08F 1.354(19) . ?
 C06Z C07A 1.39(2) . ?
 C06Z C07W 1.33(2) . ?
 C06Z C09M 1.42(2) . ?
 C07C C07X 1.45(2) . ?
 C07C C08Y 1.37(2) . ?
 C07D C08L 1.40(2) . ?
 C07F C07K 1.429(19) . ?
 C07F C080 1.402(19) . ?
 C07G C08J 1.450(19) . ?
 C07G C072 1.409(19) . ?
 C07H C08G 1.335(10) . ?
 C07H C08U 1.401(9) . ?
 C07I C061 1.377(15) . ?
 C07I C079 1.372(15) . ?
 C07J C074 1.42(2) . ?
 C07L C07Y 1.41(2) . ?
 C07M C09K 1.395(18) . ?
 C07N C077 1.36(2) . ?
 C07O C07Q 1.402(19) . ?
 C07O C084 1.378(19) . ?
 C07Q C07V 1.336(19) . ?
 C07V C072 1.466(19) . ?
 C07X C059 1.42(2) . ?
 C07Y C09Y 1.41(2) . ?
 C07Z C094 1.38(2) . ?
 C08A C08D 1.39(2) . ?
 C08A C09R 1.417(19) . ?
 C8AA C9AA 1.382(5) . ?
 C8AA C51 1.389(5) . ?
 C08B C083 1.286(17) . ?
 C08B C090 1.48(2) . ?
 C08I C099 1.330(17) . ?
 C08J C059 1.432(19) . ?
 C08J C092 1.388(19) . ?
 C08L C08U 1.40(2) . ?
 C08M C085 1.34(2) . ?
 C08N C08X 1.366(19) . ?
 C08P C09I 1.48(2) . ?
 C08Q C050 1.475(18) . ?
 C08Q C092 1.410(19) . ?
 C08S C09F 1.33(2) . ?
 C08S C068 1.32(2) . ?
 C08U C085 1.40(2) . ?
 C08V C09H 1.382(19) . ?
 C08W C049 1.322(18) . ?
 C09A C077 1.31(2) . ?
 C9AA C91 1.386(4) . ?
 C09B C09L 1.31(2) . ?
 C09B C071 1.37(2) . ?
 C09D C09G 1.39(2) . ?
 C09E C09J 1.42(2) . ?
 C09E C09N 1.30(2) . ?
 C09H C093 1.42(2) . ?
 C09K C097 1.353(16) . ?
 C09P C09Q 1.45(2) . ?
 C09Q C09R 1.46(2) . ?
 C09T C074 1.39(2) . ?
 C09U C09Z 1.39(2) . ?
 C09W C09Y 1.38(2) . ?
 C09W C075 1.36(2) . ?
 C09Z C090 1.38(2) . ?
 C17 C20 1.387(4) . ?
 C18 C94 1.379(4) . ?
 C19 C23 1.382(4) . ?
 C19 C43 1.380(5) . ?
 C20 C24 1.380(5) . ?
 C021 C023 1.512(18) . ?
 C021 C026 1.411(17) . ?
 C022 C048 1.421(18) . ?
 C22 C25 1.385(4) . ?
 C22 C60 1.384(5) . ?
 C24 C68 1.379(4) . ?
 C25 C091 1.469(5) . ?
 C28 C68 1.392(4) . ?
 C029 C043 1.47(2) . ?
 C31 C44 1.386(4) . ?
 C31 C60 1.381(5) . ?
 C037 C073 1.338(14) . ?
 C042 C066 1.40(2) . ?
 C050 C072 1.418(19) . ?
 C050 C084 1.391(19) . ?
 C051 C067 1.405(19) . ?
 C051 C093 1.348(19) . ?
 C054 C073 1.369(15) . ?
 C056 C076 1.415(19) . ?
 C056 C094 1.428(18) . ?
 C058 C059 1.407(18) . ?
 C65 C70 1.382(5) . ?
 C071 C082 1.50(2) . ?
 C72 C99 1.384(5) . ?
 C074 C077 1.45(2) . ?
 C075 C096 1.35(2) . ?
 C076 C095 1.324(17) . ?
 C080 C088 1.546(15) . ?
 C080 C099 1.486(18) . ?
 C81 C94 1.382(5) . ?
 C222 C314 1.379(4) . ?

loop_
  _geom_angle_atom_site_label_1
  _geom_angle_atom_site_label_2
  _geom_angle_atom_site_label_3
  _geom_angle
  _geom_angle_site_symmetry_1
  _geom_angle_site_symmetry_3
  _geom_angle_publ_flag
 F100 Sb1 F9 178.9(8) . . ?
 F100 Sb1 F200 89.4(6) . . ?
 F100 Sb1 F3DA 89.5(6) . . ?
 F9 Sb1 F200 89.9(6) . . ?
 F9 Sb1 F3DA 89.7(6) . . ?
 F5BA Sb1 F100 90.3(6) . . ?
 F5BA Sb1 F9 90.5(6) . . ?
 F5BA Sb1 F200 90.4(6) . . ?
 F5BA Sb1 F3DA 179.1(9) . . ?
 F200 Sb1 F3DA 88.7(6) . . ?
 F333 Sb1 F100 90.1(6) . . ?
 F333 Sb1 F9 90.6(6) . . ?
 F333 Sb1 F5BA 91.2(6) . . ?
 F333 Sb1 F200 178.3(11) . . ?
 F333 Sb1 F3DA 89.6(6) . . ?
 F3CA Sb15 F4CA 95.6(13) . . ?
 F7DA Sb15 F3CA 167(2) . . ?
 F7DA Sb15 F4CA 84.6(14) . . ?
 F7DA Sb15 F119 84.5(14) . . ?
 F7DA Sb15 F144 97.2(14) . . ?
 F7DA Sb15 F212 85.2(14) . . ?
 F119 Sb15 F3CA 93.2(13) . . ?
 F119 Sb15 F4CA 166(2) . . ?
 F144 Sb15 F3CA 95.4(14) . . ?
 F144 Sb15 F4CA 95.3(13) . . ?
 F144 Sb15 F119 94.5(13) . . ?
 F144 Sb15 F212 177.6(14) . . ?
 F212 Sb15 F3CA 82.2(12) . . ?
 F212 Sb15 F4CA 85.1(12) . . ?
 F212 Sb15 F119 85.4(12) . . ?
 F4BA Sb33 F8BA 91.1(8) . . ?
 F4BA Sb33 F10 179.2(11) . . ?
 F4BA Sb33 F34 91.3(8) . . ?
 F4BA Sb33 F99A 91.9(8) . . ?
 F4BA Sb33 F145 90.9(8) . . ?
 F8BA Sb33 F10 88.5(8) . . ?
 F34 Sb33 F8BA 89.0(8) . . ?
 F34 Sb33 F10 89.4(8) . . ?
 F34 Sb33 F99A 91.3(8) . . ?
 F34 Sb33 F145 176.8(10) . . ?
 F99A Sb33 F8BA 176.9(10) . . ?
 F99A Sb33 F10 88.5(8) . . ?
 F99A Sb33 F145 90.9(8) . . ?
 F145 Sb33 F8BA 88.7(8) . . ?
 F145 Sb33 F10 88.4(8) . . ?
 F291 Sb45 F378 91.3(13) . . ?
 F291 Sb45 F171 89.9(13) . . ?
 F291 Sb45 F111 178.2(16) . . ?
 F291 Sb45 F235 91.4(13) . . ?
 F291 Sb45 F8GA 91.2(13) . . ?
 F378 Sb45 F171 178.5(17) . . ?
 F378 Sb45 F111 90.4(13) . . ?
 F378 Sb45 F235 89.4(13) . . ?
 F378 Sb45 F8GA 90.4(13) . . ?
 F171 Sb45 F111 88.4(12) . . ?
 F235 Sb45 F171 89.7(13) . . ?
 F235 Sb45 F111 89.3(13) . . ?
 F235 Sb45 F8GA 177.4(16) . . ?
 F8GA Sb45 F171 90.5(13) . . ?
 F8GA Sb45 F111 88.2(12) . . ?
 F0CA Sb13 F3BA 78.9(17) . . ?
 F0CA Sb13 F6BA 158(2) . . ?
 F0CA Sb13 F159 77.9(17) . . ?
 F0CA Sb13 F120 78.7(14) . . ?
 F3BA Sb13 F6BA 98.0(10) . . ?
 F3BA Sb13 F159 152(3) . . ?
 F6BA Sb13 F159 97.3(10) . . ?
 F252 Sb13 F0CA 102.0(14) . . ?
 F252 Sb13 F3BA 100.8(12) . . ?
 F252 Sb13 F6BA 100.1(12) . . ?
 F252 Sb13 F159 100.0(12) . . ?
 F252 Sb13 F120 178.8(13) . . ?
 F120 Sb13 F3BA 80.3(13) . . ?
 F120 Sb13 F6BA 79.2(14) . . ?
 F120 Sb13 F159 79.2(13) . . ?
 F0CB Sb20 F6BB 165(3) . . ?
 F0CB Sb20 F5 99.1(18) . . ?
 F0CB Sb20 F7 97.2(16) . . ?
 F6BB Sb20 F7 80.2(19) . . ?
 F5 Sb20 F6BB 95.7(18) . . ?
 F5 Sb20 F7 96.7(17) . . ?
 F8 Sb20 F0CB 83.5(17) . . ?
 F8 Sb20 F6BB 81.6(17) . . ?
 F8 Sb20 F5 177.3(16) . . ?
 F8 Sb20 F7 82.2(17) . . ?
 F8 Sb20 F3BB 83.2(17) . . ?
 F3BB Sb20 F0CB 97.6(16) . . ?
 F3BB Sb20 F6BB 81.2(19) . . ?
 F3BB Sb20 F5 97.1(18) . . ?
 F3BB Sb20 F7 158(4) . . ?
 F127 Sb41 F2GA 179.6(15) . . ?
 F127 Sb41 F104 90.0(9) . . ?
 F127 Sb41 F38 90.4(9) . . ?
 F127 Sb41 F40 90.2(10) . . ?
 F104 Sb41 F2GA 89.8(9) . . ?
 F104 Sb41 F38 179.4(15) . . ?
 F104 Sb41 F40 90.4(10) . . ?
 F201 Sb41 F2GA 89.7(12) . . ?
 F201 Sb41 F127 90.7(12) . . ?
 F201 Sb41 F104 90.0(12) . . ?
 F201 Sb41 F38 89.5(12) . . ?
 F201 Sb41 F40 179.0(15) . . ?
 F38 Sb41 F2GA 89.8(9) . . ?
 F40 Sb41 F2GA 89.4(10) . . ?
 F40 Sb41 F38 90.1(10) . . ?
 F4AA Sb10 F51 83.6(17) . . ?
 F50 Sb10 F4AA 179.2(17) . . ?
 F50 Sb10 F51 95.7(18) . . ?
 F50 Sb10 F52 96.0(17) . . ?
 F50 Sb10 F53 96.7(17) . . ?
 F50 Sb10 F54 94.9(18) . . ?
 F52 Sb10 F4AA 84.4(17) . . ?
 F52 Sb10 F51 93.7(16) . . ?
 F52 Sb10 F53 96.5(16) . . ?
 F52 Sb10 F54 169(3) . . ?
 F53 Sb10 F4AA 83.9(17) . . ?
 F53 Sb10 F51 163(4) . . ?
 F53 Sb10 F54 84.3(19) . . ?
 F54 Sb10 F4AA 84.6(17) . . ?
 F54 Sb10 F51 83.1(18) . . ?
 F3AA Sb11 F46 84.0(11) . . ?
 F5CA Sb11 F3AA 171.3(12) . . ?
 F5CA Sb11 F6CA 92.0(10) . . ?
 F5CA Sb11 F46 90.2(10) . . ?
 F6CA Sb11 F3AA 94.6(10) . . ?
 F6CA Sb11 F46 92.2(10) . . ?
 F9AA Sb11 F3AA 87.8(10) . . ?
 F9AA Sb11 F5CA 97.3(11) . . ?
 F9AA Sb11 F6CA 94.3(10) . . ?
 F9AA Sb11 F46 169.9(15) . . ?
 F9AA Sb11 F126 85.1(10) . . ?
 F126 Sb11 F3AA 86.8(10) . . ?
 F126 Sb11 F5CA 86.6(10) . . ?
 F126 Sb11 F6CA 178.4(11) . . ?
 F126 Sb11 F46 88.5(10) . . ?
 F18 Sb21 F116 87.1(11) . . ?
 F169 Sb21 F116 85.6(10) . . ?
 F169 Sb21 F18 87.5(11) . . ?
 F180 Sb21 F116 91.2(10) . . ?
 F180 Sb21 F18 177.2(14) . . ?
 F180 Sb21 F169 90.1(11) . . ?
 F180 Sb21 F182 93.5(12) . . ?
 F180 Sb21 F188 92.2(12) . . ?
 F182 Sb21 F116 88.4(11) . . ?
 F182 Sb21 F18 88.7(11) . . ?
 F182 Sb21 F169 173.1(13) . . ?
 F188 Sb21 F116 176.3(14) . . ?
 F188 Sb21 F18 89.5(11) . . ?
 F188 Sb21 F169 92.8(12) . . ?
 F188 Sb21 F182 92.9(12) . . ?
 F6CB Sb2 F71 82.5(12) . . ?
 F6CB Sb2 F236 81.4(12) . . ?
 F71 Sb2 F236 94.7(13) . . ?
 F72 Sb2 F6CB 173.1(14) . . ?
 F72 Sb2 F71 91.5(12) . . ?
 F72 Sb2 F236 95.8(13) . . ?
 F101 Sb2 F6CB 85.9(12) . . ?
 F101 Sb2 F71 95.8(13) . . ?
 F101 Sb2 F72 98.1(13) . . ?
 F101 Sb2 F236 162(2) . . ?
 F156 Sb2 F6CB 85.9(12) . . ?
 F156 Sb2 F71 168.4(17) . . ?
 F156 Sb2 F72 100.0(14) . . ?
 F156 Sb2 F101 84.4(14) . . ?
 F156 Sb2 F236 82.5(13) . . ?
 F238 Sb22 F9DA 85.1(18) . . ?
 F4DA Sb22 F238 91.9(17) . . ?
 F4DA Sb22 F5DA 175.0(15) . . ?
 F4DA Sb22 F9DA 90.1(17) . . ?
 F5DA Sb22 F238 86.2(18) . . ?
 F5DA Sb22 F9DA 85.2(17) . . ?
 F8DA Sb22 F238 92.3(17) . . ?
 F8DA Sb22 F4DA 94.5(18) . . ?
 F8DA Sb22 F5DA 90.2(18) . . ?
 F8DA Sb22 F9DA 175(3) . . ?
 F8DA Sb22 F279 94.2(18) . . ?
 F279 Sb22 F238 172(4) . . ?
 F279 Sb22 F4DA 92.2(17) . . ?
 F279 Sb22 F5DA 89.1(18) . . ?
 F279 Sb22 F9DA 88.0(18) . . ?
 F0AU Sb3 F0BC 90.0(7) . . ?
 F0AU Sb3 F06S 177.9(7) . . ?
 F0AU Sb3 F078 92.9(5) . . ?
 F0BC Sb3 F078 87.2(6) . . ?
 F1EA Sb3 F0AU 90.7(7) . . ?
 F1EA Sb3 F0BC 178.1(7) . . ?
 F1EA Sb3 F06S 91.4(6) . . ?
 F1EA Sb3 F8AA 90.8(6) . . ?
 F1EA Sb3 F078 94.5(6) . . ?
 F06S Sb3 F0BC 88.0(6) . . ?
 F06S Sb3 F078 86.8(5) . . ?
 F8AA Sb3 F0AU 89.5(5) . . ?
 F8AA Sb3 F0BC 87.4(6) . . ?
 F8AA Sb3 F06S 90.6(5) . . ?
 F8AA Sb3 F078 174.1(6) . . ?
 F0AB Sb29 F0BB 179.7(18) . . ?
 F0AB Sb29 F0DD 92.3(17) . . ?
 F0AB Sb29 F1BB 93.1(17) . . ?
 F0AB Sb29 F5EA 92.2(17) . . ?
 F0AB Sb29 F0FG 92.6(17) . . ?
 F0BB Sb29 F1BB 87.0(16) . . ?
 F0DD Sb29 F0BB 87.4(17) . . ?
 F0DD Sb29 F1BB 87.9(18) . . ?
 F5EA Sb29 F0BB 87.8(17) . . ?
 F5EA Sb29 F0DD 91.6(16) . . ?
 F5EA Sb29 F1BB 175(3) . . ?
 F0FG Sb29 F0BB 87.7(17) . . ?
 F0FG Sb29 F0DD 173(4) . . ?
 F0FG Sb29 F1BB 87.6(18) . . ?
 F0FG Sb29 F5EA 92.4(17) . . ?
 F0AA Sb4 F0BA 175.9(10) . . ?
 F0AA Sb4 F0DC 92.9(9) . . ?
 F0AA Sb4 F0DV 92.8(9) . . ?
 F0AA Sb4 F0FF 92.6(9) . . ?
 F0AA Sb4 F1BA 88.1(8) . . ?
 F0BA Sb4 F0FF 88.3(9) . . ?
 F0DC Sb4 F0BA 86.2(9) . . ?
 F0DC Sb4 F0DV 91.8(9) . . ?
 F0DC Sb4 F0FF 174.3(11) . . ?
 F0DC Sb4 F1BA 91.3(9) . . ?
 F0DV Sb4 F0BA 91.2(9) . . ?
 F0DV Sb4 F0FF 89.4(9) . . ?
 F0DV Sb4 F1BA 176.8(10) . . ?
 F1BA Sb4 F0BA 88.0(9) . . ?
 F1BA Sb4 F0FF 87.4(9) . . ?
 F0FA Sb34 F0FH 87.9(12) . . ?
 F0FA Sb34 F6EA 85.8(15) . . ?
 F0FH Sb34 F6EA 86.0(15) . . ?
 F7EA Sb34 F0FA 174.8(16) . . ?
 F7EA Sb34 F0FH 87.8(13) . . ?
 F7EA Sb34 F6EA 91.2(15) . . ?
 F8EA Sb34 F0FA 88.7(13) . . ?
 F8EA Sb34 F0FH 176.1(17) . . ?
 F8EA Sb34 F6EA 91.9(15) . . ?
 F8EA Sb34 F7EA 95.6(18) . . ?
 F9EA Sb34 F0FA 87.5(16) . . ?
 F9EA Sb34 F0FH 86.7(16) . . ?
 F9EA Sb34 F6EA 170(3) . . ?
 F9EA Sb34 F7EA 95.0(15) . . ?
 F9EA Sb34 F8EA 95.0(16) . . ?
 F1AA Sb5 F5AA 90.6(12) . . ?
 F1AA Sb5 F7AA 175.9(14) . . ?
 F1AA Sb5 F121 94.6(12) . . ?
 F1AA Sb5 F142 94.3(12) . . ?
 F1AA Sb5 F177 86.3(11) . . ?
 F5AA Sb5 F7AA 89.6(11) . . ?
 F5AA Sb5 F121 88.4(11) . . ?
 F5AA Sb5 F142 173.3(13) . . ?
 F5AA Sb5 F177 91.3(11) . . ?
 F121 Sb5 F7AA 89.6(11) . . ?
 F121 Sb5 F142 86.6(11) . . ?
 F142 Sb5 F7AA 85.9(11) . . ?
 F177 Sb5 F7AA 89.6(11) . . ?
 F177 Sb5 F121 179.1(15) . . ?
 F177 Sb5 F142 93.6(11) . . ?
 F0GA Sb40 F35 178.5(9) . . ?
 F0GA Sb40 F130 91.4(6) . . ?
 F0GA Sb40 F634 91.9(7) . . ?
 F1GA Sb40 F35 88.1(7) . . ?
 F1GA Sb40 F0GA 90.7(7) . . ?
 F1GA Sb40 F39 176.1(10) . . ?
 F1GA Sb40 F130 92.6(7) . . ?
 F1GA Sb40 F634 89.0(8) . . ?
 F39 Sb40 F35 88.9(6) . . ?
 F39 Sb40 F0GA 92.4(7) . . ?
 F39 Sb40 F130 89.7(8) . . ?
 F39 Sb40 F634 88.6(8) . . ?
 F130 Sb40 F35 89.4(7) . . ?
 F130 Sb40 F634 176.3(9) . . ?
 F634 Sb40 F35 87.4(7) . . ?
 F56 Sb6 F58 154.6(11) . . ?
 F56 Sb6 F59 76.9(9) . . ?
 F56 Sb6 F60 85.8(9) . . ?
 F57 Sb6 F56 95.3(9) . . ?
 F57 Sb6 F58 97.8(9) . . ?
 F57 Sb6 F59 152.5(11) . . ?
 F57 Sb6 F60 82.8(9) . . ?
 F58 Sb6 F59 81.4(9) . . ?
 F58 Sb6 F60 74.4(8) . . ?
 F59 Sb6 F60 70.5(8) . . ?
 F61 Sb6 F56 94.1(9) . . ?
 F61 Sb6 F57 104.3(10) . . ?
 F61 Sb6 F58 103.6(9) . . ?
 F61 Sb6 F59 102.6(10) . . ?
 F61 Sb6 F60 172.9(10) . . ?
 F0E0 Sb7 F0EO 87.3(6) . . ?
 F0ED Sb7 F0E0 89.8(7) . . ?
 F0ED Sb7 F0EO 79.7(6) . . ?
 F0ED Sb7 F08K 89.8(7) . . ?
 F0ED Sb7 F87 101.7(7) . . ?
 F0EN Sb7 F0E0 85.7(6) . . ?
 F0EN Sb7 F0ED 154.5(7) . . ?
 F0EN Sb7 F0EO 75.1(6) . . ?
 F0EN Sb7 F08K 91.0(6) . . ?
 F0EN Sb7 F87 103.6(7) . . ?
 F08K Sb7 F0E0 171.7(6) . . ?
 F08K Sb7 F0EO 84.4(6) . . ?
 F87 Sb7 F0E0 93.6(6) . . ?
 F87 Sb7 F0EO 178.3(7) . . ?
 F87 Sb7 F08K 94.6(6) . . ?
 F80 Sb43 F137 179.7(17) . . ?
 F80 Sb43 F172 90.3(10) . . ?
 F80 Sb43 F247 91.3(12) . . ?
 F80 Sb43 F498 90.6(12) . . ?
 F80 Sb43 F662 90.5(10) . . ?
 F172 Sb43 F137 89.7(10) . . ?
 F172 Sb43 F498 90.1(13) . . ?
 F172 Sb43 F662 90.0(10) . . ?
 F247 Sb43 F137 88.7(12) . . ?
 F247 Sb43 F172 178.4(14) . . ?
 F247 Sb43 F498 89.9(13) . . ?
 F247 Sb43 F662 90.0(13) . . ?
 F498 Sb43 F137 89.2(12) . . ?
 F498 Sb43 F662 178.9(15) . . ?
 F662 Sb43 F137 89.8(10) . . ?
 F00V Sb8 F01J 89.4(4) . . ?
 F01C Sb8 F00V 178.9(5) . . ?
 F01C Sb8 F01J 90.2(4) . . ?
 F01C Sb8 F034 92.8(5) . . ?
 F01C Sb8 F089 90.7(6) . . ?
 F034 Sb8 F00V 88.2(4) . . ?
 F034 Sb8 F01J 88.6(5) . . ?
 F040 Sb8 F00V 90.9(4) . . ?
 F040 Sb8 F01C 89.5(4) . . ?
 F040 Sb8 F01J 177.7(6) . . ?
 F040 Sb8 F034 93.7(6) . . ?
 F040 Sb8 F089 88.5(6) . . ?
 F089 Sb8 F00V 88.3(5) . . ?
 F089 Sb8 F01J 89.3(6) . . ?
 F089 Sb8 F034 175.9(6) . . ?
 F0B2 Sb9 F0BZ 178.9(9) . . ?
 F0B2 Sb9 F0C8 91.0(8) . . ?
 F0B2 Sb9 F0CK 88.0(7) . . ?
 F0B2 Sb9 F0EG 89.7(7) . . ?
 F0BZ Sb9 F0C8 88.3(8) . . ?
 F0BZ Sb9 F0CK 91.1(6) . . ?
 F0BZ Sb9 F0EG 90.9(7) . . ?
 F0C8 Sb9 F0CK 88.0(7) . . ?
 F0DW Sb9 F0B2 92.7(7) . . ?
 F0DW Sb9 F0BZ 88.2(6) . . ?
 F0DW Sb9 F0C8 92.2(7) . . ?
 F0DW Sb9 F0CK 179.3(9) . . ?
 F0DW Sb9 F0EG 91.6(7) . . ?
 F0EG Sb9 F0C8 176.1(9) . . ?
 F0EG Sb9 F0CK 88.2(6) . . ?
 F3FA Sb9 F6AA 178.0(13) . . ?
 F3FA Sb9 F33 91.1(10) . . ?
 F3FA Sb9 F82 95.0(9) . . ?
 F3FA Sb9 F136 91.0(10) . . ?
 F3FA Sb9 F161 95.2(10) . . ?
 F33 Sb9 F6AA 87.9(9) . . ?
 F33 Sb9 F161 88.8(9) . . ?
 F82 Sb9 F6AA 85.9(8) . . ?
 F82 Sb9 F33 173.8(9) . . ?
 F82 Sb9 F136 89.2(9) . . ?
 F82 Sb9 F161 91.4(9) . . ?
 F136 Sb9 F6AA 87.3(10) . . ?
 F136 Sb9 F33 90.0(10) . . ?
 F136 Sb9 F161 173.7(11) . . ?
 F161 Sb9 F6AA 86.5(9) . . ?
 F1 Sb12 F6 89.0(13) . . ?
 F1 Sb12 F19 90.6(13) . . ?
 F1 Sb12 F107 178.9(17) . . ?
 F1 Sb12 F157 91.4(13) . . ?
 F1 Sb12 F401 90.2(13) . . ?
 F19 Sb12 F6 179.5(17) . . ?
 F19 Sb12 F107 90.4(13) . . ?
 F19 Sb12 F157 91.1(13) . . ?
 F19 Sb12 F401 90.6(13) . . ?
 F107 Sb12 F6 90.0(13) . . ?
 F107 Sb12 F157 88.3(12) . . ?
 F157 Sb12 F6 88.5(12) . . ?
 F401 Sb12 F6 89.8(13) . . ?
 F401 Sb12 F107 90.0(13) . . ?
 F401 Sb12 F157 177.7(16) . . ?
 Sb12 F19 C02X 171(4) . 16_757 ?
 F0DA Sb14 F0EA 95.2(9) . . ?
 F0DA Sb14 F64 96.0(9) . . ?
 F0DA Sb14 F99 173.8(11) . . ?
 F0DA Sb14 F242 89.8(9) . . ?
 F0DA Sb14 F288 89.4(9) . . ?
 F0EA Sb14 F99 88.4(9) . . ?
 F0EA Sb14 F242 173.9(11) . . ?
 F0EA Sb14 F288 89.3(9) . . ?
 F64 Sb14 F0EA 92.6(9) . . ?
 F64 Sb14 F99 88.9(9) . . ?
 F64 Sb14 F242 90.4(9) . . ?
 F64 Sb14 F288 174.1(11) . . ?
 F242 Sb14 F99 86.3(8) . . ?
 F242 Sb14 F288 87.2(9) . . ?
 F288 Sb14 F99 85.6(8) . . ?
 F98A Sb16 F11A 175(2) . . ?
 F98A Sb16 F79A 87.6(14) . . ?
 F98A Sb16 F32A 88.6(12) . . ?
 F98A Sb16 F13A 93.1(13) . . ?
 F98A Sb16 F2B 88.4(14) . . ?
 F79A Sb16 F11A 91.7(12) . . ?
 F32A Sb16 F11A 86.7(13) . . ?
 F32A Sb16 F79A 87.3(13) . . ?
 F32A Sb16 F13A 178.2(11) . . ?
 F32A Sb16 F2B 87.8(12) . . ?
 F13A Sb16 F11A 91.6(12) . . ?
 F13A Sb16 F79A 92.2(13) . . ?
 F2B Sb16 F11A 91.9(13) . . ?
 F2B Sb16 F79A 174(3) . . ?
 F2B Sb16 F13A 92.8(13) . . ?
 F2A Sb17 F11 90.7(10) . . ?
 F2A Sb17 F13 90.0(9) . . ?
 F2A Sb17 F79 178.8(17) . . ?
 F11 Sb17 F79 90.5(9) . . ?
 F13 Sb17 F11 90.8(9) . . ?
 F13 Sb17 F79 90.1(9) . . ?
 F32 Sb17 F2A 89.8(9) . . ?
 F32 Sb17 F11 88.9(10) . . ?
 F32 Sb17 F13 179.6(11) . . ?
 F32 Sb17 F79 90.1(9) . . ?
 F32 Sb17 F98 89.4(9) . . ?
 F98 Sb17 F2A 89.4(10) . . ?
 F98 Sb17 F11 178.2(15) . . ?
 F98 Sb17 F13 91.0(10) . . ?
 F98 Sb17 F79 89.3(10) . . ?
 F01K Sb18 F01O 90.8(5) . . ?
 F01K Sb18 F019 89.5(4) . . ?
 F01W Sb18 F01K 178.4(4) . . ?
 F01W Sb18 F01O 88.2(5) . . ?
 F01W Sb18 F018 92.1(4) . . ?
 F01W Sb18 F019 91.6(5) . . ?
 F015 Sb18 F01K 89.1(4) . . ?
 F015 Sb18 F01O 88.7(5) . . ?
 F015 Sb18 F01W 89.6(4) . . ?
 F015 Sb18 F018 176.0(5) . . ?
 F015 Sb18 F019 94.3(5) . . ?
 F018 Sb18 F01K 89.2(4) . . ?
 F018 Sb18 F01O 87.6(4) . . ?
 F018 Sb18 F019 89.3(4) . . ?
 F019 Sb18 F01O 176.9(4) . . ?
 F01Y Sb19 F2BA 87.3(6) . . ?
 F04Q Sb19 F01Y 91.4(5) . . ?
 F04Q Sb19 F2BA 178.7(5) . . ?
 F04Q Sb19 F05D 89.6(6) . . ?
 F04Q Sb19 F06B 89.9(6) . . ?
 F04Q Sb19 F031 92.2(5) . . ?
 F05D Sb19 F01Y 177.9(5) . . ?
 F05D Sb19 F2BA 91.7(6) . . ?
 F05D Sb19 F06B 92.0(5) . . ?
 F05D Sb19 F031 90.4(5) . . ?
 F06B Sb19 F01Y 89.9(5) . . ?
 F06B Sb19 F2BA 89.6(6) . . ?
 F06B Sb19 F031 176.8(5) . . ?
 F031 Sb19 F01Y 87.7(5) . . ?
 F031 Sb19 F2BA 88.2(5) . . ?
 F55 Sb23 F9BA 169.5(17) . . ?
 F55 Sb23 F123 95.4(11) . . ?
 F55 Sb23 F193 97.3(12) . . ?
 F55 Sb23 F90 96.0(12) . . ?
 F69 Sb23 F9BA 83.1(12) . . ?
 F69 Sb23 F55 86.4(12) . . ?
 F69 Sb23 F123 85.2(11) . . ?
 F69 Sb23 F193 86.2(12) . . ?
 F69 Sb23 F90 177.5(13) . . ?
 F123 Sb23 F9BA 82.8(12) . . ?
 F193 Sb23 F9BA 83.0(12) . . ?
 F193 Sb23 F123 164.1(19) . . ?
 F193 Sb23 F90 94.0(12) . . ?
 F90 Sb23 F9BA 94.5(12) . . ?
 F90 Sb23 F123 94.1(12) . . ?
 F3 Sb24 F6DA 177(2) . . ?
 F3 Sb24 F9BB 87.1(13) . . ?
 F3 Sb24 F69A 89.3(12) . . ?
 F9BB Sb24 F6DA 90.9(13) . . ?
 F9BB Sb24 F69A 89.2(13) . . ?
 F55A Sb24 F3 91.4(13) . . ?
 F55A Sb24 F6DA 90.5(12) . . ?
 F55A Sb24 F9BB 176.8(17) . . ?
 F55A Sb24 F69A 87.9(12) . . ?
 F55A Sb24 F90A 91.3(12) . . ?
 F69A Sb24 F6DA 88.9(12) . . ?
 F90A Sb24 F3 91.4(13) . . ?
 F90A Sb24 F6DA 90.4(12) . . ?
 F90A Sb24 F9BB 91.6(13) . . ?
 F90A Sb24 F69A 178.9(15) . . ?
 F2EA Sb25 F462 88.7(9) . . ?
 F3EA Sb25 F2EA 89.7(9) . . ?
 F3EA Sb25 F4EA 178.4(12) . . ?
 F3EA Sb25 F462 89.4(9) . . ?
 F4EA Sb25 F2EA 89.4(9) . . ?
 F4EA Sb25 F462 89.2(9) . . ?
 F48 Sb25 F2EA 90.5(9) . . ?
 F48 Sb25 F3EA 90.7(9) . . ?
 F48 Sb25 F4EA 90.6(9) . . ?
 F48 Sb25 F153 91.6(9) . . ?
 F48 Sb25 F462 179.2(13) . . ?
 F153 Sb25 F2EA 177.9(12) . . ?
 F153 Sb25 F3EA 90.2(9) . . ?
 F153 Sb25 F4EA 90.6(9) . . ?
 F153 Sb25 F462 89.2(9) . . ?
 F36 Sb26 F7CA 99.8(10) . . ?
 F36 Sb26 F92 100.0(11) . . ?
 F36 Sb26 F113 95.5(10) . . ?
 F36 Sb26 F141 169.5(13) . . ?
 F92 Sb26 F7CA 94.0(10) . . ?
 F92 Sb26 F113 162.6(14) . . ?
 F92 Sb26 F141 82.9(10) . . ?
 F105 Sb26 F7CA 170.1(11) . . ?
 F105 Sb26 F36 89.3(10) . . ?
 F105 Sb26 F92 88.2(10) . . ?
 F105 Sb26 F113 84.1(10) . . ?
 F105 Sb26 F141 80.7(10) . . ?
 F113 Sb26 F7CA 91.1(10) . . ?
 F113 Sb26 F141 80.4(10) . . ?
 F141 Sb26 F7CA 90.0(10) . . ?
 F9CA Sb27 F8CA 83.3(10) . . ?
 F9CA Sb27 F42 175.9(11) . . ?
 F9CA Sb27 F74 90.7(10) . . ?
 F42 Sb27 F8CA 93.0(10) . . ?
 F74 Sb27 F8CA 91.5(10) . . ?
 F74 Sb27 F42 87.6(9) . . ?
 F75 Sb27 F8CA 166.5(14) . . ?
 F75 Sb27 F9CA 89.1(10) . . ?
 F75 Sb27 F42 94.9(10) . . ?
 F75 Sb27 F74 99.7(10) . . ?
 F75 Sb27 F257 85.3(10) . . ?
 F257 Sb27 F8CA 84.1(10) . . ?
 F257 Sb27 F9CA 93.9(10) . . ?
 F257 Sb27 F42 87.5(10) . . ?
 F257 Sb27 F74 173.2(11) . . ?
 F31 Sb28 F117 169(9) . . ?
 F31 Sb28 F167 93(3) . . ?
 F31 Sb28 F351 86(4) . . ?
 F109 Sb28 F31 94(3) . . ?
 F109 Sb28 F117 94(3) . . ?
 F109 Sb28 F167 93(3) . . ?
 F109 Sb28 F351 174(7) . . ?
 F117 Sb28 F167 93(3) . . ?
 F117 Sb28 F351 86(4) . . ?
 F167 Sb28 F351 93(3) . . ?
 F340 Sb28 F31 86(3) . . ?
 F340 Sb28 F109 87(3) . . ?
 F340 Sb28 F117 87(3) . . ?
 F340 Sb28 F167 180(2) . . ?
 F340 Sb28 F351 87(3) . . ?
 F1DA Sb30 F12 88.2(8) . . ?
 F1DA Sb30 F154 176.4(10) . . ?
 F24 Sb30 F1DA 90.0(8) . . ?
 F24 Sb30 F12 88.2(8) . . ?
 F24 Sb30 F154 89.9(8) . . ?
 F68 Sb30 F1DA 91.9(8) . . ?
 F68 Sb30 F12 179.9(13) . . ?
 F68 Sb30 F24 91.7(8) . . ?
 F68 Sb30 F289 91.9(8) . . ?
 F68 Sb30 F154 91.8(8) . . ?
 F289 Sb30 F1DA 90.1(8) . . ?
 F289 Sb30 F12 88.2(8) . . ?
 F289 Sb30 F24 176.5(10) . . ?
 F289 Sb30 F154 89.8(8) . . ?
 F154 Sb30 F12 88.2(8) . . ?
 F8FA Sb39 F15 88.9(8) . . ?
 F9FA Sb39 F8FA 91.2(8) . . ?
 F9FA Sb39 F15 179.8(14) . . ?
 F9FA Sb39 F150 91.2(8) . . ?
 F9FA Sb39 F166 90.7(9) . . ?
 F9FA Sb39 F324 91.0(8) . . ?
 F150 Sb39 F8FA 89.7(8) . . ?
 F150 Sb39 F15 88.9(8) . . ?
 F166 Sb39 F8FA 178.1(12) . . ?
 F166 Sb39 F15 89.2(9) . . ?
 F166 Sb39 F150 90.2(9) . . ?
 F166 Sb39 F324 90.1(9) . . ?
 F324 Sb39 F8FA 89.9(8) . . ?
 F324 Sb39 F15 88.9(8) . . ?
 F324 Sb39 F150 177.8(11) . . ?
 C035 F324 Sb39 164(5) 7_544 . ?
 F1DB Sb31 F24A 95.8(13) . . ?
 F1DB Sb31 F114 82.3(13) . . ?
 F2 Sb31 F1DB 98.0(13) . . ?
 F2 Sb31 F24A 152(2) . . ?
 F2 Sb31 F114 79.4(13) . . ?
 F2DA Sb31 F1DB 163.5(19) . . ?
 F2DA Sb31 F2 80.8(14) . . ?
 F2DA Sb31 F24A 79.1(14) . . ?
 F2DA Sb31 F114 81.2(13) . . ?
 F4 Sb31 F1DB 95.4(14) . . ?
 F4 Sb31 F2 101.9(15) . . ?
 F4 Sb31 F2DA 101.0(15) . . ?
 F4 Sb31 F24A 100.8(14) . . ?
 F4 Sb31 F114 177.5(15) . . ?
 F114 Sb31 F24A 78.6(13) . . ?
 F7BA Sb32 F26 88.8(12) . . ?
 F7BA Sb32 F385 85.6(11) . . ?
 F16 Sb32 F7BA 89.8(12) . . ?
 F16 Sb32 F26 89.7(12) . . ?
 F16 Sb32 F118 96.6(13) . . ?
 F16 Sb32 F218 95.2(12) . . ?
 F16 Sb32 F385 174.0(14) . . ?
 F26 Sb32 F385 86.4(12) . . ?
 F118 Sb32 F7BA 93.6(12) . . ?
 F118 Sb32 F26 173.3(14) . . ?
 F118 Sb32 F218 87.1(12) . . ?
 F118 Sb32 F385 87.5(12) . . ?
 F218 Sb32 F7BA 174.9(14) . . ?
 F218 Sb32 F26 90.0(12) . . ?
 F218 Sb32 F385 89.3(12) . . ?
 F2FA Sb35 F1FA 88.5(14) . . ?
 F86 Sb35 F1FA 90.8(14) . . ?
 F86 Sb35 F2FA 178.7(14) . . ?
 F86 Sb35 F93 90.6(14) . . ?
 F86 Sb35 F198 91.6(15) . . ?
 F86 Sb35 F261 91.7(14) . . ?
 F93 Sb35 F1FA 87.3(14) . . ?
 F93 Sb35 F2FA 90.5(14) . . ?
 F93 Sb35 F198 88.9(15) . . ?
 F93 Sb35 F261 178(2) . . ?
 F198 Sb35 F1FA 176(3) . . ?
 F198 Sb35 F2FA 89.1(14) . . ?
 F198 Sb35 F261 91.5(14) . . ?
 F261 Sb35 F1FA 92.2(14) . . ?
 F261 Sb35 F2FA 87.2(14) . . ?
 F2CA Sb36 F1CA 86.7(12) . . ?
 F2CA Sb36 F43 173.6(15) . . ?
 F2CA Sb36 F44 89.5(12) . . ?
 F43 Sb36 F1CA 88.5(12) . . ?
 F44 Sb36 F1CA 90.5(12) . . ?
 F44 Sb36 F43 86.4(12) . . ?
 F49 Sb36 F1CA 87.4(12) . . ?
 F49 Sb36 F2CA 92.1(13) . . ?
 F49 Sb36 F43 91.8(12) . . ?
 F49 Sb36 F44 177.2(16) . . ?
 F91 Sb36 F1CA 178.4(16) . . ?
 F91 Sb36 F2CA 94.1(13) . . ?
 F91 Sb36 F43 90.8(13) . . ?
 F91 Sb36 F44 91.0(13) . . ?
 F91 Sb36 F49 91.2(13) . . ?
 F5FA Sb37 F4FA 89.5(9) . . ?
 F7FA Sb37 F4FA 89.4(9) . . ?
 F7FA Sb37 F5FA 89.5(9) . . ?
 F95 Sb37 F4FA 89.6(9) . . ?
 F95 Sb37 F5FA 89.9(9) . . ?
 F95 Sb37 F7FA 178.7(13) . . ?
 F95 Sb37 F406 90.4(9) . . ?
 F165 Sb37 F4FA 179.7(15) . . ?
 F165 Sb37 F5FA 90.4(9) . . ?
 F165 Sb37 F7FA 90.4(9) . . ?
 F165 Sb37 F95 90.7(9) . . ?
 F165 Sb37 F406 90.4(9) . . ?
 F406 Sb37 F4FA 89.7(9) . . ?
 F406 Sb37 F5FA 179.1(13) . . ?
 F406 Sb37 F7FA 90.2(9) . . ?
 F2AA Sb38 F6FA 158(5) . . ?
 F2AA Sb38 F66 96.5(18) . . ?
 F2AB Sb38 F2AA 81(3) . . ?
 F2AB Sb38 F6FA 81(3) . . ?
 F2AB Sb38 F66 163(4) . . ?
 F2AB Sb38 F134 82(2) . . ?
 F66 Sb38 F6FA 95.8(18) . . ?
 F134 Sb38 F2AA 83(2) . . ?
 F134 Sb38 F6FA 81(2) . . ?
 F134 Sb38 F66 81(2) . . ?
 F211 Sb38 F2AA 99(2) . . ?
 F211 Sb38 F2AB 99(2) . . ?
 F211 Sb38 F6FA 98(2) . . ?
 F211 Sb38 F66 98(2) . . ?
 F211 Sb38 F134 178.0(16) . . ?
 F3GA Sb42 F4GA 179.4(14) . . ?
 F3GA Sb42 F5GA 90.7(9) . . ?
 F3GA Sb42 F22 90.1(9) . . ?
 F3GA Sb42 F102 89.9(9) . . ?
 F3GA Sb42 F110 90.4(9) . . ?
 F4GA Sb42 F102 89.5(9) . . ?
 F5GA Sb42 F4GA 89.9(9) . . ?
 F5GA Sb42 F22 90.5(9) . . ?
 F5GA Sb42 F102 179.3(14) . . ?
 F5GA Sb42 F110 90.0(9) . . ?
 F22 Sb42 F4GA 89.7(9) . . ?
 F22 Sb42 F102 89.9(9) . . ?
 F22 Sb42 F110 179.3(13) . . ?
 F110 Sb42 F4GA 89.8(9) . . ?
 F110 Sb42 F102 89.6(9) . . ?
 F6GA Sb44 F234 89.0(11) . . ?
 F6GA Sb44 F325 91.3(12) . . ?
 F7GA Sb44 F6GA 177.7(14) . . ?
 F7GA Sb44 F234 90.5(12) . . ?
 F7GA Sb44 F325 90.9(12) . . ?
 F37 Sb44 F6GA 89.8(12) . . ?
 F37 Sb44 F7GA 90.8(12) . . ?
 F37 Sb44 F209 93.7(12) . . ?
 F37 Sb44 F234 177.3(14) . . ?
 F37 Sb44 F325 89.3(12) . . ?
 F209 Sb44 F6GA 89.3(12) . . ?
 F209 Sb44 F7GA 88.4(11) . . ?
 F209 Sb44 F234 88.7(12) . . ?
 F209 Sb44 F325 177.0(14) . . ?
 F234 Sb44 F325 88.4(11) . . ?
 F0HA Sb47 F195 88.8(13) . . ?
 F9GA Sb47 F0HA 89.6(13) . . ?
 F9GA Sb47 F195 89.4(13) . . ?
 F9GA Sb47 F268 178.2(16) . . ?
 F45 Sb47 F0HA 90.2(13) . . ?
 F45 Sb47 F9GA 90.7(13) . . ?
 F45 Sb47 F195 179.0(17) . . ?
 F45 Sb47 F196 91.6(13) . . ?
 F45 Sb47 F268 90.8(13) . . ?
 F196 Sb47 F0HA 178.1(17) . . ?
 F196 Sb47 F9GA 91.0(13) . . ?
 F196 Sb47 F195 89.4(13) . . ?
 F196 Sb47 F268 90.1(13) . . ?
 F268 Sb47 F0HA 89.2(13) . . ?
 F268 Sb47 F195 89.2(13) . . ?
 N0AO Zn0C N0AQ 93.9(6) . . ?
 N0AO Zn0C N0DF 100.6(5) . . ?
 N0AO Zn0C N03W 87.0(6) . . ?
 N0AO Zn0C N04K 171.1(7) . . ?
 N0AQ Zn0C N03W 74.8(7) . . ?
 N0AQ Zn0C N04K 94.5(6) . . ?
 N0BX Zn0C N0AO 75.4(6) . . ?
 N0BX Zn0C N0AQ 163.0(6) . . ?
 N0BX Zn0C N0DF 98.2(6) . . ?
 N0BX Zn0C N03W 91.3(6) . . ?
 N0BX Zn0C N04K 97.1(6) . . ?
 N0DF Zn0C N0AQ 96.6(7) . . ?
 N0DF Zn0C N03W 169.0(7) . . ?
 N0DF Zn0C N04K 75.5(5) . . ?
 N04K Zn0C N03W 98.1(6) . . ?
 N0BR Zn0D N0A0 75.5(8) . . ?
 N0BR Zn0D N07P 166.0(8) . . ?
 N04R Zn0D N0A0 96.7(8) . . ?
 N04R Zn0D N0BR 93.1(7) . . ?
 N04R Zn0D N07P 94.5(6) . . ?
 N04R Zn0D N08H 73.7(8) . . ?
 N04R Zn0D N9 166.1(8) . . ?
 N07P Zn0D N0A0 91.9(7) . . ?
 N08H Zn0D N0A0 166.4(8) . . ?
 N08H Zn0D N0BR 95.1(7) . . ?
 N08H Zn0D N07P 98.3(6) . . ?
 N9 Zn0D N0A0 94.6(6) . . ?
 N9 Zn0D N0BR 97.6(7) . . ?
 N9 Zn0D N07P 77.1(6) . . ?
 N9 Zn0D N08H 96.4(8) . . ?
 N0AX Zn0F N0B4 95.2(7) . . ?
 N0AX Zn0F N0BW 171.0(9) . . ?
 N0AX Zn0F N09O 95.0(8) . . ?
 N0BW Zn0F N0B4 77.9(8) . . ?
 N0BW Zn0F N09O 91.3(8) . . ?
 N0CS Zn0F N0AX 76.7(9) . . ?
 N0CS Zn0F N0B4 93.7(8) . . ?
 N0CS Zn0F N0BW 97.7(9) . . ?
 N0CS Zn0F N09O 169.6(9) . . ?
 N09O Zn0F N0B4 93.2(7) . . ?
 N21 Zn0F N0AX 92.1(8) . . ?
 N21 Zn0F N0B4 167.9(9) . . ?
 N21 Zn0F N0BW 95.6(9) . . ?
 N21 Zn0F N0CS 97.3(9) . . ?
 N21 Zn0F N09O 76.5(8) . . ?
 N05A Zn1 N0EK 75.9(6) . . ?
 N05P Zn1 N0EK 92.7(6) . . ?
 N05P Zn1 N05A 96.2(6) . . ?
 N05P Zn1 N062 96.0(6) . . ?
 N06J Zn1 N0EK 98.5(6) . . ?
 N06J Zn1 N05A 170.7(7) . . ?
 N06J Zn1 N05P 76.4(6) . . ?
 N06J Zn1 N06L 95.5(6) . . ?
 N06J Zn1 N062 93.7(6) . . ?
 N06L Zn1 N0EK 97.8(7) . . ?
 N06L Zn1 N05A 92.7(6) . . ?
 N06L Zn1 N05P 167.6(6) . . ?
 N06L Zn1 N062 74.9(7) . . ?
 N062 Zn1 N0EK 166.4(6) . . ?
 N062 Zn1 N05A 92.7(5) . . ?
 N00S Zn06 N014 171.9(4) . . ?
 N00W Zn06 N00S 76.3(4) . . ?
 N00W Zn06 N014 95.8(4) . . ?
 N00W Zn06 N016 165.9(5) . . ?
 N00Y Zn06 N00S 90.0(4) . . ?
 N00Y Zn06 N00W 94.1(4) . . ?
 N00Y Zn06 N014 92.1(5) . . ?
 N00Y Zn06 N016 75.7(5) . . ?
 N013 Zn06 N00S 101.7(5) . . ?
 N013 Zn06 N00W 98.7(4) . . ?
 N013 Zn06 N00Y 164.4(4) . . ?
 N013 Zn06 N014 77.7(6) . . ?
 N013 Zn06 N016 93.1(5) . . ?
 N016 Zn06 N00S 93.7(4) . . ?
 N016 Zn06 N014 94.4(4) . . ?
 N00U Zn07 N01H 94.7(4) . . ?
 N00U Zn07 N010 90.2(4) . . ?
 N00X Zn07 N00U 76.4(5) . . ?
 N00X Zn07 N01D 99.6(5) . . ?
 N00X Zn07 N01H 97.3(5) . . ?
 N00X Zn07 N010 91.8(4) . . ?
 N01B Zn07 N00U 95.7(5) . . ?
 N01B Zn07 N00X 169.5(5) . . ?
 N01B Zn07 N01D 89.8(5) . . ?
 N01B Zn07 N01H 76.2(5) . . ?
 N01B Zn07 N010 95.1(5) . . ?
 N01D Zn07 N00U 164.2(5) . . ?
 N01D Zn07 N01H 101.0(5) . . ?
 N01D Zn07 N010 74.5(4) . . ?
 N01H Zn07 N010 170.4(5) . . ?
 N01E Zn08 N01S 76.6(5) . . ?
 N01E Zn08 N011 170.2(5) . . ?
 N01E Zn08 N012 98.9(7) . . ?
 N01E Zn08 N028 94.5(5) . . ?
 N01S Zn08 N011 95.5(5) . . ?
 N01S Zn08 N028 94.8(5) . . ?
 N011 Zn08 N028 91.9(5) . . ?
 N012 Zn08 N01S 89.3(4) . . ?
 N012 Zn08 N011 74.9(7) . . ?
 N012 Zn08 N028 166.5(7) . . ?
 N027 Zn08 N01E 96.1(5) . . ?
 N027 Zn08 N01S 169.7(6) . . ?
 N027 Zn08 N011 92.5(4) . . ?
 N027 Zn08 N012 99.1(5) . . ?
 N027 Zn08 N028 78.4(5) . . ?
 N01A Zn09 N07B 74.9(7) . . ?
 N01A Zn09 N017 94.6(6) . . ?
 N01G Zn09 N01A 94.0(6) . . ?
 N01G Zn09 N07B 91.3(6) . . ?
 N01G Zn09 N017 97.1(5) . . ?
 N01I Zn09 N01A 90.9(6) . . ?
 N01I Zn09 N01G 172.3(5) . . ?
 N01I Zn09 N07B 95.8(7) . . ?
 N01I Zn09 N017 76.5(6) . . ?
 N01R Zn09 N01A 162.3(7) . . ?
 N01R Zn09 N01G 77.5(6) . . ?
 N01R Zn09 N01I 99.4(6) . . ?
 N01R Zn09 N07B 89.6(6) . . ?
 N01R Zn09 N017 101.8(4) . . ?
 N07B Zn09 N017 167.1(6) . . ?
 C0BY N0A0 Zn0D 127.7(13) . . ?
 C52 N0A0 Zn0D 114.2(17) . . ?
 C52 N0A0 C0BY 117.9(16) . . ?
 C0DD N0AO Zn0C 114.3(10) . . ?
 C0E3 N0AO Zn0C 128.3(10) . . ?
 C0E3 N0AO C0DD 117.4(4) . . ?
 C25 N0AQ Zn0C 117.1(11) . . ?
 C25 N0AQ C44 117.5(4) . . ?
 C44 N0AQ Zn0C 124.7(12) . . ?
 C0CN N0AX Zn0F 127.9(15) . . ?
 C0CV N0AX Zn0F 117.2(16) . . ?
 C0CV N0AX C0CN 113.8(19) . . ?
 C0DO N0B4 Zn0F 111.1(18) . . ?
 C0DO N0B4 C0DP 120(2) . . ?
 C0DP N0B4 Zn0F 128.5(13) . . ?
 C0F6 N0BR Zn0D 125.4(13) . . ?
 C1BA N0BR Zn0D 115.9(12) . . ?
 C1BA N0BR C0F6 117.5(4) . . ?
 C0DT N0BW Zn0F 114.5(13) . . ?
 C0DT N0BW C0FB 117.2(4) . . ?
 C0FB N0BW Zn0F 128.2(14) . . ?
 C0AJ N0BX Zn0C 122.8(14) . . ?
 C0AJ N0BX C08N 106.0(15) . . ?
 C08N N0BX Zn0C 130.8(11) . . ?
 C0DG N0CS Zn0F 112.7(17) . . ?
 C0DG N0CS C0F3 117.5(4) . . ?
 C0F3 N0CS Zn0F 129.7(17) . . ?
 C0AW N0DF Zn0C 127.3(8) . . ?
 C0AW N0DF C0E4 117.1(4) . . ?
 C0E4 N0DF Zn0C 115.0(8) . . ?
 C17 N0EK Zn1 129.4(10) . . ?
 C17 N0EK C28 118.8(4) . . ?
 C28 N0EK Zn1 111.3(9) . . ?
 C01L N00S Zn06 115.6(9) . . ?
 C04N N00S Zn06 128.9(10) . . ?
 C04N N00S C01L 115.2(11) . . ?
 C02F N00U Zn07 127.4(10) . . ?
 C035 N00U Zn07 115.0(12) . . ?
 C035 N00U C02F 117.4(13) . . ?
 C03I N00W Zn06 128.4(8) . . ?
 C041 N00W Zn06 112.0(9) . . ?
 C041 N00W C03I 118.6(11) . . ?
 C01V N00X Zn07 114.8(10) . . ?
 C01V N00X C03V 117.3(12) . . ?
 C03V N00X Zn07 127.7(9) . . ?
 C06K N00Y Zn06 128.1(9) . . ?
 C066 N00Y Zn06 114.7(12) . . ?
 C066 N00Y C06K 117.2(14) . . ?
 C0BA N01A Zn09 116.2(17) . . ?
 C0BA N01A C04T 121.0(17) . . ?
 C04T N01A Zn09 122.8(12) . . ?
 C07M N01B Zn07 128.1(10) . . ?
 C087 N01B Zn07 115.5(11) . . ?
 C087 N01B C07M 116.1(15) . . ?
 C0BT N01D Zn07 120.5(10) . . ?
 C08T N01D Zn07 116.4(8) . . ?
 C08T N01D C0BT 121.4(11) . . ?
 C0AI N01E Zn08 114.3(8) . . ?
 C0AI N01E C0AP 117.4(4) . . ?
 C0AP N01E Zn08 128.2(9) . . ?
 C0A5 N01G Zn09 114.7(11) . . ?
 C0A5 N01G C07Z 116.1(13) . . ?
 C07Z N01G Zn09 129.2(11) . . ?
 C0AL N01H Zn07 123.4(12) . . ?
 C05K N01H Zn07 113.5(12) . . ?
 C05K N01H C0AL 122.7(16) . . ?
 C0C3 N01I Zn09 126.6(15) . . ?
 C07T N01I Zn09 113.9(13) . . ?
 C07T N01I C0C3 119.3(18) . . ?
 C0AH N01R Zn09 127.7(15) . . ?
 C08O N01R Zn09 114.1(11) . . ?
 C08O N01R C0AH 117.2(16) . . ?
 C0AE N01S Zn08 112.4(12) . . ?
 C0AE N01S C07O 122.3(13) . . ?
 C07O N01S Zn08 125.2(10) . . ?
 C071 N03W Zn0C 126.0(13) . . ?
 C091 N03W Zn0C 114.7(15) . . ?
 C091 N03W C071 119.3(17) . . ?
 C0CA N04K Zn0C 117.1(12) . . ?
 C0CA N04K C075 119.9(14) . . ?
 C075 N04K Zn0C 122.9(10) . . ?
 C0BS N04R Zn0D 115(2) . . ?
 C0BS N04R C0C9 119(3) . . ?
 C0C9 N04R Zn0D 125.7(17) . . ?
 C4BA N05A Zn1 111.9(12) . . ?
 C4BA N05A C08M 119.9(14) . . ?
 C08M N05A Zn1 127.5(12) . . ?
 C0C6 N05P Zn1 110.3(12) . . ?
 C0C6 N05P C09H 124.7(15) . . ?
 C09H N05P Zn1 124.3(11) . . ?
 C0BN N06J Zn1 114.6(9) . . ?
 C0BN N06J C26 117.5(5) . . ?
 C26 N06J Zn1 127.5(10) . . ?
 C0CE N06L Zn1 113.9(18) . . ?
 C0CE N06L C0CQ 122(2) . . ?
 C0CQ N06L Zn1 124.2(17) . . ?
 C0CW N07B Zn09 130.0(12) . . ?
 C0CW N07B C0DU 117.5(4) . . ?
 C0DU N07B Zn09 112.6(12) . . ?
 C0B9 N07P Zn0D 132.4(13) . . ?
 C3AA N07P Zn0D 111.3(12) . . ?
 C3AA N07P C0B9 115.8(16) . . ?
 C0CF N08H Zn0D 117(2) . . ?
 C0CF N08H C0D0 122(3) . . ?
 C0D0 N08H Zn0D 121(2) . . ?
 C4AA N9 Zn0D 115.6(10) . . ?
 C4AA N9 C5AA 117.5(4) . . ?
 C5AA N9 Zn0D 126.8(10) . . ?
 C0BK N09O Zn0F 130.0(15) . . ?
 C0D5 N09O Zn0F 114.0(15) . . ?
 C0D5 N09O C0BK 115(2) . . ?
 C04I N010 Zn07 128.6(8) . . ?
 C06O N010 Zn07 113.6(9) . . ?
 C06O N010 C04I 117.2(10) . . ?
 C06E N011 Zn08 113.3(10) . . ?
 C06E N011 C047 116.8(13) . . ?
 C047 N011 Zn08 129.4(10) . . ?
 C05U N012 Zn08 118.9(13) . . ?
 C07U N012 Zn08 117.6(17) . . ?
 C07U N012 C05U 123.0(17) . . ?
 C0A8 N013 Zn06 114.6(13) . . ?
 C0A8 N013 C049 116.9(16) . . ?
 C049 N013 Zn06 128.3(11) . . ?
 C08E N014 Zn06 108.2(13) . . ?
 C08E N014 C055 121.4(15) . . ?
 C055 N014 Zn06 130.2(11) . . ?
 C08Z N016 Zn06 124.2(12) . . ?
 C08Z N016 C042 122.5(15) . . ?
 C042 N016 Zn06 112.7(11) . . ?
 C02N N017 Zn09 129.1(9) . . ?
 C06H N017 Zn09 114.8(10) . . ?
 C06H N017 C02N 115.3(13) . . ?
 C0DZ N21 Zn0F 114.6(14) . . ?
 C51 N21 Zn0F 128.0(14) . . ?
 C51 N21 C0DZ 117.4(4) . . ?
 C0AA N027 Zn08 129.8(13) . . ?
 C0AA N027 C0AF 117.2(13) . . ?
 C0AF N027 Zn08 112.9(11) . . ?
 C0AC N028 Zn08 125.5(10) . . ?
 C0AS N028 Zn08 113.0(11) . . ?
 C0AS N028 C0AC 120.6(14) . . ?
 C0A2 N062 Zn1 123.3(13) . . ?
 C0AK N062 Zn1 117.9(17) . . ?
 C0AK N062 C0A2 118.3(19) . . ?
 C0AG C0A1 C07K 118.4(14) . . ?
 C0A9 C0A2 N062 115.1(19) . . ?
 C0A9 C0A2 C0AM 122.2(17) . . ?
 C0AM C0A2 N062 122.7(17) . . ?
 C0B5 C0A3 C07C 122.9(19) . . ?
 C098 C0A4 C08C 121.9(16) . . ?
 N01G C0A5 C08O 115.7(17) . . ?
 C0CC C0A7 C07R 116.0(17) . . ?
 C0CC C0A7 C098 123.3(18) . . ?
 C07R C0A7 C098 120.4(16) . . ?
 N013 C0A8 C08E 114.6(19) . . ?
 C0CX C0A8 N013 121(2) . . ?
 C0CX C0A8 C08E 124(2) . . ?
 C0A2 C0A9 C05L 116.9(17) . . ?
 C09D C0AA N027 123.3(17) . . ?
 C08D C0AB C09P 120.5(19) . . ?
 C0AN C0AC N028 120.8(19) . . ?
 C09A C0AC N028 119.9(19) . . ?
 C09A C0AC C0AN 119.3(14) . . ?
 C09C C0AD C0BL 115.1(19) . . ?
 N01S C0AE C0AI 121.1(16) . . ?
 N027 C0AF C0AS 117.6(15) . . ?
 N027 C0AF C0BM 123.6(15) . . ?
 C0BM C0AF C0AS 118.4(19) . . ?
 C0A1 C0AG C08N 123.5(15) . . ?
 C09C C0AH N01R 123.0(18) . . ?
 N01E C0AI C0AE 115.3(13) . . ?
 N01E C0AI C0CR 122.9(4) . . ?
 C0CR C0AI C0AE 121.5(13) . . ?
 N0BX C0AJ C0DD 109.7(17) . . ?
 N062 C0AK C0CE 109(2) . . ?
 N01H C0AL C0B1 119.5(17) . . ?
 C0A2 C0AM C09S 122.6(17) . . ?
 C09T C0AN C0AC 122.3(16) . . ?
 N01E C0AP C0D3 122.9(4) . . ?
 C0B8 C0AR C05H 111.7(16) . . ?
 C09N C0AR C0B8 121.3(15) . . ?
 C09N C0AR C05H 126.9(19) . . ?
 N028 C0AS C0AF 117.6(15) . . ?
 C0B0 C0AT C0B5 121(2) . . ?
 C0B0 C0AT C0C0 120(2) . . ?
 C0B5 C0AT C0C0 119(2) . . ?
 C07W C0AV C0BY 120(2) . . ?
 N0DF C0AW C0EJ 122.9(4) . . ?
 C07Z C0AZ C09V 118.4(16) . . ?
 C0AT C0B0 C0CI 116(2) . . ?
 C08Y C0B0 C0AT 119(2) . . ?
 C08Y C0B0 C0CI 125(2) . . ?
 C0C1 C0B1 C0AL 118.9(19) . . ?
 C08Z C0B3 C0C7 119.8(19) . . ?
 C0A3 C0B5 C0AT 119(2) . . ?
 C0B9 C0B6 C09J 116.9(17) . . ?
 C08R C0B7 C09M 122.3(17) . . ?
 C0BD C0B8 C0AR 116.1(16) . . ?
 C0B6 C0B9 N07P 118.7(17) . . ?
 C0B6 C0B9 C0CY 125.0(15) . . ?
 C0CY C0B9 N07P 116.1(17) . . ?
 N01A C0BA C0DU 120(2) . . ?
 C090 C0BB C0C9 123.6(18) . . ?
 C0B8 C0BD C09J 121.8(17) . . ?
 C05K C0BE C0C1 118(2) . . ?
 C0D2 C0BF C09P 131(2) . . ?
 C09E C0BG C0CY 128.2(17) . . ?
 C0BY C0BH C09M 113.2(19) . . ?
 C07T C0BJ C0CH 113.7(19) . . ?
 N09O C0BK C0DH 118.6(19) . . ?
 C0BQ C0BK N09O 127.2(18) . . ?
 C0BQ C0BK C0DH 113.8(19) . . ?
 C0AD C0BL C08O 121.4(18) . . ?
 C09G C0BM C0AF 114.9(17) . . ?
 N06J C0BN C0C6 113.7(14) . . ?
 N06J C0BN C0D6 122.9(4) . . ?
 C0D6 C0BN C0C6 123.3(14) . . ?
 C0C7 C0BO C042 118.3(18) . . ?
 C08T C0BP C0DN 119.5(15) . . ?
 C0BK C0BQ C098 124.0(18) . . ?
 N04R C0BS C0CF 125(3) . . ?
 N01D C0BT C0D4 120.6(14) . . ?
 C0C3 C0BU C0CH 125(3) . . ?
 C08M C0BV C0D9 123(2) . . ?
 C0AV C0BY N0A0 122(3) . . ?
 C0BH C0BY N0A0 115(2) . . ?
 C0BH C0BY C0AV 123(2) . . ?
 C0CN C0C0 C0AT 123(2) . . ?
 C0B1 C0C1 C0BE 117.9(19) . . ?
 C0BU C0C3 N01I 120(2) . . ?
 C222 C0C4 C0DD 118.4(4) . . ?
 N05P C0C6 C0BN 123.9(18) . . ?
 C0BO C0C7 C0B3 117.9(18) . . ?
 N04R C0C9 C0BB 126(2) . . ?
 N04R C0C9 C0CG 123(2) . . ?
 C0BB C0C9 C0CG 111(2) . . ?
 N04K C0CA C0E4 116.3(16) . . ?
 C0DP C0CB C09Q 117(2) . . ?
 C0A7 C0CC C0DH 114.3(18) . . ?
 N06L C0CE C0AK 123(3) . . ?
 N06L C0CE C0E6 122(3) . . ?
 C0E6 C0CE C0AK 114(3) . . ?
 N08H C0CF C0BS 109(3) . . ?
 N08H C0CF C0DM 122(3) . . ?
 C0DM C0CF C0BS 129(3) . . ?
 C0CM C0CG C0C9 124.2(18) . . ?
 C0BU C0CH C0BJ 118(2) . . ?
 C0D1 C0CI C0B0 127(2) . . ?
 C09Z C0CM C0CG 120.1(18) . . ?
 C0C0 C0CN N0AX 126(2) . . ?
 C0C0 C0CN C0D1 118(2) . . ?
 C0D1 C0CN N0AX 115(2) . . ?
 N06L C0CQ C0DK 118(2) . . ?
 C0E9 C0CR C0AI 118.5(4) . . ?
 N0AX C0CV C0DG 113(2) . . ?
 N07B C0CW C0F9 122.4(4) . . ?
 C0A8 C0CX C0EC 120(2) . . ?
 C0B9 C0CY C0BG 113.0(17) . . ?
 N08H C0D0 C0DA 119(3) . . ?
 C0CI C0D1 C0CN 116(2) . . ?
 C0BF C0D2 C0DP 114(2) . . ?
 C0E9 C0D3 C0AP 118.7(4) . . ?
 C0BT C0D4 C0DN 115.6(15) . . ?
 N09O C0D5 C0DZ 120(2) . . ?
 C0BN C0D6 C57 118.6(5) . . ?
 C0BV C0D9 C08L 119(2) . . ?
 C0D0 C0DA C0EI 121(3) . . ?
 N0AO C0DD C0AJ 117.0(15) . . ?
 N0AO C0DD C0C4 122.9(4) . . ?
 C0C4 C0DD C0AJ 118.2(15) . . ?
 N0CS C0DG C0CV 120(2) . . ?
 N0CS C0DG C81 123.0(4) . . ?
 C81 C0DG C0CV 116(2) . . ?
 C0CC C0DH C0BK 125.1(18) . . ?
 C0EF C0DK C0CQ 120(3) . . ?
 C0EI C0DM C0CF 122(3) . . ?
 C0BP C0DN C0D4 120.0(15) . . ?
 N0B4 C0DO C0DT 123(2) . . ?
 N0B4 C0DP C0D2 118(2) . . ?
 C0CB C0DP N0B4 119(2) . . ?
 C0CB C0DP C0D2 123(2) . . ?
 N0BW C0DT C0DO 113.1(19) . . ?
 N0BW C0DT C7AA 122.9(4) . . ?
 C7AA C0DT C0DO 124(2) . . ?
 N07B C0DU C0BA 116.0(18) . . ?
 N07B C0DU C72 122.4(4) . . ?
 C72 C0DU C0BA 120.4(18) . . ?
 N21 C0DZ C0D5 114(2) . . ?
 N21 C0DZ C91 122.8(5) . . ?
 C91 C0DZ C0D5 123(2) . . ?
 N0AO C0E3 C314 122.6(4) . . ?
 N0DF C0E4 C0CA 115.7(12) . . ?
 N0DF C0E4 C75 122.8(4) . . ?
 C75 C0E4 C0CA 121.4(12) . . ?
 C0CE C0E6 C0EF 121(3) . . ?
 C0D3 C0E9 C0CR 119.2(4) . . ?
 C08W C0EC C0CX 118.8(19) . . ?
 C0DK C0EF C0E6 117(3) . . ?
 C0EJ C0EH C75 119.1(4) . . ?
 C0DM C0EI C0DA 115(3) . . ?
 C0EH C0EJ C0AW 118.6(4) . . ?
 N0CS C0F3 C18 122.5(4) . . ?
 N0BR C0F6 C2BA 122.7(4) . . ?
 C99 C0F9 C0CW 117.5(5) . . ?
 N0BW C0FB C82 122.7(5) . . ?
 C57 C1AA C26 118.5(5) . . ?
 N0BR C1BA C52 117.1(19) . . ?
 N0BR C1BA C65 123.0(4) . . ?
 C65 C1BA C52 119.9(19) . . ?
 C01Z C01F C02B 120.3(18) . . ?
 C02C C01F C01Z 119.8(15) . . ?
 C02C C01F C02B 119.8(15) . . ?
 N00S C01L C041 109.3(12) . . ?
 C061 C01L N00S 125.2(11) . . ?
 C061 C01L C041 125.5(13) . . ?
 C01U C01M C02X 116.7(18) . . ?
 C01U C01M C022 122.1(14) . . ?
 C022 C01M C02X 120.9(16) . . ?
 C02G C01P C05S 116.0(15) . . ?
 C04B C01P C02G 120.9(13) . . ?
 C04B C01P C05S 123.1(15) . . ?
 C02J C01Q C02C 117.3(17) . . ?
 C04U C01Q C02C 123.2(17) . . ?
 C04U C01Q C02J 119.5(15) . . ?
 C01X C01T C026 116.1(13) . . ?
 C03R C01T C01X 120.0(13) . . ?
 C03R C01T C026 123.9(13) . . ?
 C01M C01U C023 118.0(14) . . ?
 N00X C01V C02E 121.4(14) . . ?
 N00X C01V C035 113.1(14) . . ?
 C02E C01V C035 125.5(14) . . ?
 C025 C01X C01T 119.1(13) . . ?
 C053 C01X C01T 122.3(13) . . ?
 C053 C01X C025 118.6(13) . . ?
 C03D C01Z C01F 118.0(15) . . ?
 C037 C02B C01F 125.1(11) . . ?
 C045 C02B C01F 115.3(12) . . ?
 C045 C02B C037 118.0(10) . . ?
 C70 C2BA C0F6 118.6(4) . . ?
 C01F C02C C01Q 122.7(16) . . ?
 C02M C02D C029 114.3(19) . . ?
 C02M C02D C036 116.9(16) . . ?
 C029 C02D C036 128.5(19) . . ?
 C06D C02E C01V 118.8(14) . . ?
 N00U C02F C02T 123.2(14) . . ?
 C02O C02F N00U 124.2(17) . . ?
 C02O C02F C02T 112.4(16) . . ?
 C01P C02G C030 117.4(14) . . ?
 C01P C02G C069 120.1(13) . . ?
 C030 C02G C069 122.4(16) . . ?
 C03N C02H C032 117.9(16) . . ?
 C5BA C02H C03N 119.7(13) . . ?
 C5BA C02H C032 122.3(16) . . ?
 C02L C02I C04Z 122.4(14) . . ?
 C02L C02I C024 118.1(13) . . ?
 C024 C02I C04Z 119.5(14) . . ?
 C01Q C02J C038 119.8(17) . . ?
 C03D C02J C01Q 119.8(16) . . ?
 C03D C02J C038 120.4(18) . . ?
 C020 C02K C029 126.0(17) . . ?
 C02P C02L C02I 120.0(13) . . ?
 C02D C02M C04D 124.1(17) . . ?
 C05Y C02N N017 116.7(15) . . ?
 C025 C02N N017 120.6(13) . . ?
 C025 C02N C05Y 122.6(13) . . ?
 C5BA C02O C02F 124.6(16) . . ?
 C02L C02P C03E 120.6(13) . . ?
 C03X C02Q C04P 122.7(15) . . ?
 C03X C02Q C046 120.5(16) . . ?
 C046 C02Q C04P 116.7(14) . . ?
 C02U C02R C037 123.8(14) . . ?
 C030 C02R C02U 116.7(11) . . ?
 C030 C02R C037 119.5(14) . . ?
 C03A C02S C5BA 118.9(16) . . ?
 C032 C02T C02F 125.5(14) . . ?
 C04B C02U C02R 122.8(14) . . ?
 C03V C02V C06D 117.2(14) . . ?
 C03E C02W C024 120.6(13) . . ?
 C01M C02X F19 90(2) . 11_677 ?
 C03F C02X F19 83(2) . 11_677 ?
 C03F C02X C01M 116.7(14) . . ?
 C03F C02X C03X 117.8(13) . . ?
 C03X C02X F19 91(2) . 11_677 ?
 C03X C02X C01M 125.2(14) . . ?
 C03M C02Y C05E 117.7(17) . . ?
 C03M C02Y C044 120.2(16) . . ?
 C044 C02Y C05E 122.1(15) . . ?
 C023 C02Z C03E 124.9(13) . . ?
 C023 C02Z C048 114.8(14) . . ?
 C048 C02Z C03E 119.7(15) . . ?
 C02S C03A C036 120.0(15) . . ?
 N07P C3AA C4AA 122(2) . . ?
 C033 C03B C05I 121.0(13) . . ?
 C097 C03B C05I 119.9(14) . . ?
 C097 C03B C033 119.0(14) . . ?
 C068 C03C C07S 118.3(19) . . ?
 C068 C03C C070 126(2) . . ?
 C070 C03C C07S 116(2) . . ?
 C02J C03D C01Z 122.2(15) . . ?
 C02P C03E C02Z 120.2(14) . . ?
 C02W C03E C02P 120.5(13) . . ?
 C02W C03E C02Z 119.3(14) . . ?
 C02X C03F C057 121.3(13) . . ?
 C03T C03H C04C 120.4(15) . . ?
 C04W C03H C03T 115.7(14) . . ?
 C04W C03H C04C 123.9(14) . . ?
 N00W C03I C07E 115.4(17) . . ?
 C038 C03I N00W 123.9(16) . . ?
 C038 C03I C07E 120.7(15) . . ?
 C07A C03J C03K 118.6(16) . . ?
 C07A C03J C08R 118.1(17) . . ?
 C08R C03J C03K 123.1(16) . . ?
 C04L C03K C03J 121.9(18) . . ?
 C04L C03K C06N 121.0(16) . . ?
 C06N C03K C03J 117(2) . . ?
 C03Q C03L C054 117.5(16) . . ?
 C07L C03L C03Q 120.5(13) . . ?
 C07L C03L C054 121.9(17) . . ?
 C04W C03M C02Y 115.5(16) . . ?
 C05G C03M C02Y 123.4(16) . . ?
 C05G C03M C04W 120.9(14) . . ?
 C036 C03N C02H 119.8(15) . . ?
 C04G C03O C06P 120.3(19) . . ?
 C04G C03O C07J 118.8(14) . . ?
 C07J C03O C06P 120.9(18) . . ?
 C06Q C03P C04Y 121.1(12) . . ?
 C065 C03Q C03L 122.5(14) . . ?
 C05Y C03R C01T 121.8(13) . . ?
 C070 C03S C05Q 120.7(17) . . ?
 C044 C03T C03H 123.1(14) . . ?
 C05B C03U C024 122.0(13) . . ?
 C02V C03V N00X 123.6(11) . . ?
 C02Q C03X C02X 121.7(13) . . ?
 C04F C03Y C03Z 124.3(16) . . ?
 C04F C03Y C05F 117.7(14) . . ?
 C05F C03Y C03Z 116.8(17) . . ?
 C04C C03Z C03Y 119.2(18) . . ?
 C06N C03Z C03Y 121(2) . . ?
 C06N C03Z C04C 119.9(15) . . ?
 C04M C04A C04L 118.9(14) . . ?
 C05I C04A C04L 119.7(14) . . ?
 C05I C04A C04M 121.4(13) . . ?
 N9 C4AA C3AA 113.3(16) . . ?
 N9 C4AA C23 123.0(4) . . ?
 C23 C4AA C3AA 123.4(16) . . ?
 C02U C04B C01P 119.7(14) . . ?
 N05A C4BA C28 122.0(16) . . ?
 C03Z C04C C03H 129.9(15) . . ?
 C03Z C04C C039 118.2(15) . . ?
 C039 C04C C03H 111.9(19) . . ?
 C02M C04D C06U 118.5(18) . . ?
 C020 C04D C02M 117.6(17) . . ?
 C020 C04D C06U 124(2) . . ?
 C045 C04E C06I 118.0(12) . . ?
 C054 C04E C06I 124.5(12) . . ?
 C054 C04E C045 117.4(11) . . ?
 C03Y C04F C04O 122.7(15) . . ?
 C07N C04G C03O 116.2(16) . . ?
 C05C C04H C06W 117.7(16) . . ?
 C05C C04H C09L 120.9(17) . . ?
 C06W C04H C09L 121.2(19) . . ?
 C05S C04I N010 113.6(15) . . ?
 C06R C04I N010 122.0(13) . . ?
 C06R C04I C05S 124.3(12) . . ?
 C053 C04J C021 122.2(12) . . ?
 C03K C04L C04A 122.3(17) . . ?
 C039 C04L C03K 118.5(14) . . ?
 C039 C04L C04A 119.0(18) . . ?
 C04S C04M C04A 119.9(13) . . ?
 N00S C04N C079 123.5(13) . . ?
 C04F C04O C09S 123.0(19) . . ?
 C05L C04O C04F 116.3(15) . . ?
 C05L C04O C09S 120.6(19) . . ?
 C02Q C04P C057 113.9(18) . . ?
 C05R C04P C02Q 120.4(14) . . ?
 C05R C04P C057 125.7(17) . . ?
 C04M C04S C033 119.5(13) . . ?
 N01A C04T C07S 120(2) . . ?
 N01A C04T C09F 128(2) . . ?
 C09F C04T C07S 111.8(18) . . ?
 C01Q C04U C07E 119.5(15) . . ?
 C055 C04V C046 121.4(14) . . ?
 C03H C04W C03M 125.6(14) . . ?
 C064 C04X C043 122.6(15) . . ?
 C03P C04Y C022 118.1(13) . . ?
 C06M C04Y C03P 117.9(12) . . ?
 C06M C04Y C022 123.7(13) . . ?
 C047 C04Z C02I 120.0(13) . . ?
 N9 C5AA C43 122.5(4) . . ?
 C047 C05B C03U 119.6(13) . . ?
 C02H C5BA C02O 120.0(15) . . ?
 C02H C5BA C02S 120.1(16) . . ?
 C02O C5BA C02S 119.9(18) . . ?
 C04H C05C C082 117.4(17) . . ?
 C064 C05C C04H 121.3(18) . . ?
 C064 C05C C082 121(2) . . ?
 C06K C05E C02Y 119.6(15) . . ?
 C05O C05F C03Y 123.2(15) . . ?
 C060 C05G C03M 117.2(15) . . ?
 C05X C05H C0AR 120.2(16) . . ?
 C05X C05H C06X 117.1(13) . . ?
 C06X C05H C0AR 122.4(16) . . ?
 C04A C05I C03B 118.4(13) . . ?
 C07D C05J C08G 117.8(18) . . ?
 C07D C05J C063 114.6(19) . . ?
 C08G C05J C063 127.4(18) . . ?
 N01H C05K C0BE 122.8(19) . . ?
 N01H C05K C087 116.3(17) . . ?
 C0BE C05K C087 121(2) . . ?
 C04O C05L C0A9 119.1(18) . . ?
 C04O C05L C05O 123.7(16) . . ?
 C05O C05L C0A9 117.2(19) . . ?
 C09I C05M C07U 118(2) . . ?
 C088 C05N C07X 121.4(19) . . ?
 C05F C05O C05L 116.2(16) . . ?
 C03S C05Q C06C 120.7(18) . . ?
 C06F C05Q C03S 117.6(18) . . ?
 C06F C05Q C06C 122(2) . . ?
 C055 C05R C04P 120.2(15) . . ?
 C04I C05S C01P 119.7(13) . . ?
 C09V C05T C06Y 122.0(18) . . ?
 C056 C05T C06Y 115.8(16) . . ?
 C056 C05T C09V 122.2(15) . . ?
 N012 C05U C06E 111.0(18) . . ?
 C08P C05U N012 123.4(19) . . ?
 C08P C05U C06E 126(2) . . ?
 C05H C05X C063 127.3(15) . . ?
 C03R C05Y C02N 118.5(13) . . ?
 C06Q C05Z C08V 120.1(15) . . ?
 C06Q C05Z C067 123.1(13) . . ?
 C067 C05Z C08V 116.8(14) . . ?
 C07R C06A C08C 112.7(15) . . ?
 C07R C06A C020 126.5(14) . . ?
 C020 C06A C08C 120.5(14) . . ?
 C82 C6AA C7AA 119.0(4) . . ?
 C05Q C06C C088 129(2) . . ?
 C058 C06C C05Q 120.1(16) . . ?
 C058 C06C C088 111(2) . . ?
 C02E C06D C02V 121.6(15) . . ?
 N011 C06E C05U 121.6(17) . . ?
 C068 C06F C05Q 122.8(18) . . ?
 C07K C06G C08I 118.9(14) . . ?
 C08X C06G C07K 118.5(15) . . ?
 C08X C06G C08I 122.6(15) . . ?
 N017 C06H C07T 115.1(17) . . ?
 C06Y C06I C04E 124.4(14) . . ?
 C06Y C06I C095 117.1(12) . . ?
 C095 C06I C04E 118.2(14) . . ?
 C05E C06K N00Y 123.8(14) . . ?
 C05E C06K C060 117.5(15) . . ?
 C060 C06K N00Y 118.6(16) . . ?
 C04Y C06M C067 121.5(13) . . ?
 C03Z C06N C03K 121.4(17) . . ?
 N010 C06O C08T 118.6(13) . . ?
 C08F C06P C03O 121.1(16) . . ?
 C063 C06P C03O 121.1(16) . . ?
 C063 C06P C08F 117.8(14) . . ?
 C03P C06Q C05Z 118.6(13) . . ?
 C069 C06R C04I 117.1(13) . . ?
 C065 C06T C07Y 122.0(17) . . ?
 C065 C06T C096 122(2) . . ?
 C096 C06T C07Y 116.3(18) . . ?
 C09U C06U C04D 117.0(19) . . ?
 C09U C06U C083 118.6(19) . . ?
 C083 C06U C04D 124.4(16) . . ?
 C07M C06V C033 117.5(13) . . ?
 C04H C06W C043 122.0(17) . . ?
 C05H C06X C08D 124.2(14) . . ?
 C08F C06X C05H 119.6(16) . . ?
 C08F C06X C08D 116.1(16) . . ?
 C06I C06Y C05T 124.3(14) . . ?
 C07A C06Z C09M 122.1(19) . . ?
 C07W C06Z C07A 120(2) . . ?
 C07W C06Z C09M 117(2) . . ?
 C06Z C07A C03J 122.1(16) . . ?
 C6AA C7AA C0DT 118.5(4) . . ?
 C07X C07C C0A3 126.3(18) . . ?
 C08Y C07C C0A3 113(2) . . ?
 C08Y C07C C07X 121.0(18) . . ?
 C08L C07D C05J 118.5(19) . . ?
 C04U C07E C03I 120.7(15) . . ?
 C080 C07F C07K 123.4(14) . . ?
 C072 C07G C08J 121.5(15) . . ?
 C08G C07H C08U 119.7(11) . . ?
 C079 C07I C061 119.7(12) . . ?
 C074 C07J C03O 118.9(18) . . ?
 C0A1 C07K C06G 120.7(14) . . ?
 C0A1 C07K C07F 122.4(15) . . ?
 C07F C07K C06G 116.9(15) . . ?
 C03L C07L C07Y 121.0(16) . . ?
 C06V C07M N01B 118.7(14) . . ?
 C06V C07M C09K 122.1(14) . . ?
 C09K C07M N01B 119.1(16) . . ?
 C077 C07N C04G 128.7(18) . . ?
 C07Q C07O N01S 118.7(17) . . ?
 C084 C07O N01S 118.0(18) . . ?
 C084 C07O C07Q 123.2(16) . . ?
 C07V C07Q C07O 121.9(16) . . ?
 C0A7 C07R C06A 122.7(15) . . ?
 C03C C07S C04T 119.9(17) . . ?
 N01I C07T C0BJ 123.6(18) . . ?
 N01I C07T C06H 119.0(18) . . ?
 C0BJ C07T C06H 117.2(19) . . ?
 N012 C07U C05M 118(2) . . ?
 C07Q C07V C072 117.7(17) . . ?
 C0AV C07W C06Z 123(2) . . ?
 C05N C07X C07C 118.1(18) . . ?
 C05N C07X C059 120.2(19) . . ?
 C059 C07X C07C 121(2) . . ?
 C07L C07Y C06T 116.5(19) . . ?
 C09Y C07Y C06T 120.0(17) . . ?
 C09Y C07Y C07L 123(2) . . ?
 C0AZ C07Z N01G 116.8(18) . . ?
 C094 C07Z N01G 118.5(16) . . ?
 C094 C07Z C0AZ 124.0(15) . . ?
 C08D C08A C09R 119.3(18) . . ?
 C9AA C8AA C51 118.4(5) . . ?
 C083 C08B C090 117.8(16) . . ?
 C0A4 C08C C06A 123.0(15) . . ?
 C0AB C08D C06X 118.9(18) . . ?
 C0AB C08D C08A 122.0(18) . . ?
 C08A C08D C06X 119.1(19) . . ?
 N014 C08E C0A8 124.7(19) . . ?
 C06X C08F C06P 123.9(16) . . ?
 C07H C08G C05J 123.4(17) . . ?
 C099 C08I C06G 123.0(13) . . ?
 C059 C08J C07G 118.5(16) . . ?
 C092 C08J C07G 115.2(16) . . ?
 C092 C08J C059 126.3(15) . . ?
 C07D C08L C0D9 121(2) . . ?
 C07D C08L C08U 121(2) . . ?
 C08U C08L C0D9 118(2) . . ?
 C0BV C08M N05A 116(2) . . ?
 C0BV C08M C085 118(2) . . ?
 C085 C08M N05A 125(2) . . ?
 C0AG C08N N0BX 123.3(16) . . ?
 C08X C08N N0BX 115.2(15) . . ?
 C08X C08N C0AG 121.4(16) . . ?
 N01R C08O C0A5 117.4(17) . . ?
 N01R C08O C0BL 120.0(16) . . ?
 C0BL C08O C0A5 122(2) . . ?
 C05U C08P C09I 113.5(18) . . ?
 C092 C08Q C050 117.0(15) . . ?
 C0B7 C08R C03J 121.1(16) . . ?
 C068 C08S C09F 115(2) . . ?
 N01D C08T C06O 116.0(11) . . ?
 C0BP C08T N01D 122.6(13) . . ?
 C0BP C08T C06O 120.8(14) . . ?
 C07H C08U C08L 119.0(18) . . ?
 C07H C08U C085 121.8(13) . . ?
 C08L C08U C085 119.2(16) . . ?
 C09H C08V C05Z 119.1(15) . . ?
 C049 C08W C0EC 113.6(18) . . ?
 C08N C08X C06G 117.2(14) . . ?
 C0B0 C08Y C07C 125(2) . . ?
 N016 C08Z C0B3 120.9(18) . . ?
 C077 C09A C0AC 120.3(16) . . ?
 C8AA C9AA C91 118.9(4) . . ?
 C09L C09B C071 125.1(19) . . ?
 C0AD C09C C0AH 123.2(18) . . ?
 C0AA C09D C09G 121.1(18) . . ?
 C09J C09E C0BG 110.1(18) . . ?
 C09N C09E C0BG 123.1(19) . . ?
 C09N C09E C09J 126.6(19) . . ?
 C08S C09F C04T 127.8(19) . . ?
 C0BM C09G C09D 119.6(18) . . ?
 C08V C09H N05P 118.0(17) . . ?
 C08V C09H C093 121.3(16) . . ?
 C093 C09H N05P 120.4(16) . . ?
 C05M C09I C08P 125(2) . . ?
 C0BD C09J C0B6 120.4(19) . . ?
 C0BD C09J C09E 113.2(16) . . ?
 C09E C09J C0B6 126.4(19) . . ?
 C097 C09K C07M 118.8(13) . . ?
 C09B C09L C04H 118.6(18) . . ?
 C0BH C09M C0B7 122(2) . . ?
 C0BH C09M C06Z 123.8(18) . . ?
 C06Z C09M C0B7 114(2) . . ?
 C0AR C09N C09E 120.8(19) . . ?
 C0AB C09P C0BF 128(2) . . ?
 C0AB C09P C09Q 121(2) . . ?
 C0BF C09P C09Q 111(2) . . ?
 C0CB C09Q C09P 124(2) . . ?
 C0CB C09Q C09R 119(2) . . ?
 C09P C09Q C09R 116.7(18) . . ?
 C08A C09R C09Q 120.6(17) . . ?
 C0AM C09S C04O 118.4(18) . . ?
 C0AN C09T C074 117.8(17) . . ?
 C06U C09U C09Z 121.8(17) . . ?
 C0AZ C09V C05T 118.7(15) . . ?
 C075 C09W C09Y 123.5(19) . . ?
 C09W C09Y C07Y 118.5(18) . . ?
 C0CM C09Z C09U 122(2) . . ?
 C0CM C09Z C090 120(2) . . ?
 C090 C09Z C09U 118.3(17) . . ?
 N0EK C17 C20 122.3(4) . . ?
 C94 C18 C0F3 118.8(4) . . ?
 C43 C19 C23 119.1(4) . . ?
 C02K C020 C04D 117.9(16) . . ?
 C02K C020 C06A 121.0(17) . . ?
 C04D C020 C06A 120.8(19) . . ?
 C24 C20 C17 118.1(4) . . ?
 C04J C021 C023 126.1(13) . . ?
 C026 C021 C04J 116.7(13) . . ?
 C026 C021 C023 117.1(14) . . ?
 C01M C022 C04Y 131.1(16) . . ?
 C01M C022 C048 118.7(13) . . ?
 C048 C022 C04Y 110.1(17) . . ?
 C60 C22 C25 118.5(5) . . ?
 C01U C023 C021 114.2(16) . . ?
 C02Z C023 C01U 123.6(12) . . ?
 C02Z C023 C021 122.3(14) . . ?
 C19 C23 C4AA 118.5(4) . . ?
 C68 C24 C20 119.7(4) . . ?
 C02I C024 C03U 115.9(14) . . ?
 C02W C024 C02I 119.9(14) . . ?
 C02W C024 C03U 124.1(14) . . ?
 N0AQ C25 C22 123.1(4) . . ?
 N0AQ C25 C091 112.3(17) . . ?
 C22 C25 C091 124.6(18) . . ?
 C02N C025 C01X 117.8(13) . . ?
 N06J C26 C1AA 122.4(4) . . ?
 C021 C026 C01T 123.0(12) . . ?
 N0EK C28 C4BA 117.6(15) . . ?
 N0EK C28 C68 121.8(4) . . ?
 C68 C28 C4BA 119.6(15) . . ?
 C02D C029 C043 119.1(19) . . ?
 C02K C029 C02D 120.0(17) . . ?
 C02K C029 C043 120.4(16) . . ?
 C02R C030 C02G 122.3(13) . . ?
 C60 C31 C44 118.6(5) . . ?
 C02T C032 C02H 115.0(14) . . ?
 C03B C033 C04S 119.4(14) . . ?
 C03B C033 C06V 120.9(14) . . ?
 C06V C033 C04S 119.7(14) . . ?
 N00U C035 F324 142(3) . 8_454 ?
 N00U C035 C01V 120.7(15) . . ?
 C01V C035 F324 90(3) . 8_454 ?
 C03A C036 C02D 118.0(16) . . ?
 C03N C036 C02D 120.7(18) . . ?
 C03N C036 C03A 121.2(16) . . ?
 C02B C037 C02R 118.1(10) . . ?
 C073 C037 C02B 120.3(10) . . ?
 C073 C037 C02R 121.7(11) . . ?
 C03I C038 C02J 119.8(17) . . ?
 C04L C039 C04C 120.9(15) . . ?
 N00W C041 C01L 126.3(12) . . ?
 N016 C042 C0BO 120.3(18) . . ?
 N016 C042 C066 115.9(15) . . ?
 C066 C042 C0BO 123.7(19) . . ?
 C04X C043 C06W 114.4(18) . . ?
 C04X C043 C029 126.9(14) . . ?
 C06W C043 C029 118.7(17) . . ?
 C19 C43 C5AA 118.9(4) . . ?
 N0AQ C44 C31 122.9(4) . . ?
 C03T C044 C02Y 119.7(14) . . ?
 C04E C045 C02B 121.6(11) . . ?
 C04V C046 C02Q 118.4(14) . . ?
 C04Z C047 N011 117.8(14) . . ?
 C05B C047 N011 119.4(15) . . ?
 C05B C047 C04Z 122.8(13) . . ?
 C022 C048 C02Z 122.5(13) . . ?
 C08W C049 N013 129.2(16) . . ?
 C072 C050 C08Q 118.0(16) . . ?
 C084 C050 C08Q 119.1(17) . . ?
 C084 C050 C072 122.8(15) . . ?
 N21 C51 C8AA 122.5(5) . . ?
 C093 C051 C067 121.9(16) . . ?
 N0A0 C52 C1BA 117(2) . . ?
 C04J C053 C01X 119.5(12) . . ?
 C04E C054 C03L 120.6(12) . . ?
 C073 C054 C03L 118.8(12) . . ?
 C073 C054 C04E 120.6(10) . . ?
 C04V C055 N014 119.9(15) . . ?
 C05R C055 N014 117.2(15) . . ?
 C05R C055 C04V 122.9(16) . . ?
 C05T C056 C094 116.7(17) . . ?
 C076 C056 C05T 120.7(14) . . ?
 C076 C056 C094 122.5(15) . . ?
 C1AA C57 C0D6 118.3(7) . . ?
 C03F C057 C04P 122.5(15) . . ?
 C06C C058 C059 126.2(17) . . ?
 C07X C059 C08J 121(2) . . ?
 C058 C059 C07X 117.0(16) . . ?
 C058 C059 C08J 121.5(17) . . ?
 C31 C60 C22 119.3(5) . . ?
 C05G C060 C06K 124.5(15) . . ?
 C01L C061 C07I 117.1(13) . . ?
 C05X C063 C05J 122.4(15) . . ?
 C06P C063 C05J 123.0(14) . . ?
 C06P C063 C05X 114.4(15) . . ?
 C05C C064 C04X 121.9(17) . . ?
 C03Q C065 C06T 117.4(16) . . ?
 C70 C65 C1BA 118.5(4) . . ?
 N00Y C066 C042 120.9(17) . . ?
 C06M C067 C05Z 117.4(14) . . ?
 C06M C067 C051 121.8(15) . . ?
 C051 C067 C05Z 120.7(14) . . ?
 C24 C68 C28 118.3(4) . . ?
 C06F C068 C03C 116.2(18) . . ?
 C08S C068 C03C 127(2) . . ?
 C08S C068 C06F 117(2) . . ?
 C06R C069 C02G 122.7(14) . . ?
 C65 C70 C2BA 119.1(4) . . ?
 C03S C070 C03C 116.6(17) . . ?
 N03W C071 C082 118(2) . . ?
 C09B C071 N03W 124.3(19) . . ?
 C09B C071 C082 118.0(18) . . ?
 C99 C72 C0DU 118.2(4) . . ?
 C07G C072 C07V 120.3(18) . . ?
 C07G C072 C050 121.5(15) . . ?
 C050 C072 C07V 118.0(17) . . ?
 C037 C073 C054 122.1(11) . . ?
 C07J C074 C077 122(2) . . ?
 C09T C074 C07J 119(2) . . ?
 C09T C074 C077 119.2(15) . . ?
 C09W C075 N04K 119(2) . . ?
 C096 C075 N04K 118(2) . . ?
 C096 C075 C09W 123.0(19) . . ?
 C0EH C75 C0E4 118.9(4) . . ?
 C095 C076 C056 119.4(14) . . ?
 C07N C077 C074 115.6(19) . . ?
 C09A C077 C07N 123(2) . . ?
 C09A C077 C074 121.0(16) . . ?
 C04N C079 C07I 119.1(12) . . ?
 C07F C080 C088 126.0(14) . . ?
 C07F C080 C099 118.4(14) . . ?
 C099 C080 C088 115.1(15) . . ?
 C94 C81 C0DG 118.4(4) . . ?
 C05C C082 C071 119.8(17) . . ?
 C6AA C82 C0FB 118.6(4) . . ?
 C08B C083 C06U 124.8(17) . . ?
 C07O C084 C050 116.0(16) . . ?
 C08M C085 C08U 123.0(19) . . ?
 N01B C087 C05K 117.8(17) . . ?
 C05N C088 C06C 124.1(18) . . ?
 C05N C088 C080 121.8(19) . . ?
 C06C C088 C080 114(2) . . ?
 C0BB C090 C08B 120(2) . . ?
 C09Z C090 C0BB 121.3(19) . . ?
 C09Z C090 C08B 118.8(17) . . ?
 C0DZ C91 C9AA 118.4(4) . . ?
 N03W C091 C25 121(2) . . ?
 C08J C092 C08Q 126.5(15) . . ?
 C051 C093 C09H 120.2(15) . . ?
 C07Z C094 C056 119.6(15) . . ?
 C18 C94 C81 119.3(4) . . ?
 C076 C095 C06I 122.6(14) . . ?
 C075 C096 C06T 118.8(19) . . ?
 C09K C097 C03B 121.6(13) . . ?
 C0A4 C098 C0A7 119.0(17) . . ?
 C0A4 C098 C0BQ 122.0(16) . . ?
 C0BQ C098 C0A7 119.0(17) . . ?
 C72 C99 C0F9 118.3(5) . . ?
 C08I C099 C080 119.1(14) . . ?
 C314 C222 C0C4 119.2(4) . . ?
 C222 C314 C0E3 118.8(4) . . ?

_smtbx_masks_special_details       ?
loop_
  _smtbx_masks_void_nr
  _smtbx_masks_void_average_x
  _smtbx_masks_void_average_y
  _smtbx_masks_void_average_z
  _smtbx_masks_void_volume
  _smtbx_masks_void_count_electrons
  _smtbx_masks_void_content
 1 -0.550 -0.949 -0.907 84063.7 24776.0 ?
 2 0.000 0.250 0.125 301.5 145.9 ?
 3 0.000 0.750 0.875 301.5 145.9 ?
 4 0.063 0.434 0.245 434.0 123.1 ?
 5 0.063 0.934 0.755 434.0 123.1 ?
 6 0.062 0.457 0.013 12.2 0.0 ?
 7 0.062 0.957 0.987 12.2 0.0 ?
 8 0.184 0.187 0.005 434.0 123.1 ?
 9 0.184 0.687 -0.005 434.0 123.1 ?
 10 0.207 0.188 0.237 12.2 0.0 ?
 11 0.207 0.688 0.763 12.2 0.0 ?
 12 0.316 0.313 0.495 434.0 123.1 ?
 13 0.316 0.813 0.505 434.0 123.1 ?
 14 0.293 0.312 0.263 12.2 0.0 ?
 15 0.293 0.812 0.737 12.2 0.0 ?
 16 0.437 0.066 0.255 434.0 123.1 ?
 17 0.437 0.566 0.745 434.0 123.1 ?
 18 0.438 0.043 0.487 12.2 0.0 ?
 19 0.500 0.250 0.375 301.5 145.9 ?
 20 0.438 0.543 0.513 12.2 0.0 ?
 21 0.500 0.750 0.625 301.5 145.9 ?
 22 0.563 0.434 0.255 434.0 123.1 ?
 23 0.563 0.934 0.745 434.0 123.1 ?
 24 0.562 0.457 0.487 12.2 0.0 ?
 25 0.562 0.957 0.513 12.2 0.0 ?
 26 0.684 0.187 0.495 434.0 123.1 ?
 27 0.684 0.687 0.505 434.0 123.1 ?
 28 0.707 0.188 0.263 12.2 0.0 ?
 29 0.707 0.688 0.737 12.2 0.0 ?
 30 0.816 0.313 0.005 434.0 123.1 ?
 31 0.816 0.813 -0.005 434.0 123.1 ?
 32 0.793 0.312 0.237 12.2 0.0 ?
 33 0.793 0.812 0.763 12.2 0.0 ?
 34 0.937 0.066 0.245 434.0 123.1 ?
 35 0.937 0.566 0.755 434.0 123.1 ?
 36 0.938 0.043 0.013 12.2 0.0 ?
 37 0.938 0.543 0.987 12.2 0.0 ?

_shelx_res_file
;
TITL cut1_a.res in I4(1)/a
    cut1_a_sq.res
    created by SHELXL-2018/3 at 18:36:25 on 07-Mar-2024
CELL 0.6889 79.6528 79.6528 41.5024 90 90 90
ZERR 16 0.0001 0.0001 0.0002 0 0 0
LATT 2
SYMM 0.5-X,-Y,0.5+Z
SYMM 0.75-Y,0.25+X,0.25+Z
SYMM 0.75+Y,0.75-X,0.75+Z
SFAC C H F N Sb Zn
DISP C 0.0032 0.0015 10.8482
DISP H -0 0 0.6228
DISP N 0.006 0.003 18.3366
DISP Sb -0.6592 1.4081 6126.2704
DISP Zn 0.3262 1.3876 5404.7932
UNIT 6720 4416 1536 768 256 128
DFIX 1.86 Sb7 F87 Sb7 F0EN Sb7 F08K Sb7 F0EO Sb7 F0E0 Sb7 F0ED
DFIX 1.86 Sb9 F0BZ Sb9 F0C8 Sb9 F0DW Sb9 F0EG Sb9 F0CK Sb9 F0B2
DFIX 1.468 0.005 C3AA C4AA
DFIX 1.346 0.005 N9 C4AA
DFIX 1.346 0.005 N9 C5AA
DFIX 1.385 0.005 C4AA C23
DFIX 1.385 0.005 C43 C5AA
DFIX 1.38 0.005 C23 C19
DFIX 1.38 0.005 C19 C43
DFIX 1.468 0.005 C0BA C0DU
DFIX 1.385 0.005 C0F9 C0CW
DFIX 1.38 0.005 C99 C0F9
DFIX 2.314 0.005 Zn1 N0EK
DFIX 1.346 0.005 N0BW C0DT
DFIX 1.346 0.005 N0BW C0FB
DFIX 1.385 0.005 C82 C0FB
DFIX 1.385 0.005 C0DT C7AA
DFIX 1.38 0.005 C7AA C6AA
DFIX 1.38 0.005 C6AA C82
DFIX 1.346 0.005 N0DF C0E4
DFIX 1.346 0.005 N0DF C0AW
DFIX 1.385 0.005 C0E4 C75
DFIX 1.385 0.005 C0EJ C0AW
DFIX 1.38 0.005 C75 C0EH
DFIX 1.38 0.005 C0EH C0EJ
DFIX 1.468 0.005 C0D5 C0DZ
DFIX 2.1 0.1 N21 Zn0F
DFIX 1.346 0.005 N21 C0DZ
DFIX 1.346 0.005 N21 C51
DFIX 1.385 0.005 C0DZ C91
DFIX 1.385 0.005 C8AA C51
DFIX 1.38 0.005 C91 C9AA
DFIX 1.38 0.005 C9AA C8AA
DFIX 1.468 0.005 C0CV C0DG
DFIX 1.346 0.005 N0CS C0DG
DFIX 1.346 0.005 N0CS C0F3
DFIX 1.385 0.005 C18 C0F3
DFIX 1.385 0.005 C0DG C81
DFIX 1.38 0.005 C81 C94
DFIX 1.38 0.005 C94 C18
DFIX 1.468 0.005 C52 C1BA
DFIX 1.346 0.005 N0BR C1BA
DFIX 1.346 0.005 N0BR C0F6
DFIX 1.385 0.005 C1BA C65
DFIX 1.385 0.005 C2BA C0F6
DFIX 1.38 0.005 C65 C70
DFIX 1.38 0.005 C70 C2BA
DFIX 1.346 0.005 N0EK C17
DFIX 1.385 0.005 C20 C17
DFIX 1.38 0.005 C24 C20
DFIX 1.468 0.005 C4BA C28
DFIX 1.346 0.005 N0EK C28
DFIX 1.38 0.005 C68 C24
DFIX 1.385 0.005 C28 C68
DFIX 1.346 0.005 N07B C0DU
DFIX 1.346 0.005 N07B C0CW
DFIX 1.385 0.005 C0DU C72
DFIX 1.38 0.005 C72 C99
DFIX 1.468 0.005 C091 C25
DFIX 1.346 0.005 N0AQ C25
DFIX 1.346 0.005 N0AQ C44
DFIX 1.385 0.005 C25 C22
DFIX 1.385 0.005 C31 C44
DFIX 1.38 0.005 C60 C31
DFIX 1.38 0.005 C22 C60
DFIX 1.86 Sb9 F136 Sb9 F3FA Sb9 F33 Sb9 F6AA Sb9 F82 Sb9 F161
DFIX 1.86 Sb5 F1AA Sb5 F142 Sb5 F177 Sb5 F5AA Sb5 F121 Sb5 F7AA
DFIX 1.86 Sb17 F13 Sb17 F2A Sb17 F11 Sb17 F79 Sb17 F98 Sb17 F32
DFIX 1.86 Sb16 F13A Sb16 F2B Sb16 F11A Sb16 F79A Sb16 F98A Sb16 F32A
DFIX 1.86 Sb21 F169 Sb21 F116 Sb21 F180 Sb21 F188 Sb21 F18 Sb21 F182
DFIX 1.86 Sb5 F7AA Sb5 F121 Sb5 F142 Sb5 F177 Sb5 F5AA Sb5 F1AA
DFIX 1.86 Sb6 F61 Sb6 F56 Sb6 F57 Sb6 F58 Sb6 F59 Sb6 F60
DFIX 1.86 Sb10 F50 Sb10 F51 Sb10 F52 Sb10 F53 Sb10 F54 Sb10 F4AA
DFIX 1.86 Sb4 F1BA Sb4 F0BA Sb4 F0FF Sb4 F0AA Sb4 F0DC Sb4 F0DV
DFIX 1.86 Sb1 F100 Sb1 F3DA Sb1 F200 Sb1 F5BA Sb1 F9
DFIX 1.86 Sb33 F4BA Sb33 F145 Sb33 F99A Sb33 F34 Sb33 F8BA Sb33 F10
DFIX 1.86 Sb11 F126 Sb11 F9AA Sb11 F3AA Sb11 F46 Sb11 F5CA Sb11 F6CA
DFIX 1.86 Sb2 F72 Sb2 F101 Sb2 F71 Sb2 F236 Sb2 F156 Sb2 F6CB
DFIX 1.86 Sb26 F105 Sb26 F92 Sb26 F141 Sb26 F113 Sb26 F36 Sb26 F7CA
DFIX 1.86 Sb27 F9CA Sb27 F75 Sb27 F257 Sb27 F8CA Sb27 F74 Sb27 F42
DFIX 1.86 Sb30 F12 Sb30 F24 Sb30 F1DA Sb30 F289 Sb30 F154 Sb30 F68
DFIX 1.86 Sb31 F4 Sb31 F24A Sb31 F1DB Sb31 F2 Sb31 F2DA Sb31 F114
DFIX 1.86 Sb36 F44 Sb36 F91 Sb36 F43 Sb36 F1CA Sb36 F2CA Sb36 F49
DFIX 2.63 F100 F3DA F100 F200 F100 F5BA F3DA F200
DFIX 2.63 F9 F3DA F9 F200 F9 F5BA F200 F5BA
DFIX 2.63 F4BA F145 F4BA F99A F4BA F34 F4BA F8BA F145 F99A F99A F34
DFIX 2.63 F10 F145 F10 F99A F10 F34 F10 F8BA F34 F8BA F8BA F145
DFIX 1.86 Sb23 F90 Sb23 F123 Sb23 F55 Sb23 F193 Sb23 F9BA Sb23 F69
DFIX 1.86 Sb24 F90A Sb24 F6DA Sb24 F55A Sb24 F3 Sb24 F9BB Sb24 F69A
DFIX 1.86 Sb15 F212 Sb15 F4CA Sb15 F7DA Sb15 F119 Sb15 F3CA Sb15 F144
DFIX 1.86 Sb1 F100 Sb1 F3DA Sb1 F200 Sb1 F5BA Sb1 F9 Sb1 F333
DFIX 1.86 Sb32 F26 Sb32 F218 Sb32 F16 Sb32 F7BA Sb32 F385 Sb32 F118
DFIX 1.86 Sb28 F340 Sb28 F31 Sb28 F351 Sb28 F117 Sb28 F109 Sb28 F167
DFIX 1.86 Sb13 F120 Sb13 F3BA Sb13 F0CA Sb13 F159 Sb13 F6BA Sb13 F252
DFIX 1.86 Sb20 F5 Sb20 F3BB Sb20 F0CB Sb20 F7 Sb20 F6BB Sb20 F8
DFIX 1.86 Sb22 F5DA Sb22 F238 Sb22 F9DA Sb22 F279 Sb22 F8DA Sb22 F4DA
DFIX 1.86 Sb12 F6 Sb12 F1 Sb12 F401 Sb12 F107 Sb12 F157 Sb12 F19
DFIX 1.86 Sb14 F242 Sb14 F64 Sb14 F99 Sb14 F288 Sb14 F0DA Sb14 F0EA
DFIX 2.63 F242 F64 F242 F99 F242 F288 F242 F0DA F64 F99 F99 F288
DFIX 2.63 F0EA F64 F0EA F99 F0EA F288 F0EA F0DA F288 F0DA F0DA F64
DFIX 1.86 Sb25 F48 Sb25 F2EA Sb25 F4EA Sb25 F153 Sb25 F3EA Sb25 F462
DFIX 1.86 Sb4 F0AA Sb4 F0FF Sb4 F1BA Sb4 F0DC Sb4 F0DV Sb4 F0BA
DFIX 1.86 Sb29 F0AB Sb29 F0FG Sb29 F5EA Sb29 F0DD Sb29 F1BB Sb29 F0BB
DFIX 1.86 Sb34 F7EA Sb34 F6EA Sb34 F8EA Sb34 F9EA Sb34 F0FA Sb34 F0FH
DFIX 1.86 Sb35 F2FA Sb35 F198 Sb35 F93 Sb35 F1FA Sb35 F261 Sb35 F86
DFIX 1.86 Sb38 F211 Sb38 F2AA Sb38 F66 Sb38 F6FA Sb38 F2AB Sb38 F134
DFIX 1.86 Sb37 F7FA Sb37 F5FA Sb37 F165 Sb37 F406 Sb37 F4FA Sb37 F95
DFIX 2.63 F95 F5FA F95 F165 F95 F406 F95 F4FA F406 F4FA F4FA F5FA F7FA F5FA =
 F7FA F165 F7FA F406 F7FA F4FA F5FA F165 F165 F406
DFIX 2.63 F9FA F150 F9FA F8FA F9FA F324 F150 F8FA F15 F150 F15 F8FA F15 =
 F324 F8FA F324
DFIX 1.86 Sb39 F9FA Sb39 F166 Sb39 F150 Sb39 F8FA Sb39 F324 Sb39 F15
DFIX 2.63 F9FA F166 F9FA F150 F9FA F8FA F9FA F324 F166 F150 F150 F8FA F15 =
 F166 F15 F150 F15 F8FA F15 F324 F8FA F324 F324 F166
DFIX 1.86 Sb40 F35 Sb40 F130 Sb40 F39 Sb40 F634 Sb40 F1GA Sb40 F0GA
DFIX 2.63 F130 F0GA F39 F35 F130 F0GA F0GA F39 F1GA F130 F1GA F0GA F1GA F39 =
 F1GA F35 F39 F35 F35 F130
DFIX 2.63 F35 F130 F35 F39 F35 F634 F35 F1GA F130 F39 F39 F634 F0GA F130 =
 F0GA F39 F0GA F634 F0GA F1GA F634 F1GA F1GA F130
DFIX 2.63 F2GA F104 F2GA F40 F2GA F38 F104 F40 F40 F38 F127 F104 F127 F40 =
 F127 F38
DFIX 1.86 Sb41 F2GA Sb41 F104 Sb41 F40 Sb41 F38 Sb41 F201 Sb41 F127
DFIX 1.86 Sb42 F22 Sb42 F3GA Sb42 F102 Sb42 F4GA Sb42 F5GA Sb42 F110
DFIX 2.63 F22 F3GA F22 F102 F22 F4GA F22 F5GA F3GA F102 F102 F4GA F110 F3GA =
 F110 F102 F110 F4GA F110 F5GA F4GA F5GA F5GA F3GA
DFIX 2.63 F137 F662 F137 F172 F662 F172 F80 F662 F80 F172
DFIX 1.86 Sb43 F137 Sb43 F662 Sb43 F172 Sb43 F498 Sb43 F247 Sb43 F80
DFIX 1.86 Sb44 F234 Sb44 F209 Sb44 F7GA Sb44 F325 Sb44 F6GA Sb44 F37
DFIX 1.3 0.1 N05P C0C6
DFIX 1.468 0.005 C0C6 C0BN
DFIX 1.346 0.005 N06J C0BN
DFIX 1.385 0.005 C0BN C0D6
DFIX 1.38 0.005 C0D6 C57
DFIX 1.38 0.005 C57 C1AA
DFIX 1.346 0.005 N06J C26
DFIX 1.385 0.005 C1AA C26
DFIX 1.3 0.1 N0BX C0AJ
DFIX 1.468 0.005 C0AJ C0DD
DFIX 1.346 0.005 N0AO C0DD
DFIX 1.346 0.005 N0AO C0E3
DFIX 1.385 0.005 C0DD C0C4
DFIX 1.385 0.005 C314 C0E3
DFIX 1.38 0.005 C0C4 C222
DFIX 1.38 0.005 C222 C314
DFIX 1.86 Sb45 F8GA Sb45 F111 Sb45 F171 Sb45 F291 Sb45 F378 Sb45 F235
DFIX 0.93 C09D H09D
DFIX 1.86 Sb47 F45 Sb47 F9GA Sb47 F196 Sb47 F268 Sb47 F0HA Sb47 F195
DFIX 0.93 C0B1 H0B1
DFIX 1.3 0.1 N01S C0AE
DFIX 1.468 0.005 C0AE C0AI
DFIX 1.346 0.005 N01E C0AI
DFIX 1.346 0.005 N01E C0AP
DFIX 1.385 0.005 C0AI C0CR
DFIX 1.385 0.005 C0D3 C0AP
DFIX 1.38 0.005 C0CR C0E9
DFIX 1.38 0.005 C0E9 C0D3
DFIX 0.93 C09G H09G
DFIX 0.93 C0DO H0DO
DFIX 2 0.1 H0DO N0B4 H0DO C0DT
DFIX 1.86 Sb30 F289 Sb30 F12 Sb30 F1DA Sb30 F68 Sb30 F154 Sb30 F24
DFIX 2.63 F289 F12 F289 F1DA F289 F68 F289 F154 F12 F1DA F1DA F68 F24 F12 =
 F24 F1DA F24 F68 F24 F154 F68 F154 F154 F12
DFIX 0.93 0.005 C030 H030
DFIX 0.93 0.01 C07H H07H
DFIX 1.99 0.005 H07H C08G
DFIX 2.05 0.0005 H07H C08U
DFIX 0.93 C03V H03V
DFIX 2.03 0.01 N00X H03V
DFIX 1.98 0.01 C02V H03V
DFIX 2.63 F48 F2EA F48 F4EA F48 F153 F48 F3EA F2EA F4EA F4EA F153 F462 F2EA =
 F462 F4EA F462 F153 F462 F3EA F153 F3EA F3EA F2EA
DFIX -3 F9FA Sb8
DFIX -2.2 F3EA H03X
DFIX -2.2 F462 H046
DFIX -2.2 H07U F165
DFIX -2.2 H05M F95
DFIX 1.45 0.05 C0A5 C08O
DFIX 1.37 0.005 C0A2 C0A9
DFIX 1.45 0.05 C0AF C0AS
DFIX 1.5 C02R C037
DFIX 1.5 C03L C054
DFIX 1.5 C04A C04L
DFIX 1.5 C04Y C022
DFIX 1.5 C088 C080
DFIX -3 F64 C04V
DFIX -3 C046 F64
DFIX 1.5 C06A C020
DFIX 1.5 C03Z C03Y
DFIX 1.5 C0AR C05H
DFIX 1.5 C037 C02R
DFIX 1.5 C054 C03L
DFIX 1.5 C06I C04E
DFIX -2.2 H046 F242
DFIX -2.2 F1 H046
DFIX -2.2 F153 H046
DFIX -2.2 C066 F64
DFIX -2.2 H046 F0DA
DFIX -2.2 H7AA F172
DFIX -2.2 H0BS F247
DFIX -2.2 F43 H0AW
DFIX -2.2 F153 H03X
DFIX -2.2 F1 H0BO
DFIX -2.2 H09C C09C
DFIX -2.2 H0BO F1
DFIX -2.2 H0F3 F340
DFIX -2.2 H0CH F378
DFIX -2.2 F0CA F180
DFIX -2.2 F12 Sb30
DFIX -2.2 H09I F12
DFIX -2.2 H1AA F0AB
DFIX -2.2 H0CW F180
SADI 0.04 F87 F0E0 F87 F0EN F87 F0ED F87 F08K F0ED F0E0 F0ED F0EN
SADI 0.04 F0ED F0EO F0EO F0EN F0EO F0E0 F0EO F08K F0EN F0E0 F08K F0EN
SADI 0.04 F0BC F06S F0BC F0AU F0BC F078 F0BC F8AA F078 F06S F078 F0AU
SADI 0.04 F0BZ F0C8 F0BZ F0DW F0BZ F0EG F0BZ F0CK F0C8 F0DW F0DW F0EG
SADI 0.04 F0B2 F0C8 F0B2 F0DW F0B2 F0EG F0B2 F0CK F0EG F0CK F0CK F0C8
SADI 0.04 F0BA F0FF F0BA F1BA F0BA F0DC F0BA F0DV F0DC F0DV F0DV F0FF
SADI 0.04 F0AA F0FF F0AA F1BA F0AA F0DC F0AA F0DV F0FF F1BA F1BA F0DC
SADI 0.04 F136 F3FA F136 F33 F136 F6AA F136 F82 F3FA F33 F33 F6AA
SADI 0.04 F161 F3FA F161 F33 F161 F6AA F161 F82 F6AA F82 F82 F3FA
SADI 0.04 F1AA F142 F1AA F177 F1AA F5AA F1AA F121 F142 F177 F177 F5AA
SADI 0.04 F7AA F142 F7AA F177 F7AA F5AA F7AA F121 F5AA F121 F121 F142
SADI F13 F2A F13 F11 F13 F79 F13 F98 F2A F11 F11 F79
SADI F32 F2A F32 F11 F32 F79 F32 F98 F79 F98 F98 F2A
SADI F13 F32 F2A F79 F11 F98
SADI F13A F2B F13A F11A F13A F79A F13A F98A F2B F11A F11A F79A
SADI F32A F2B F32A F11A F32A F79A F32A F98A F79A F98A F98A F2B
SADI F13A F32A F2B F79A F11A F98A
SADI 0.04 F182 F180 F182 F188 F182 F18 F182 F116 F180 F188 F188 F18
SADI 0.04 F169 F180 F169 F188 F169 F18 F169 F116 F18 F116 F116 F180
SADI 0.04 F169 F116 F169 F180 F169 F188 F169 F18 F116 F180 F180 F188
SADI 0.04 F182 F116 F182 F180 F182 F188 F182 F18 F188 F18 F18 F116
SADI 0.04 F169 F182 F116 F188 F180 F18
SADI 0.04 F50 F4AA F51 F53 F52 F54
SADI 0.04 F7AA F121 F7AA F142 F7AA F177 F7AA F5AA F121 F142 F142 F177
SADI 0.04 F1AA F121 F1AA F142 F1AA F177 F1AA F5AA F177 F5AA F5AA F121
SADI 0.04 F7AA F1AA F121 F177 F142 F5AA
SADI 0.04 F61 F56 F61 F57 F61 F58 F61 F59 F56 F57 F57 F58
SADI 0.04 F60 F56 F60 F57 F60 F58 F60 F59 F58 F59 F59 F56
SADI 0.04 F61 F60 F56 F58 F57 F59
SADI 0.04 F50 F51 F50 F52 F50 F53 F50 F54 F51 F52 F52 F53
SADI 0.04 F4AA F51 F4AA F52 F4AA F53 F4AA F54 F53 F54 F54 F51
SADI 0.04 F1BA F0BA F1BA F0FF F1BA F0AA F1BA F0DC F0BA F0FF F0FF F0AA
SADI 0.04 F0DV F0BA F0DV F0FF F0DV F0AA F0DV F0DC F0AA F0DC F0DC F0BA
SADI 0.04 F1BA F0DV F0BA F0AA F0FF F0DC
SADI 0.04 F126 F9AA F126 F3AA F126 F46 F126 F5CA F9AA F3AA F3AA F46
SADI 0.04 F6CA F9AA F6CA F3AA F6CA F46 F6CA F5CA F46 F5CA F5CA F9AA
SADI 0.04 F126 F6CA F9AA F46 F3AA F5CA
SADI 0.04 F72 F101 F72 F71 F72 F236 F72 F156 F101 F71 F71 F236
SADI 0.04 F6CB F101 F6CB F71 F6CB F236 F6CB F156 F236 F156 F156 F101
SADI 0.04 F72 F6CB F101 F236 F71 F156
SADI 0.04 F105 F92 F105 F141 F105 F113 F105 F36 F92 F141 F141 F113
SADI 0.04 F7CA F92 F7CA F141 F7CA F113 F7CA F36 F113 F36 F36 F92
SADI 0.04 F9CA F75 F9CA F257 F9CA F8CA F9CA F74 F75 F257 F257 F8CA
SADI 0.04 F42 F75 F42 F257 F42 F8CA F42 F74 F8CA F74 F74 F75
SADI 0.04 F9CA F42 F75 F8CA F257 F74
SADI 0.04 F12 F24 F12 F1DA F12 F289 F12 F154 F24 F1DA F1DA F289
SADI 0.04 F68 F24 F68 F1DA F68 F289 F68 F154 F289 F154 F154 F24
SADI 0.04 F12 F68 F24 F289 F1DA F154
SADI 0.04 F4 F24A F4 F1DB F4 F2 F4 F2DA F24A F1DB F1DB F2
SADI 0.04 F114 F24A F114 F1DB F114 F2 F114 F2DA F2 F2DA F2DA F24A
SADI 0.04 F4 F114 F24A F2 F1DB F2DA
SADI 0.04 F120 F3BA F120 F6BA
SADI 0.04 F159 F6BA F6BA F3BA
SADI 0.04 F3BA F159 F0CA F6BA
SADI 0.04 F120 F3BA F120 F0CA F120 F159 F120 F6BA F3BA F0CA F0CA F159
SADI 0.04 F44 F91 F44 F43 F44 F1CA F44 F2CA F91 F43 F43 F1CA F49 F91 F49 =
 F43 F49 F1CA F49 F2CA F1CA F2CA F2CA F91
SADI 0.04 F44 F49 F91 F1CA F43 F2CA
SADI 0.04 F4BA F145 F4BA F99A F4BA F34 F4BA F8BA F145 F99A F99A F34
SADI 0.04 F10 F145 F10 F99A F10 F34 F10 F8BA F34 F8BA F8BA F145
SADI 0.04 F4BA F10 F145 F34 F99A F8BA
SADI 0.01 F100 F3DA F100 F200 F100 F5BA F3DA F200
SADI 0.01 F9 F3DA F9 F200 F9 F5BA F200 F5BA
SADI 0.01 F100 F9 F3DA F5BA
SADI 0.04 F90 F123 F90 F55 F90 F193 F90 F9BA F123 F55 F55 F193
SADI 0.04 F69 F123 F69 F55 F69 F193 F69 F9BA F193 F9BA F9BA F123
SADI 0.04 F90 F69 F123 F193 F55 F9BA
SADI 0.04 F90A F6DA F90A F55A F90A F3 F90A F9BB F6DA F55A F55A F3
SADI 0.04 F69A F6DA F69A F55A F69A F3 F69A F9BB F3 F9BB F9BB F6DA
SADI 0.04 F90A F69A F6DA F3 F55A F9BB
SADI 0.04 F212 F4CA F212 F7DA F212 F119 F212 F3CA F4CA F7DA F7DA F119
SADI 0.04 F144 F4CA F144 F7DA F144 F119 F144 F3CA F119 F3CA F3CA F4CA
SADI 0.04 F212 F144 F4CA F119 F7DA F3CA
SADI 0.01 F100 F333 F100 F3DA F100 F200 F100 F5BA F333 F3DA F3DA F200
SADI 0.01 F9 F333 F9 F3DA F9 F200 F9 F5BA F200 F5BA F5BA F333
SADI 0.01 F100 F9 F333 F200 F3DA F5BA
SADI 0.04 F16 F26 F16 F118
SADI 0.04 F26 F218 F26 F16 F26 F7BA F26 F385 F218 F16 F16 F7BA
SADI 0.04 F118 F218 F118 F16 F118 F7BA F118 F385 F7BA F385 F385 F218
SADI 0.04 F26 F118 F218 F7BA F16 F385
SADI 0.04 F340 F31 F340 F117
SADI 0.04 F167 F31 F167 F117
SADI 0.04 F340 F167 F31 F117
SADI 0.04 F167 F31 F167 F351 F167 F117
SADI 0.04 F340 F31 F340 F351 F340 F117 F31 F351 F351 F117
SADI 0.04 F340 F167 F31 F117 F351 F109
SADI 0.04 F167 F31 F167 F351 F167 F117 F167 F109 F117 F109 F109 F31
SADI 0.04 F340 F31 F340 F351 F340 F117 F340 F109 F31 F351 F351 F117
SADI 0.04 F5 F8 F3BB F7 F0CB F6BB
SADI 0.04 F8 F3BB F8 F0CB F8 F7 F8 F6BB F7 F6BB F6BB F3BB
SADI 0.04 F5 F3BB F5 F0CB F5 F7 F5 F6BB F3BB F0CB F0CB F7
SADI 0.04 F5DA F238 F5DA F9DA F5DA F279 F5DA F8DA F238 F9DA F9DA F279
SADI 0.04 F4DA F238 F4DA F9DA F4DA F279 F4DA F8DA F279 F8DA F8DA F238
SADI 0.04 F5DA F4DA F238 F279 F9DA F8DA
SADI 0.04 F6 F1 F6 F401 F6 F107 F6 F157 F1 F401 F401 F107 F19 F1 F19 F401 =
 F19 F107 F19 F157 F107 F157 F157 F1
SADI 0.04 F6 F19 F1 F107 F401 F157
SADI 0.04 F242 F64 F242 F99 F242 F288 F64 F99 F99 F288
SADI 0.04 F0EA F64 F0EA F99 F0EA F288
SADI 0.04 F242 F0EA F64 F288
SADI 0.04 F8AA F06S F8AA F1EA F8AA F0AU F8AA F0BC F06S F1EA F1EA F0AU
SADI 0.04 F078 F06S F078 F1EA F078 F0AU F078 F0BC F0AU F0BC F0BC F06S
SADI 0.04 F8AA F078 F06S F0AU F1EA F0BC
SADI 0.04 F242 F64 F242 F99 F242 F288 F242 F0DA F64 F99 F99 F288
SADI 0.04 F0EA F64 F0EA F99 F0EA F288 F0EA F0DA F288 F0DA F0DA F64
SADI 0.04 F242 F0EA F64 F288 F99 F0DA
SADI 0.04 F48 F2EA F48 F4EA F48 F153 F48 F3EA F2EA F4EA F4EA F153 F462 F2EA =
 F462 F4EA F462 F153 F462 F3EA F153 F3EA F3EA F2EA
SADI 0.04 F48 F462 F2EA F153 F4EA F3EA
SADI 0.04 F0AB F0FG F0AB F5EA F0AB F0DD F0AB F1BB F0FG F5EA F5EA F0DD
SADI 0.04 F0BB F0FG F0BB F5EA F0BB F0DD F0BB F1BB F0DD F1BB F1BB F0FG
SADI 0.04 F0AB F0BB F0FG F0DD F5EA F1BB
SADI 0.04 F7EA F6EA F7EA F8EA F7EA F9EA F6EA F8EA F8EA F9EA
SADI 0.04 F0FA F6EA F0FA F8EA F0FA F9EA F0FH F0FA F0FH F9EA F0FH F6EA F0FH =
 F7EA
SADI 0.04 F7EA F0FA F6EA F9EA F8EA F0FH
SADI 0.04 F2FA F198 F2FA F93 F2FA F1FA F2FA F261 F198 F93 F93 F1FA
SADI 0.04 F86 F198 F86 F93 F86 F1FA F86 F261 F1FA F261 F261 F198
SADI 0.04 F2FA F86 F198 F1FA F93 F261
SADI 0.04 F211 F2AA F211 F66 F211 F6FA F211 F2AB F2AA F66 F66 F6FA
SADI 0.04 F134 F2AA F134 F66 F134 F6FA F134 F2AB F6FA F2AB F2AB F2AA
SADI 0.04 F211 F134 F2AA F6FA F66 F2AB
SADI 0.04 F7FA F5FA F7FA F165 F7FA F406 F7FA F4FA F5FA F165 F165 F406
SADI 0.04 F95 F5FA F95 F165 F95 F406 F95 F4FA F406 F4FA F4FA F5FA
SADI 0.04 F7FA F95 F5FA F406 F165 F4FA
SADI 0.04 F9FA F166 F9FA F150 F9FA F8FA F9FA F324 F166 F150 F150 F8FA F15 =
 F166 F15 F150 F15 F8FA F15 F324 F8FA F324 F324 F166
SADI 0.04 F9FA F15 F166 F8FA F150 F324
SADI 0.04 F35 F130 F35 F39 F35 F634 F35 F1GA F130 F39 F39 F634 F0GA F130 =
 F0GA F39 F0GA F634 F0GA F1GA F634 F1GA F1GA F130
SADI 0.04 F35 F0GA F130 F634 F39 F1GA
SADI 0.04 F2GA F104 F2GA F40 F2GA F38 F104 F40 F40 F38 F127 F104 F127 F40 =
 F127 F38
SADI 0.04 F2GA F127 F104 F38
SADI 0.04 F2GA F104 F2GA F40 F2GA F38 F2GA F201 F104 F40 F40 F38 F127 F104 =
 F127 F40 F127 F38 F127 F201 F38 F201 F201 F104
SADI 0.04 F2GA F127 F104 F38 F40 F201
SADI 0.04 F22 F3GA F22 F102 F22 F4GA F22 F5GA F3GA F102 F102 F4GA F110 F3GA =
 F110 F102 F110 F4GA F110 F5GA F4GA F5GA F5GA F3GA
SADI 0.04 F22 F110 F3GA F4GA F102 F5GA
SADI 0.04 F137 F662 F137 F172 F137 F498 F137 F247 F662 F172 F172 F498 F80 =
 F662 F80 F172 F80 F498 F80 F247 F498 F247 F247 F662
SADI 0.04 F137 F80 F662 F498 F172 F247
SADI 0.04 F234 F209 F234 F7GA F234 F325 F234 F6GA F209 F7GA F7GA F325 F37 =
 F209 F37 F7GA F37 F325 F37 F6GA F325 F6GA F6GA F209
SADI 0.04 F234 F37 F209 F325 F7GA F6GA
SADI 0.04 F8GA F111 F8GA F171 F8GA F291 F8GA F378 F111 F171 F171 F291 F235 =
 F111 F235 F171 F235 F291 F235 F378 F291 F378 F378 F111
SADI 0.04 F8GA F235 F111 F291 F171 F378
SADI 0.04 F45 F9GA F45 F196 F45 F268 F45 F0HA F9GA F196 F196 F268 F195 F9GA =
 F195 F196 F195 F268 F195 F0HA F268 F0HA F0HA F9GA
SADI 0.04 F45 F195 F9GA F268 F196 F0HA
SADI 0.04 F289 F12 F289 F1DA F289 F68 F289 F154 F12 F1DA F1DA F68 F24 F12 =
 F24 F1DA F24 F68 F24 F154 F68 F154 F154 F12
SADI 0.04 F289 F24 F12 F68 F1DA F154
SADI F120 F252 F3BA F159 F0CA F6BA
SADI 0.01 F252 F3BA F252 F0CA F252 F159 F252 F6BA F159 F6BA F6BA F3BA
DANG 2.301 0.005 C4AA C5AA
DANG 2.4 0.005 N9 C23
DANG 2.4 0.005 N9 C43
DANG 2.38 0.005 C4AA C19
DANG 2.38 0.005 C19 C5AA
DANG 2.382 0.005 C23 C43
DANG 2.301 0.005 C0DU C0CW
DANG 2.4 0.005 N07B C0F9
DANG 2.38 0.005 C0DU C99
DANG 2.38 0.005 C99 C0CW
DANG 2.301 0.005 C0DT C0FB
DANG 2.4 0.005 N0BW C82
DANG 2.4 0.005 N0BW C7AA
DANG 2.38 0.005 C0DT C6AA
DANG 2.38 0.005 C6AA C0FB
DANG 2.382 0.005 C7AA C82
DANG 2.301 0.005 C0E4 C0AW
DANG 2.4 0.005 N0DF C75
DANG 2.4 0.005 N0DF C0EJ
DANG 2.38 0.005 C0E4 C0EH
DANG 2.38 0.005 C0EH C0AW
DANG 2.382 0.005 C75 C0EJ
DANG 2.38 0.005 C9AA C51
DANG 2.38 0.005 C0DZ C9AA
DANG 2.382 0.005 C91 C8AA
DANG 2.4 0.005 N21 C8AA
DANG 2.4 0.005 N21 C91
DANG 2.301 0.005 C0DZ C51
DANG 2.301 0.005 C0DG C0F3
DANG 2.4 0.005 N0CS C18
DANG 2.4 0.005 N0CS C81
DANG 2.382 0.005 C81 C18
DANG 2.38 0.005 C0DG C94
DANG 2.38 0.005 C94 C0F3
DANG 2.301 0.005 C1BA C0F6
DANG 2.4 0.005 N0BR C65
DANG 2.4 0.005 N0BR C2BA
DANG 2.38 0.005 C1BA C70
DANG 2.38 0.005 C70 C0F6
DANG 2.382 0.005 C65 C2BA
DANG 2.4 0.005 N0EK C20
DANG 2.38 0.005 C24 C17
DANG 2.382 0.005 C68 C20
DANG 2.4 0.005 N0EK C68
DANG 2.38 0.005 C28 C24
DANG 2.301 0.005 C28 C17
DANG 2.4 0.005 N07B C72
DANG 2.382 0.005 C72 C0F9
DANG 2.301 0.005 C25 C44
DANG 2.4 0.005 N0AQ C22
DANG 2.4 0.005 N0AQ C31
DANG 2.38 0.005 C60 C44
DANG 2.38 0.005 C25 C60
DANG 2.4 0.1 N05P C0BN
DANG 2.4 0.1 C0C6 N06J
DANG 2.4 0.005 N06J C0D6
DANG 2.38 0.005 C0BN C57
DANG 2.4 0.005 N06J C1AA
DANG 2.301 0.005 C0BN C26
DANG 2.38 0.005 C57 C26
DANG 2.4 0.1 N0BX C0DD
DANG 2.4 0.1 C0AJ N0AO
DANG 2.301 0.005 C0DD C0E3
DANG 2.4 0.005 N0AO C0C4
DANG 2.4 0.005 N0AO C314
DANG 2.38 0.005 C0DD C222
DANG 2.38 0.005 C222 C0E3
DANG 2.382 0.005 C0C4 C314
DANG 2.4 0.1 N01S C0AI
DANG 2.4 0.1 C0AE N01E
DANG 2.301 0.005 C0AI C0AP
DANG 2.4 0.005 N01E C0CR
DANG 2.4 0.005 N01E C0D3
DANG 2.38 0.005 C0AI C0E9
DANG 2.38 0.005 C0E9 C0AP
DANG 2.382 0.005 C0CR C0D3
SIMU 0.02 0.04 2 N0AO N0BX C0AJ C0C4 C0DD C0E3 C222 C314
SIMU 0.02 0.04 2 C3AA C4AA C5AA C19 C23 C43
SIMU 0.02 0.04 2 N0AQ N03W C22 C25 C31 C44 C60 C091
SIMU 0.02 0.04 2 N0DF C0AW C0E4 C0EH C0EJ C75
SIMU 0.02 0.04 2 C0C4 C0DD C0E3 C222 C314
SIMU 0.02 0.04 2 N0B4 N0BW C0DO C0DT C0FB C6AA C7AA C82
SIMU 0.02 0.04 2 N0AX N0CS C0CV C0DG C0F3 C18 C81 C94
SIMU 0.02 0.04 2 C0DO C0DT C0FB C6AA C7AA C82
SIMU 0.02 0.04 2 N21 C0DZ C8AA C9AA C51 C91
SIMU 0.02 0.04 2 N01I N017 C0BJ C0BU C0C3 C0CH C06H C07T
SIMU 0.02 0.04 2 C0F6 C1BA C2BA C65 C70
SIMU 0.02 0.04 2 C0CF C0D0 C0DA C0DM C0EI
SIMU 0.02 0.04 2 C0CW C0DU C0F9 C72 C99
SIMU 0.02 0.04 2 C0BP C0BT C0D4 C0DN C06O C08T
SIMU 0.02 0.04 2 N06L C0AK C0CE C0CQ C0DK C0E6 C0EF
SIMU 0.02 0.04 2 N06J C0BN C0D6 C1AA C26 C57
SIMU 0.02 0.04 2 C0BV C0D9 C05J C07D C07H C08G C08L C08M C08U C085
SIMU 0.02 0.04 2 N0EK N05A C4BA C17 C20 C24 C28 C68
SIMU 0.02 0.04 2 C0AB C0BF C0CB C0D2 C0DP C08A C08D C09P > C09R
SIMU 0.02 0.04 2 N01H C0AL C0B1 C0BE C0C1 C05K
SIMU 0.02 0.04 2 N01E N01S C0AE C0AI C0AP C0D3 C0E9 C05M
SIMU 0.02 0.04 2 N00Y N016 C0B3 C0BO C0C7 C08Z C042 C066
SIMU 0.02 0.04 2 Sb34 F7EA F0FA F6EA F9EA F8EA F0FH
SIMU 0.02 0.04 2 Sb40 F35 F130 F39 F634 F1GA F0GA
SIMU 0.02 0.04 2 Sb1 F100 F9 F5BA F200 F333 F3DA
SIMU 0.02 0.04 2 Sb15 F3CA F4CA F7DA F119 F144 F212
SIMU 0.02 0.04 2 Sb33 F4BA F8BA F10 F34 F99A F145
SIMU 0.02 0.04 2 Sb45 F8GA F111 F171 F235 F291 F378
SIMU 0.02 0.04 2 Sb13 Sb20 F0CA F0CB F3BA F3BB F5 F6BA F6BB F7 F8 F120 F159 =
 F252
SIMU 0.02 0.04 2 Sb41 F2GA F38 F40 F104 F127 F201
SIMU 0.02 0.04 2 Sb21 F116 F18 F169 F180 F182 F188
SIMU 0.02 0.04 2 Sb22 F238 F4DA F5DA F8DA F9DA F279
SIMU 0.02 0.04 2 Sb3 F0AU F0BC F1EA F06S F8AA F078
SIMU 0.02 0.04 2 Sb4 F0AA F0BA F0DC F0DV F0FF F1BA
SIMU 0.02 0.04 2 Sb45 F0FA F0FH F6EA F7EA F8EA F9EA
SIMU 0.005 0.01 2 Sb7 F0E0 F0ED F0EN F0EO F08K F87
SIMU 0.02 0.04 2 Sb43 F80 F137 F172 F247 F498 F662
SIMU 0.02 0.04 2 Sb8 F00V F01C F01J F034 F040 F089
SIMU 0.02 0.04 2 F0B2 F0BZ F0C8 F0CK F0DW F0EG
SIMU 0.02 0.04 2 Sb12 F1 F6 F19 F107 F157 F401
SIMU 0.02 0.04 2 Sb16 F11A F98A F79A F32A F13A F2B
SIMU 0.02 0.04 2 Sb17 F2A F11 F13 F32 F79 F98
SIMU 0.02 0.04 2 Sb18 F01K F01O F01W F015 F018 F019
SIMU 0.02 0.04 2 Sb19 F01Y F2BA F04Q F05D F06B F031
SIMU 0.02 0.04 2 Sb23 F9BA F55 F69 F123 F193 F90
SIMU 0.02 0.04 2 Sb24 F3 F6DA F9BB F55A F69A F90A
SIMU 0.02 0.04 2 Sb25 F2EA F3EA F4EA F48 F153 F462
SIMU 0.02 0.04 2 Sb28 F31 F109 F117 F167 F340 F351
SIMU 0.02 0.04 2 Sb30 F1DA F12 F24 F68 F289 F154
SIMU 0.02 0.04 2 Sb39 F8FA F9FA F15 F150 F166 F324
SIMU 0.02 0.04 2 Sb31 F1DB F2 F2DA F4 F24A F114
SIMU 0.02 0.04 2 Sb35 F1FA F2FA F86 F93 F198 F261
SIMU 0.02 0.04 2 Sb42 F3GA F4GA F5GA F22 F102 F110
SIMU 0.02 0.04 2 Sb30 F289 F12 F1DA F68 F154 F24
SIMU 0.005 0.01 2 Sb27 F8CA F9CA F42 F74 F75 F257
SIMU 0.005 0.01 2 Sb5 F1AA F5AA F7AA F121 F142 F177
SIMU 0.02 0.04 2 N00U C01V C02E C06D C02V C03V N00X C035
SIMU 0.02 0.04 2 C0B8 C0AR C09N C09E C09J C0BD C0B6 C0B9 C0CY C0BG
SIMU 0.02 0.04 2 N014 C08E C0A8 C0CX C0EC C08W C049 N013
SIMU 0.02 0.04 2 Sb25 F48 F2EA F4EA F153 F3EA F462
SIMU 0.001 0.002 2 Sb6 F56 F57 F58 F59 F60 F61
SIMU 0.001 0.002 2 Sb40 F35 F0GA F1GA F39 F130 F634
SIMU 0.001 0.002 2 Sb11 F3AA F5CA F6CA F9AA F46 F126
SIMU 0.001 0.002 2 Sb2 F6CB F71 F72 F101 F156 F236
SIMU 0.01 0.02 2 Sb37 F4FA F5FA F7FA F95 F165 F406
SIMU 0.01 0.02 2 Sb47 F0HA F9GA F45 F195 F196 F268
SIMU 0.01 0.02 2 Sb12 F1 F6 F19 F107 F157
SIMU 0.01 0.02 2 Sb14 F0DA F0EA F64 F99 F242 F288
SIMU 0.01 0.02 2 N21 C0DZ C8AA C9AA C51 C91 C0D5 N09O
SIMU 0.02 0.04 2 C07C C0D1 C0CN C0CI C0B0 C08Y C0AT C0C0 C0A3 C0B5
SIMU 0.02 0.02 2 C0BK C0DH C0CC C0A7 C07R C06A C08C C0A4 C098 C0BQ
SIMU 0.01 0.02 2 Sb44 F6GA F7GA F37 F209 F234 F325
SIMU 0.01 0.02 2 Sb26 F7CA F36 F92 F105 F113 F141
SIMU 0.01 0.02 2 Sb32 F7BA F16 F26 F118 F218 F385
SIMU 0.01 0.02 2 Sb36 F1CA F2CA F43 F44 F49 F91
SIMU 0.005 0.01 2 Sb10 F4AA F50 F51 F52 F53 F54
SIMU 0.005 0.01 2 F3FA F6AA F33 F82 F136 F161
SIMU 0.005 0.01 2 Sb29 F0AB F0BB F0DD F1BB F5EA F0FG
SIMU 0.01 0.02 2 Sb38 F2AA F2AB F6FA F66 F134 F211
SIMU 0.005 0.01 2 N07B C72 C99 C0F9 C0CW C0DU C0BA N01A
RIGU 0.01 0.01 Sb34 F7EA F0FA F6EA F9EA F8EA F0FH
RIGU 0.01 0.01 Sb22 F4DA F5DA F8DA F9DA F238 F279
RIGU 0.01 0.01 Sb40 F0GA F1GA F35 F39 F130 F634
RIGU 0.01 0.01 Sb40 F35 F130 F39 F634 F1GA F0GA
RIGU 0.01 0.01 Sb1 F100 F9 F5BA F200 F333 F3DA
RIGU 0.01 0.01 Sb15 F3CA F4CA F7DA F119 F144 F212
RIGU 0.01 0.01 Sb33 F4BA F8BA F10 F34 F99A F145
RIGU 0.01 0.01 Sb45 F8GA F111 F171 F235 F291 F378
RIGU 0.01 0.01 Sb13 Sb20 F0CA F0CB F3BA F3BB F5 F6BA F6BB F7 F8 F120 F159 F252
RIGU 0.01 0.01 Sb41 F2GA F38 F40 F104 F127 F201
RIGU 0.01 0.01 Sb10 F4AA F50 F51 F52 F53 F54
RIGU 0.01 0.01 Sb11 F3AA F5CA F6CA F9AA F46 F126
RIGU 0.01 0.01 Sb21 F116 F18 F169 F180 F182 F188
RIGU 0.01 0.01 Sb2 F6CB F71 F72 F101 F156 F236
RIGU 0.01 0.01 Sb22 F238 F4DA F5DA F8DA F9DA F279
RIGU 0.01 0.01 Sb3 F0AU F0BC F1EA F06S F8AA F078
RIGU 0.01 0.01 Sb29 F0AB F0BB F0DD F1BB F5EA F0FG
RIGU 0.01 0.01 Sb4 F0AA F0BA F0DC F0DV F0FF F1BA
RIGU 0.01 0.01 Sb45 F0FA F0FH F6EA F7EA F8EA F9EA
RIGU 0.01 0.01 Sb5 F1AA F5AA F7AA F121 F142 F177
RIGU 0.01 0.01 Sb40 F35 F0GA F1GA F39 F130 F634
RIGU 0.01 0.01 Sb6 F56 F57 F58 F59 F60 F61
RIGU 0.01 0.01 Sb7 F0E0 F0ED F0EN F0EO F08K F87
RIGU 0.01 0.01 Sb43 F80 F137 F172 F247 F498 F662
RIGU 0.01 0.01 Sb8 F00V F01C F01J F034 F040 F089
RIGU 0.01 0.01 F0B2 F0BZ F0C8 F0CK F0DW F0EG
RIGU 0.01 0.01 F3FA F6AA F33 F82 F136 F161
RIGU 0.01 0.01 Sb12 F1 F6 F19 F107 F157 F401
RIGU 0.01 0.01 Sb14 F0DA F0EA F64 F99 F242 F288
RIGU 0.01 0.01 Sb16 F11A F98A F79A F32A F13A F2B
RIGU 0.01 0.01 Sb17 F2A F11 F13 F32 F79 F98
RIGU 0.01 0.01 Sb18 F01K F01O F01W F015 F018 F019
RIGU 0.01 0.01 Sb19 F01Y F2BA F04Q F05D F06B F031
RIGU 0.01 0.01 Sb23 F9BA F55 F69 F123 F193 F90
RIGU 0.01 0.01 Sb24 F3 F6DA F9BB F55A F69A F90A
RIGU 0.01 0.01 Sb25 F2EA F3EA F4EA F48 F153 F462
RIGU 0.01 0.01 Sb26 F7CA F36 F92 F105 F113 F141
RIGU 0.01 0.01 Sb27 F8CA F9CA F42 F74 F75 F257
RIGU 0.01 0.01 Sb28 F31 F109 F117 F167 F340 F351
RIGU 0.01 0.01 Sb30 F1DA F12 F24 F68 F289 F154
RIGU 0.01 0.01 Sb39 F8FA F9FA F15 F150 F166 F324
RIGU 0.01 0.01 Sb31 F1DB F2 F2DA F4 F24A F114
RIGU 0.01 0.01 Sb32 F7BA F16 F26 F118 F218 F385
RIGU 0.01 0.01 Sb35 F1FA F2FA F86 F93 F198 F261
RIGU 0.01 0.01 Sb36 F1CA F2CA F43 F44 F49 F91
RIGU 0.01 0.01 Sb37 F4FA F5FA F7FA F95 F165 F406
RIGU 0.01 0.01 Sb38 F2AA F2AB F6FA F66 F134 F211
RIGU 0.01 0.01 Sb42 F3GA F4GA F5GA F22 F102 F110
RIGU 0.01 0.01 Sb44 F6GA F7GA F37 F209 F234 F325
RIGU 0.01 0.01 Sb47 F0HA F9GA F45 F195 F196 F268
RIGU 0.01 0.01 Sb30 F289 F12 F1DA F68 F154
RIGU 0.01 0.01 Sb25 F48 F2EA F4EA F153 F3EA F462
ISOR 0.04 0.08 C3AA C4AA C23 C19 C43 C5AA
ISOR 0.04 0.08 N0AQ C44 C31 C60 C22 C25 N0DF C0E4 C75 C0EH C0EJ C0AW
ISOR 0.04 0.08 N0BW C0FB C82 C6AA C7AA C0DT N0B4 C0DO
ISOR 0.04 0.08 N0CS C0F3 C18 C94 C81 C0DG N0AX C0CV
ISOR 0.04 0.08 N21 C51 C9AA C91 C0DZ C8AA
ISOR 0.04 0.08 C1BA C65 C70 C2BA C0F6
ISOR 0.04 0.08 N08H C0CF C0DM C0EI C0DA C0D0
ISOR 0.04 0.08 N01D C0BT C0D4 C0DN C0BP C08T C06O
ISOR 0.04 0.08 C0AK N06L C0CE C0E6 C0EF C0DK C0CQ
ISOR 0.04 0.08 N06J C0BN C0D6 C57 C1AA C26
ISOR 0.04 0.08 N05A C4BA N0EK C28 C68 C24 C20 C17
ISOR 0.04 0.08 N01H C0AL C0B1 C0C1 C0BE C05K
ISOR 0.04 0.08 N01S C0AE C0AI C05M C0E9 C0D3 C0AP N01E
ISOR 0.04 0.08 N00Y C066 C042 C0BO C0C7 C0B3 C08Z N016
ISOR 0.01 0.02 F0B2 F0BZ F0C8 F0CK F0DW F0EG
ISOR 0.04 0.08 N0AO C0E3 C314 C222 C0C4 C0DD C0AJ N0BX
ISOR 0.04 0.08 N04K C0CA C0E4 C75 C0EH C0EJ C0AW N0DF
ISOR 0.04 0.08 N03W C091 C25 N0AQ C44 C31 C60 C22
ISOR 0.04 0.08 Sb5 F1AA F5AA F7AA F121 F142 F177
ISOR 0.04 0.08 N00U C01V C02E C06D C02V C03V N00X C035
ISOR 0.04 0.08 N014 C08E C0A8 C0CX C0EC C08W C049 N013
ISOR 0.02 0.02 N07B C72 C99 C0F9 C0CW C0DU
ISOR 0.04 0.08 C0A2 C0A9 C05O C05F C03Y C04F C09S C0AM C05L C04O
ISOR 0.02 0.04 N0AO C0DD C0C4 C222 C314 C0E3 N0BX C0AJ
ISOR 0.01 0.02 N07B C72 C99 C0F9 C0CW C0DU C0BA N01A

L.S. 50 0 1371
PLAN  200
SIZE 0.2 0.2 0.2
TEMP -173.15
FREE C0AE Zn08
FREE H0AE N01S
FREE C0B1 N01H
FREE F167 F117
FREE F324 F8FA
BIND Sb35 F1FA
FREE F2FA F261
BIND F4EA Sb25
FREE F4EA Sb14
FREE F4EA F153
FREE F166 F9FA
BIND F462 Sb25
FREE F462 H046
FREE F462 F242
BIND Sb36 F49
BIND F12 Sb30
BIND Sb28 F167
BIND Sb28 F351
BIND F3EA Sb25
FREE F3EA C067
FREE F3EA C06M
FREE F3EA C051
FREE F150 F324
FREE F150 F15
BIND F2EA Sb25
BIND F234 Sb44
FREE F234 F209
FREE F165 F406
FREE F211 F2AB
FREE F211 F6FA
FREE F2AA F6FA
FREE F2AA F2AB
FREE F2AA F66
FREE F102 F3GA
FREE F102 F4GA
FREE F5FA F4FA
FREE F5FA F165
FREE F5FA F406
BIND F45 Sb47
FREE F45 F44
FREE F45 Sb36
FREE F110 F3GA
FREE F110 F102
BIND F66 Sb38
FREE F66 F6FA
FREE F66 F211
BIND Sb47 F196
BIND F7FA Sb37
FREE F7FA F5FA
FREE F7FA F165
FREE F4FA F95
FREE F4FA F7FA
BIND F325 Sb44
FREE F325 F50
FREE F44 F0HA
FREE F3GA F4GA
BIND Sb44 F7GA
BIND N0EK C28
BIND F5GA Sb42
BIND F0HA Sb47
BIND Sb38 F211
BIND Sb38 F134
BIND F2AB Sb38
FREE F2AB F6FA
BIND F195 Sb47
BIND F35 Sb40
FREE F172 F80
FREE F634 F0GA
FREE F0EO F498
FREE F130 F39
FREE F1EA F6
FREE F137 F498
BIND F247 Sb43
FREE F157 F6
BIND F2B Sb16
BIND Sb16 F13A
BIND Sb16 F11A
BIND Sb16 F79A
BIND Sb16 F32A
BIND Sb16 F98A
FREE F19 F401
FREE F64 C04V
FREE F64 F462
BIND F11 Sb17
FREE F11 F13
BIND F107 Sb12
FREE F107 F19
BIND Sb14 F64
FREE F0DA F242
BIND F99 Sb14
BIND F79 Sb17
BIND F242 Sb14
FREE F242 H046
FREE F1 C0BO
BIND Sb17 F2A
BIND Sb17 F13
BIND Sb17 F98
BIND Sb17 F32
BIND Sb41 F40
BIND Sb41 F2GA
BIND Sb41 F38
BIND F100 Sb1
BIND F34 Sb33
BIND F104 Sb41
FREE F291 F171
FREE F7DA F119
BIND F111 Sb45
BIND Sb13 F3BA
FREE F378 C0CH
BIND F333 Sb1
BIND F8GA Sb45
FREE Sb3 F6
BIND F5DA Sb22
BIND F279 Sb22
FREE F279 N01A
FREE F9DA F5DA
BIND C03A C02S
BIND C5AA C43
BIND C8AA C9AA
BIND C9AA C91
BIND C0FB N0BW
BIND C25 C22
BIND C19 C43
BIND C28 C4BA
FREE C066 F64
BIND C51 N21
FREE H046 F153
FREE H046 F0DA
FREE C046 F64
FREE C046 F462
BIND C81 C94
BIND C94 C18
FREE C1AA N06J
BOND
ABIN
fmap 2
acta
MERG 2
OMIT -1 11 2
OMIT 2 9 1
OMIT 1 12 3
OMIT -2 13 7
OMIT -3 14 1
OMIT -4 22 0
OMIT -1 3 4
OMIT -4 16 0
OMIT 4 14 0
OMIT 10 14 0
OMIT -2 6 4
OMIT 0 3 1
OMIT 2 13 3
OMIT -1 17 4
OMIT -6 16 2
OMIT 3 3 8
OMIT -1 16 3
OMIT -3 10 3
OMIT 6 7 1
OMIT -11 16 1
OMIT -1 10 1
OMIT 2 3 5
OMIT -4 10 8
OMIT 4 8 6
OMIT -1 16 5
OMIT 3 3 4
OMIT -3 15 4
OMIT 0 9 1
OMIT -3 8 3
OMIT 7 13 4
OMIT -6 8 4
OMIT 0 6 0
OMIT 7 11 6
OMIT -8 14 6
OMIT 7 8 5
OMIT -8 11 7
REM <olex2.extras>
REM <HklSrc "%.\\cut1_a_sq.hkl">
REM </olex2.extras>

WGHT    0.200000
FVAR       0.01789   0.92426   0.31281   0.77993   0.39666   0.30642   0.26159
FVAR       0.24791   0.33673   0.23568   0.13831   0.27115   0.28203   0.24233
FVAR       0.47226   0.08753   0.20279   0.20409
PART 1
SB1   5    1.073838    0.411787    0.988972    71.00000    0.18603    0.26734 =
         0.24082    0.07289    0.05487    0.11000
F100  3    1.068968    0.401783    1.028309    71.00000    0.30369
F9    3    1.079054    0.422063    0.949879    71.00000    0.22236
F5BA  3    1.051191    0.414722    0.981156    71.00000    0.22211
F200  3    1.074779    0.432700    1.009570    71.00000    0.23270
F333  3    1.073511    0.391010    0.969236    71.00000    0.26290
F3DA  3    1.096798    0.409097    0.997362    71.00000    0.29795
PART 0
PART 3
SB15  5    1.068148    0.404917    0.966981   141.00000    0.16668    0.13583 =
         0.24921    0.04831    0.04300    0.04485
F3CA  3    1.055905    0.411075    0.930140   141.00000    0.22330
F4CA  3    1.053179    0.388033    0.980318   141.00000    0.19238
F7DA  3    1.077310    0.402430    1.007476   141.00000    0.29649
F119  3    1.082480    0.423506    0.963997   141.00000    0.20373
F144  3    1.082598    0.390516    0.945573   141.00000    0.21699
F212  3    1.053139    0.419729    0.986980   141.00000    0.15661
PART 0
PART 2
SB33  5    1.067981    0.402461    0.936758    81.00000    0.16849    0.09995 =
         0.28037   -0.01537   -0.07228    0.04480
F4BA  3    1.054514    0.384003    0.932836    81.00000    0.22515
F8BA  3    1.056723    0.413200    0.902937    81.00000    0.23097
F10   3    1.081951    0.421430    0.940189    81.00000    0.17149
F34   3    1.053119    0.412314    0.965484    81.00000    0.14416
F99A  3    1.079970    0.392764    0.970260    81.00000    0.16201
F145  3    1.083042    0.393676    0.906609    81.00000    0.21639

PART 0
PART 5
SB45  5    0.750757    0.631682    0.769768    10.12000    0.27180    0.25940 =
         0.29071   -0.08106   -0.05576   -0.00577
F291  3    0.772459    0.623866    0.767566    10.12000    0.31063
F378  3    0.755175    0.642538    0.808256    10.12000    0.32138
F171  3    0.745958    0.621257    0.730754    10.12000    0.31519
F111  3    0.728435    0.639108    0.771157    10.12000    0.21871
F235  3    0.756531    0.651064    0.747767    10.12000    0.24249
F8GA  3    0.744023    0.612673    0.792018    10.12000    0.28791
PART 0
PART 1
SB13  5    0.711606    0.626433    0.800080    10.13500    0.25706    0.19396 =
         0.30373   -0.03163    0.01901   -0.02673
F0CA  3    0.693220    0.621997    0.774222    10.13500    0.23276
F3BA  3    0.715788    0.640776    0.765032    10.13500    0.17398
F6BA  3    0.724854    0.637763    0.831230    10.13500    0.24362
F252  3    0.725520    0.608924    0.790429    10.13500    0.25806
F159  3    0.696741    0.615652    0.829297    10.13500    0.28181
F120  3    0.697520    0.644085    0.810757    10.13500    0.26640
PART 0
PART 2
SB20  5    0.723235    0.622315    0.808011    10.14000    0.27043    0.22666 =
         0.28033   -0.00219   -0.02216    0.02134
F0CB  3    0.705813    0.629322    0.781442    10.14000    0.22431
F6BB  3    0.739968    0.610011    0.829128    10.14000    0.24706
F5    3    0.726131    0.641939    0.832077    10.14000    0.21899
F7    3    0.710060    0.610902    0.838305    10.14000    0.26831
F8    3    0.720971    0.602413    0.785701    10.14000    0.25935
F3BB  3    0.740724    0.625878    0.779178    10.14000    0.23521
PART 0
PART 3
SB41  5    0.824101    0.559182    0.963040    10.08000    0.32205    0.24232 =
         0.30505   -0.00477   -0.04305    0.00022
F2GA  3    0.824226    0.535815    0.959386    10.08000    0.29364
F127  3    0.823810    0.582334    0.966799    10.08000    0.29422
F104  3    0.825971    0.557238    1.007352    10.08000    0.27021
F201  3    0.847235    0.559337    0.959437    10.08000    0.28324
F38   3    0.822428    0.560967    0.918510    10.08000    0.21587
F40   3    0.800851    0.558657    0.966269    10.08000    0.23521

PART 0
PART 2
SB10  5    0.757511    0.677343    0.971598    10.15000    0.24432    0.24546 =
         0.24857    0.00422   -0.00205    0.00448
F4AA  3    0.742169    0.674648    0.938192    10.15000    0.24500
F50   3    0.772849    0.680288    1.004517    10.15000    0.24680
F51   3    0.770126    0.688403    0.940272    10.15000    0.24489
F52   3    0.764981    0.656238    0.959412    10.15000    0.24506
F53   3    0.739893    0.669994    0.997197    10.15000    0.24460
F54   3    0.747619    0.698325    0.976480    10.15000    0.24116

PART 0
PART 1
SB11  5    0.789096    0.558096    0.867430   101.00000    0.14085
F3AA  3    0.777957    0.556836    0.906772   101.00000    0.14294
F5CA  3    0.801760    0.562181    0.830918   101.00000    0.14121
F6CA  3    0.792227    0.535119    0.863909   101.00000    0.14120
F9AA  3    0.768678    0.557863    0.848028   101.00000    0.14341
F46   3    0.808524    0.560593    0.893469   101.00000    0.14227
F126  3    0.786043    0.581008    0.869732   101.00000    0.14290

SB21  5    0.756913    0.673845    0.980866    61.00000    0.20206    0.21486 =
         0.33505   -0.04889    0.11369    0.01588
F116  3    0.764186    0.674840    0.937770    61.00000    0.22683
F18   3    0.737810    0.685877    0.967625    61.00000    0.30910
F169  3    0.767698    0.694375    0.985721    61.00000    0.23412
F180  3    0.775879    0.663090    0.992664    61.00000    0.28865
F182  3    0.745812    0.654269    0.971022    61.00000    0.31119
F188  3    0.749079    0.674068    1.021850    61.00000    0.32760
PART 0
PART 2
SB2   5    0.790643    0.560017    0.884239   111.00000    0.13050
F6CB  3    0.795342    0.537289    0.883241   111.00000    0.13041
F71   3    0.795032    0.557246    0.928470   111.00000    0.13043
F72   3    0.787687    0.582863    0.889367   111.00000    0.13090
F101  3    0.768502    0.553718    0.886315   111.00000    0.13113
F156  3    0.787700    0.558262    0.840780   111.00000    0.13131
F236  3    0.813537    0.561257    0.872330   111.00000    0.13051
PART 0
PART 3
F238  3    0.733590    0.581579    0.874490    10.16000    0.31929
SB22  5    0.753929    0.593344    0.876037    10.16000    0.24858    0.20407 =
         0.35021   -0.00794   -0.00050   -0.03983
F4DA  3    0.764175    0.578175    0.848702    10.16000    0.29371
F5DA  3    0.743556    0.607140    0.906196    10.16000    0.26261
F8DA  3    0.747494    0.607438    0.843948    10.16000    0.27138
F9DA  3    0.758916    0.579451    0.911434    10.16000    0.27774
F279  3    0.773752    0.604341    0.883641    10.16000    0.28729

PART 0
SB3   5    1.070255    0.638214    0.803094    21.00000    0.09718    0.17317 =
         0.19404    0.02538    0.00506   -0.00320
F0AU  3    1.048511    0.638218    0.788898    21.00000    0.10280    0.41023 =
         0.35441   -0.08925   -0.01365    0.02727
F0BC  3    1.067553    0.616280    0.818224    21.00000    0.27378    0.19065 =
         0.41846    0.04497    0.12291   -0.02932
F1EA  3    1.072845    0.659248    0.790106    21.00000    0.28948    0.23890 =
         0.28548    0.08457    0.04035    0.04038
F06S  3    1.092018    0.637408    0.817745    21.00000    0.11672    0.30007 =
         0.24432   -0.04789   -0.01304    0.00495
F8AA  3    1.063050    0.645364    0.842515    21.00000    0.18093    0.24554 =
         0.21334    0.00355    0.03975    0.03242
F078  3    1.078365    0.628743    0.764396    21.00000    0.14175    0.31035 =
         0.22037   -0.01705   -0.01242   -0.04675

PART 2
SB29  5    1.097829    0.722042    0.619902   161.00000    0.12529    0.13236 =
         0.13313   -0.00508    0.00468   -0.00285
F0AB  3    1.112743    0.704518    0.627499   161.00000    0.13025
F0BB  3    1.082929    0.739735    0.612339   161.00000    0.12862
F0DD  3    1.112501    0.737854    0.637421   161.00000    0.12607
F1BB  3    1.088025    0.720158    0.660651   161.00000    0.13143
F5EA  3    1.106322    0.725603    0.578579   161.00000    0.13130
F0FG  3    1.081245    0.707582    0.604782   161.00000    0.13122
PART 0
PART 1
SB4   5    1.089965    0.726641    0.595638   151.00000    0.17535    0.12486 =
         0.26305    0.00659    0.06087   -0.06489
F0AA  3    1.111304    0.730315    0.610229   151.00000    0.19276
F0BA  3    1.068125    0.724524    0.580129   151.00000    0.28816
F0DC  3    1.096368    0.727744    0.553394   151.00000    0.29537
F0DV  3    1.092574    0.703648    0.596352   151.00000    0.28884    0.15385 =
         0.34545    0.05473    0.05784   -0.04561
F0FF  3    1.081230    0.725769    0.637416   151.00000    0.19367    0.22243 =
         0.32224    0.02899    0.03098   -0.08587
F1BA  3    1.086584    0.749729    0.597001   151.00000    0.20592    0.14482 =
         0.36818    0.04312   -0.02174   -0.04704
PART 0
PART 3
SB34  5    1.099028    0.719544    0.596497    10.20000    0.27612    0.21472 =
         0.25885   -0.01088   -0.00740   -0.14071
F0FA  3    1.092667    0.715548    0.554165    10.20000    0.25159
F0FH  3    1.077846    0.712176    0.609010    10.20000    0.26266
F6EA  3    1.105296    0.696752    0.597414    10.20000    0.27942
F7EA  3    1.104140    0.721909    0.639644    10.20000    0.18809
F8EA  3    1.119891    0.725910    0.581642    10.20000    0.23069
F9EA  3    1.089579    0.740548    0.592380    10.20000    0.27282

PART 0
PART 1
SB5   5    1.070956    0.409153    0.536095    10.12000    0.12971
F1AA  3    1.056278    0.401675    0.505081    10.12000   10.20000
F5AA  3    1.060523    0.395902    0.566671    10.12000    0.15063
F7AA  3    1.084818    0.418046    0.568177    10.12000    0.12928
F121  3    1.086323    0.391915    0.529699    10.12000    0.13402
F142  3    1.083808    0.421649    0.507423    10.12000    0.09658
F177  3    1.055776    0.426401    0.543095    10.12000    0.13013
PART 0
PART 3
SB40  5    1.065976    0.409389    0.518943   181.00000    0.12525
F35   3    1.086619    0.417982    0.537810   181.00000    0.12198
F0GA  3    1.046120    0.401650    0.501685   181.00000    0.12171
F1GA  3    1.056013    0.414716    0.553589   181.00000    0.12589
F39   3    1.076782    0.405229    0.484408   181.00000    0.12875
F130  3    1.071300    0.388221    0.534170   181.00000    0.12777
F634  3    1.062028    0.431293    0.503306   181.00000    0.12662
PART 0
PART 2
SB6   5    1.076976    0.415092    0.521517    31.00000    0.13926
F56   3    1.064764    0.434302    0.525837    31.00000    0.14085
F57   3    1.077895    0.410604    0.564089    31.00000    0.14258
F58   3    1.080940    0.393741    0.506751    31.00000    0.14037
F59   3    1.065473    0.416607    0.481673    31.00000    0.14208
F60   3    1.055953    0.403637    0.524647    31.00000    0.13294
F61   3    1.095208    0.425348    0.513772    31.00000    0.13942

PART 0
SB7   5    0.956645    0.487551    0.498414    41.00000    0.15639    0.24161 =
         0.17051    0.02195    0.01864    0.04536
F0E0  3    0.950038    0.495225    0.539699    41.00000    0.23385
F0ED  3    0.976534    0.483734    0.512898    41.00000    0.23092
F0EN  3    0.936463    0.483201    0.492801    41.00000    0.24105
F0EO  3    0.953856    0.465229    0.514429    41.00000    0.24661
F08K  3    0.962211    0.477049    0.460437    41.00000    0.19502
F87   3    0.958824    0.508268    0.482491    41.00000    0.22899

PART 1
SB43  5    0.947136    0.439626    0.559512    10.06000    0.29801    0.27103 =
         0.26016    0.02251    0.00186   -0.04954
F80   3    0.951700    0.460745    0.575595    10.06000    0.29212
F137  3    0.942533    0.418289    0.543049    10.06000    0.27911
F172  3    0.924658    0.445314    0.554872    10.06000    0.24293
F247  3    0.969418    0.433359    0.563706    10.06000    0.27049
F498  3    0.951402    0.447055    0.517898    10.06000    0.26844
F662  3    0.942837    0.431785    0.600878    10.06000    0.30025

PART 0
SB8   5    0.796723    0.697354    0.843001    11.00000    0.09850    0.10045 =
         0.19764    0.00828   -0.01945    0.00809
F00V  3    0.812642    0.682591    0.860360    11.00000    0.10807    0.09272 =
         0.23200    0.02308   -0.02081    0.02071
F01C  3    0.781188    0.711645    0.825256    11.00000    0.11153    0.18932 =
         0.29387    0.10257   -0.03489    0.02174
F01J  3    0.813919    0.707708    0.818565    11.00000    0.10855    0.15917 =
         0.30047    0.07633    0.02820    0.03185
F034  3    0.801569    0.712043    0.876382    11.00000    0.21113    0.13184 =
         0.28828   -0.05478   -0.06201    0.04207
F040  3    0.779909    0.686875    0.865156    11.00000    0.11922    0.15693 =
         0.35377    0.08915    0.05858    0.03764
F089  3    0.793499    0.682259    0.810002    11.00000    0.33190    0.19446 =
         0.24421   -0.04087   -0.08365   -0.02612

SB9   5    0.818374    0.631351    0.721389    11.00000    0.09274    0.11656 =
         0.20289    0.00652   -0.02368   -0.00125
PART 2
F0B2  3    0.835947    0.624322    0.746466   -51.00000    0.17518    0.16691 =
         0.26143    0.06205   -0.11044    0.00966
F0BZ  3    0.800465    0.638646    0.696808   -51.00000    0.16049    0.14963 =
         0.22601    0.00897   -0.08718    0.04296
F0C8  3    0.802852    0.622661    0.751125   -51.00000    0.24000    0.28627 =
         0.22439    0.03504    0.01947   -0.12773
F0CK  3    0.818272    0.651759    0.745575   -51.00000    0.13379    0.19764 =
         0.25046   -0.06027    0.01109   -0.03837
F0DW  3    0.818316    0.612025    0.697961   -51.00000    0.11448    0.13817 =
         0.25060   -0.05731    0.00976    0.00815
F0EG  3    0.833518    0.641414    0.693041   -51.00000    0.23168    0.19576 =
         0.18370   -0.01711    0.03234   -0.09535
PART 0
PART 1
F3FA  3    0.822010    0.652938    0.711631    51.00000    0.20779
F6AA  3    0.814625    0.607948    0.730361    51.00000    0.16389
F33   3    0.840309    0.625741    0.709771    51.00000    0.17856
F82   3    0.796108    0.634459    0.733451    51.00000    0.13065
F136  3    0.811241    0.626977    0.679439    51.00000    0.29433
F161  3    0.825620    0.633201    0.764653    51.00000    0.19342

PART 0
PART 3
SB12  5    1.090495    0.677996    0.865577    10.12000    0.26532    0.27140 =
         0.28966   -0.02430   -0.00525   -0.00654
F1    3    1.073889    0.678569    0.896590    10.12000    0.28877
F6    3    1.077511    0.662667    0.842129    10.12000    0.28444
F19   3    1.103122    0.693240    0.888731    10.12000    0.27656
F107  3    1.107051    0.677215    0.833628    10.12000    0.26368
F157  3    1.080205    0.695352    0.842514    10.12000    0.23555
F401  3    1.100770    0.660357    0.886822    10.12000    0.32177

SB14  5    1.031761    0.682191    0.853308    10.14000    0.27550    0.28629 =
         0.33454    0.02929    0.01029   -0.00412
F0DA  3    1.012938    0.688911    0.873075    10.14000    0.30392
F0EA  3    1.021119    0.673957    0.817507    10.14000    0.26130
F64   3    1.032649    0.661819    0.872037    10.14000    0.31318
F99   3    1.052838    0.677431    0.832630    10.14000    0.30880
F242  3    1.044627    0.691418    0.887286    10.14000    0.30842
F288  3    1.033252    0.703647    0.832776    10.14000    0.31006
PART 0
PART 1
SB16  5    1.042251    0.703413    1.073858   171.00000    0.22585    0.18359 =
         0.26730   -0.01158    0.01079   -0.03520
F11A  3    1.040714    0.693362    1.115001   171.00000    0.27312
F98A  3    1.042616    0.714583    1.035039   171.00000    0.21371
F79A  3    1.021586    0.694248    1.061290   171.00000    0.26615
F32A  3    1.030231    0.721265    1.091099   171.00000    0.24058
F13A  3    1.054146    0.684987    1.057543   171.00000    0.19272
F2B   3    1.061782    0.714788    1.085143   171.00000    0.27882
PART 0
PART 2
SB17  5    1.051755    0.697249    1.088769    91.00000    0.30515    0.18817 =
         0.31767   -0.06060    0.03805   -0.03779
F2A   3    1.052188    0.712487    1.054492    91.00000    0.28766
F11   3    1.075292    0.696184    1.088841    91.00000    0.29095
F13   3    1.050646    0.679387    1.059422    91.00000    0.21032
F32   3    1.052997    0.715053    1.117740    91.00000    0.28318
F79   3    1.050810    0.681990    1.123290    91.00000    0.25283
F98   3    1.028359    0.698825    1.089652    91.00000    0.27136

PART 0
SB18  5    1.037067    0.592347    1.065351    11.00000    0.14745    0.11816 =
         0.18660    0.04111   -0.03847   -0.05446
F01K  3    1.023417    0.607152    1.041652    11.00000    0.23542    0.12603 =
         0.21974    0.05335   -0.09167   -0.06561
F01O  3    1.038811    0.577676    1.029141    11.00000    0.22230    0.11687 =
         0.26010    0.00952   -0.02452   -0.04676
F01W  3    1.050065    0.577313    1.088311    11.00000    0.12979    0.16743 =
         0.26838    0.07000   -0.01626   -0.03606
F015  3    1.018529    0.581132    1.077573    11.00000    0.10189    0.13913 =
         0.31763    0.10278   -0.04877   -0.03597
F018  3    1.056069    0.603559    1.049620    11.00000    0.20619    0.13818 =
         0.17691    0.02169    0.04582   -0.07968
F019  3    1.036437    0.607449    1.100608    11.00000    0.12348    0.18228 =
         0.17708    0.03438    0.01133   -0.02943

SB19  5    0.823907    0.726247    0.499591    11.00000    0.15107    0.15193 =
         0.24081    0.05064   -0.04619   -0.01801
F01Y  3    0.822772    0.707968    0.527396    11.00000    0.22997    0.13984 =
         0.27620    0.08101   -0.03753   -0.00734
F2BA  3    0.824420    0.710616    0.465253    11.00000    0.24450    0.18001 =
         0.23741   -0.05300   -0.06622    0.03473
F04Q  3    0.823591    0.740801    0.533019    11.00000    0.24398    0.12512 =
         0.27250   -0.02223   -0.05064   -0.03626
F05D  3    0.824287    0.744048    0.471472    11.00000    0.21187    0.17110 =
         0.27820    0.07547   -0.03940   -0.01825
F06B  3    0.847059    0.725564    0.501564    11.00000    0.16860    0.26683 =
         0.24645    0.06059   -0.02284   -0.03453
F031  3    0.800621    0.725640    0.497508    11.00000    0.13496    0.20772 =
         0.28778    0.03195   -0.06438   -0.03067
PART 1
SB23  5    0.777042    0.461293    0.815589   121.00000    0.12600    0.13619 =
         0.32802    0.02618   -0.01921   -0.01783
F9BA  3    0.798109    0.458940    0.795505   121.00000    0.26168
F55   3    0.755463    0.465647    0.828375   121.00000    0.18081
F69   3    0.771164    0.470474    0.777063   121.00000    0.21274
F123  3    0.785268    0.482628    0.825395   121.00000    0.18771
F193  3    0.772957    0.440754    0.796458   121.00000    0.19245
F90   3    0.784020    0.451928    0.854456   121.00000    0.21479
PART 0
PART 2
SB24  5    0.773700    0.458903    0.835164   131.00000    0.23421    0.24509 =
         0.27933   -0.03680   -0.05810    0.04213
F3    3    0.763775    0.439364    0.820479   131.00000    0.25035
F6DA  3    0.784084    0.478860    0.848103   131.00000    0.18647
F9BB  3    0.791924    0.453529    0.809254   131.00000    0.32008
F55A  3    0.754920    0.464279    0.858765   131.00000    0.21441
F69A  3    0.764173    0.470471    0.800598   131.00000    0.24225
F90A  3    0.782989    0.447745    0.869912   131.00000    0.23698

SB25  5    0.984380    0.697014    0.814753    10.08000    0.23003    0.27062 =
         0.25270    0.01386   -0.02388    0.02992
F2EA  3    0.995736    0.709843    0.783970    10.08000    0.24201
F3EA  3    0.968232    0.691587    0.784172    10.08000    0.26255
F4EA  3    1.000439    0.703098    0.845246    10.08000    0.25718
F48   3    0.996776    0.678429    0.803625    10.08000    0.25833
F153  3    0.972702    0.685011    0.845592    10.08000    0.27800
F462  3    0.971937    0.716195    0.825763    10.08000    0.26330
PART 0
SB26  5    1.052190    0.722071    0.758795    10.45000    0.18645    0.29195 =
         0.25546    0.03636   -0.00069   -0.07566
F7CA  3    1.048165    0.702333    0.781889    10.45000    0.27404
F36   3    1.067773    0.714900    0.732198    10.45000    0.27247
F92   3    1.033912    0.719684    0.733718    10.45000    0.26980
F105  3    1.054554    0.742234    0.743104    10.45000    0.25358
F113  3    1.066947    0.729543    0.790059    10.45000    0.27640
F141  3    1.037224    0.733552    0.785398    10.45000    0.29863

SB27  5    0.861503    0.436630    0.762752    10.45000    0.27832    0.22773 =
         0.25352    0.00927   -0.03051    0.02566
F8CA  3    0.867073    0.417527    0.738499    10.45000    0.26665
F9CA  3    0.851808    0.421599    0.788792    10.45000    0.27678
F42   3    0.872695    0.451136    0.734521    10.45000    0.27346
F74   3    0.881348    0.435187    0.785978    10.45000    0.25241
F75   3    0.851323    0.452957    0.784615    10.45000    0.26829
F257  3    0.843915    0.437811    0.736252    10.45000    0.26609
PART 1
SB28  5    0.835955    0.451285    0.399535    10.05000    0.28934    0.28650 =
         0.27857   -0.03667   -0.05499   -0.01144
F31   3    0.839586    0.433243    0.427094    10.05000    0.25620
F109  3    0.815626    0.457010    0.418143    10.05000    0.26937
F117  3    0.836497    0.470091    0.373015    10.05000    0.27363
F167  3    0.825945    0.437980    0.368019    10.05000    0.29044
F340  3    0.845851    0.464414    0.430830    10.05000    0.29849
F351  3    0.857592    0.447060    0.384260    10.05000    0.27004

PART 0
PART 3
SB30  5    0.760854    0.666321    0.679572    10.06000    0.26630    0.25150 =
         0.26521   -0.03876   -0.04011    0.02602
F1DA  3    0.745788    0.657847    0.649557    10.06000    0.26012
F12   3    0.778388    0.663997    0.647351    10.06000    0.23940
F24   3    0.765730    0.644633    0.693084    10.06000    0.26158
F68   3    0.744393    0.668476    0.709904    10.06000    0.25173
F289  3    0.757054    0.687883    0.664237    10.06000    0.27504
F154  3    0.777019    0.674674    0.707692    10.06000    0.27468
PART 0
PART 1
SB39  5    0.778273    0.693514    0.738151    10.09000    0.27158    0.28756 =
         0.26938    0.04553   -0.01574   -0.06308
F8FA  3    0.798885    0.682661    0.742129    10.09000    0.18710
F9FA  3    0.778951    0.700051    0.780272    10.09000    0.29653
F15   3    0.777547    0.686809    0.694558    10.09000    0.27697
F150  3    0.767375    0.673669    0.749198    10.09000    0.24906
F166  3    0.757703    0.704093    0.732760    10.09000    0.31067
F324  3    0.789271    0.713048    0.725496    10.09000    0.28397
PART 0
PART 4
SB31  5    0.755340    0.661473    0.716636    10.24000    0.19252    0.17577 =
         0.33580   -0.01946   -0.09364    0.03758
F1DB  3    0.741396    0.656070    0.682248    10.24000    0.27735
F2    3    0.744657    0.681110    0.729363    10.24000    0.28226
F2DA  3    0.764401    0.663628    0.757176    10.24000    0.23003
F4    3    0.772529    0.669600    0.691648    10.24000    0.30283
F24A  3    0.762835    0.639400    0.724180    10.24000    0.27944
F114  3    0.737597    0.652727    0.740402    10.24000    0.28474

PART 0
SB32  5    1.073964    0.604332    0.534683    10.18000    0.22432    0.17372 =
         0.30048   -0.04257    0.06971    0.03133
F7BA  3    1.061637    0.615380    0.566471    10.18000    0.23695
F16   3    1.092805    0.607627    0.557624    10.18000    0.24327
F26   3    1.070353    0.584084    0.556797    10.18000    0.24354
F118  3    1.075871    0.623084    0.509434    10.18000    0.23825
F218  3    1.084402    0.592672    0.501698    10.18000    0.23570
F385  3    1.052925    0.600381    0.514600    10.18000    0.24676

PART 3
SB35  5    1.030032    0.709863    1.050850   171.00000    0.15632    0.21170 =
         0.26515    0.04349    0.03039   -0.01692
F1FA  3    1.016821    0.729159    1.046912   171.00000    0.26261
F2FA  3    1.044744    0.722103    1.076855   171.00000    0.19780
F86   3    1.014979    0.697769    1.025595   171.00000    0.22389
F93   3    1.041435    0.716963    1.014151   171.00000    0.21592
F198  3    1.044570    0.691615    1.053388   171.00000    0.24049
F261  3    1.019139    0.703393    1.088604   171.00000    0.22701

PART 0
SB36  5    0.770899    0.432237    0.948497    10.14000    0.23241    0.23750 =
         0.28360    0.03672    0.03971    0.00408
F1CA  3    0.750595    0.435130    0.926140    10.14000    0.24902
F2CA  3    0.766063    0.409739    0.948734    10.14000    0.23736
F43   3    0.773284    0.455413    0.949235    10.14000    0.25939
F44   3    0.759798    0.434521    0.987493    10.14000    0.26601
F49   3    0.781221    0.430773    0.909156    10.14000    0.24586
F91   3    0.790903    0.429661    0.969186    10.14000    0.25683

PART 3
SB37  5    0.809624    0.670230    0.459870    10.08000    0.26447    0.27628 =
         0.28232   -0.01197   -0.03791   -0.00183
F4FA  3    0.789159    0.668757    0.437878    10.08000    0.28211
F5FA  3    0.815584    0.649200    0.443885    10.08000    0.26129
F7FA  3    0.819178    0.680172    0.423644    10.08000    0.26274
F95   3    0.799809    0.660082    0.495313    10.08000    0.26591
F165  3    0.829886    0.671715    0.481409    10.08000    0.28148
F406  3    0.803459    0.691202    0.475289    10.08000    0.28403

SB38  5    0.716488    0.729923    0.985541    10.08000    0.28505    0.28656 =
         0.26645    0.01384    0.00215   -0.00840
F2AA  3    0.708288    0.750018    1.001960    10.08000    0.28135
F2AB  3    0.708651    0.739294    0.947504    10.08000    0.28536
F6FA  3    0.717000    0.710608    0.959734    10.08000    0.27574
F66   3    0.717610    0.718538    1.024977    10.08000    0.28782
F134  3    0.694156    0.723454    0.989167    10.08000    0.26496
F211  3    0.738763    0.735557    0.982225    10.08000    0.28250
PART 0
PART 1
SB42  5    1.065536    0.549510    0.692677    10.08000    0.30939    0.29687 =
         0.28952    0.02499    0.01021   -0.01179
F3GA  3    1.047163    0.547760    0.665636    10.08000    0.25181
F4GA  3    1.083913    0.551428    0.720245    10.08000    0.29959
F5GA  3    1.079446    0.541143    0.660733    10.08000    0.30899
F22   3    1.069280    0.571252    0.678302    10.08000    0.28401
F102  3    1.051664    0.557802    0.725247    10.08000    0.31389
F110  3    1.061822    0.527805    0.707644    10.08000    0.30068

PART 0
PART -2
SB44  5    0.755668    0.654595    1.073395    10.23000    0.28390    0.22850 =
         0.18100    0.00422    0.08040    0.04406
F6GA  3    0.772247    0.638373    1.076764    10.23000    0.25768
F7GA  3    0.738635    0.670114    1.070923    10.23000    0.24703
F37   3    0.765891    0.666726    1.105138    10.23000    0.25840
F209  3    0.742697    0.642551    1.101770    10.23000    0.26468
F234  3    0.746160    0.642399    1.039944    10.23000    0.25244
F325  3    0.768114    0.666360    1.042856    10.23000    0.25706

PART 0
PART 1
SB47  5    0.771437    0.487137    1.052288    10.06000    0.25478
F0HA  3    0.757842    0.501746    1.028535    10.06000    0.26001
F9GA  3    0.787487    0.488038    1.019954    10.06000    0.25579
F45   3    0.761358    0.468977    1.032702    10.06000    0.25732
F195  3    0.781423    0.505840    1.071818    10.06000    0.26185
F196  3    0.785044    0.473257    1.076770    10.06000    0.22618
F268  3    0.755289    0.486972    1.084795    10.06000    0.25305

PART 0
ZN0C  6    0.823280    0.480922    0.912961    11.00000    0.10667    0.11488 =
         0.34578    0.05300    0.05196   -0.00721
ZN0D  6    1.024485    0.460628    0.592840    11.00000    0.18664    0.15447 =
         0.18959    0.01428    0.02486    0.08341
ZN0F  6    0.868387    0.487907    0.511760    11.00000    0.18231    0.22746 =
         0.24315   -0.06571   -0.07433    0.02667
ZN1   6    1.043690    0.674722    0.650259    11.00000    0.11930    0.14741 =
         0.23440    0.06423    0.02327   -0.01514
ZN06  6    1.033098    0.637031    0.967680    11.00000    0.08545    0.07711 =
         0.16307    0.01319   -0.01749   -0.00784
ZN07  6    1.015236    0.457430    0.935547    11.00000    0.07357    0.07811 =
         0.19149    0.03173   -0.00627    0.00526
ZN08  6    0.860222    0.673182    0.570763    11.00000    0.10816    0.09021 =
         0.17419    0.00226   -0.03900    0.01384
ZN09  6    0.816188    0.639590    0.907938    11.00000    0.09857    0.10564 =
         0.20327    0.00820    0.02184    0.01738
N0A0  4    1.023660    0.461487    0.646306    11.00000    0.16617    0.17091 =
         0.21187    0.04099    0.03283    0.07178
N0AO  4    0.820696    0.456049    0.899765    11.00000    0.13361    0.12381 =
         0.24687    0.04588    0.02907   -0.01146
N0AQ  4    0.826389    0.475394    0.961863    11.00000    0.18820    0.17352 =
         0.27281    0.12284    0.09931    0.03511
N0AX  4    0.864853    0.514482    0.517134    11.00000    0.15292    0.24142 =
         0.19037   -0.03661   -0.04465    0.03937
N0B4  4    0.895453    0.488588    0.518751    11.00000    0.20557    0.16522 =
         0.24873   -0.05470   -0.05791    0.03633
N0BR  4    1.025688    0.434569    0.607550    11.00000    0.32302    0.11171 =
         0.24125   -0.00150    0.07016    0.10957
N0BW  4    0.875420    0.462287    0.502118    11.00000    0.23373    0.26805 =
         0.27914   -0.09344   -0.05454   -0.02235
N0BX  4    0.825577    0.480986    0.863915    11.00000    0.07656    0.15708 =
         0.24870   -0.06413    0.01533   -0.01740
N0CS  4    0.869785    0.497027    0.463322    11.00000    0.24892    0.32267 =
         0.22122   -0.04062   -0.04479    0.02126
N0DF  4    0.798165    0.488139    0.915855    11.00000    0.11278    0.11821 =
         0.34769    0.01816    0.06859   -0.02704
N0EK  4    1.036871    0.702496    0.648992    11.00000    0.18198    0.14570 =
         0.25833    0.04892   -0.00824    0.01426
N00S  4    1.056582    0.624115    0.979284    11.00000    0.07292    0.09754 =
         0.15852    0.01440   -0.01147   -0.00740
N00U  4    0.988037    0.456508    0.930508    11.00000    0.05975    0.08643 =
         0.14524    0.02766   -0.01272    0.00046
N00W  4    1.026368    0.610591    0.965979    11.00000    0.06822    0.06141 =
         0.16022    0.01576   -0.01182    0.00410
N00X  4    1.006780    0.452186    0.982597    11.00000    0.08923    0.06475 =
         0.14352    0.02860   -0.00105    0.00084
N00Y  4    1.040252    0.638027    0.918326    11.00000    0.08998    0.07857 =
         0.16868    0.00388   -0.01045   -0.00424
N01A  4    0.814779    0.612595    0.898901    11.00000    0.19050    0.18102 =
         0.19743    0.00235    0.02304    0.00171
N01B  4    1.020296    0.459497    0.886030    11.00000    0.07955    0.08270 =
         0.21343    0.00634    0.02518    0.01928
N01D  4    1.040614    0.465017    0.946096    11.00000    0.05682    0.10192 =
         0.22676    0.04130   -0.01191    0.00336
N01E  4    0.858482    0.672282    0.519428    11.00000    0.13780    0.11164 =
         0.15965   -0.00252   -0.04134    0.02470
N01G  4    0.840498    0.638057    0.931973    11.00000    0.09943    0.10515 =
         0.17237   -0.00312    0.02043    0.00003
N01H  4    1.019127    0.431469    0.920205    11.00000    0.11084    0.06313 =
         0.17907    0.02864   -0.00034    0.01322
N01I  4    0.793885    0.643675    0.880497    11.00000    0.06741    0.13404 =
         0.24133    0.00063    0.00633    0.01795
N01R  4    0.817806    0.662951    0.931437    11.00000    0.10966    0.09640 =
         0.17708    0.00819    0.01582    0.01906
N01S  4    0.857930    0.646122    0.560451    11.00000    0.11554    0.11052 =
         0.14995   -0.00475   -0.03447    0.01294
N03W  4    0.850099    0.475780    0.918799    11.00000    0.12006    0.12481 =
         0.24466    0.06311    0.07703    0.01883
N04K  4    0.824114    0.507529    0.919643    11.00000    0.09027    0.11222 =
         0.29070    0.04895    0.04173   -0.01572
N04R  4    0.998364    0.459769    0.585467    11.00000    0.18874    0.13529 =
         0.15776   -0.00527    0.07345    0.05132
N05A  4    1.016388    0.674913    0.636352    11.00000    0.15037    0.13449 =
         0.21248    0.05737   -0.04512   -0.02211
N05P  4    1.039470    0.672978    0.703462    11.00000    0.09146    0.15713 =
         0.16841    0.05584    0.00040   -0.03081
N06J  4    1.067937    0.676918    0.669685    11.00000    0.10942    0.23028 =
         0.21587    0.07639    0.01870   -0.03320
N06L  4    1.051792    0.672338    0.601119    11.00000    0.16251    0.15852 =
         0.20388    0.04494    0.04954   -0.01070
N07B  4    0.803303    0.629006    0.950797    11.00000    0.22942    0.20753 =
         0.22413    0.00670    0.02993    0.00104
N07P  4    1.026004    0.487945    0.589575    11.00000    0.14618    0.16391 =
         0.21448    0.03468    0.02812    0.06677
N08H  4    1.020859    0.455250    0.542402    11.00000    0.20162    0.18211 =
         0.18008    0.02640    0.04087    0.08559
N9    4    1.050874    0.465090    0.589980    11.00000    0.16835    0.22642 =
         0.21657    0.02562    0.03540    0.12594
N09O  4    0.863503    0.482113    0.561757    11.00000    0.17508    0.23000 =
         0.23548   -0.04558   -0.10311    0.00534
N010  4    1.013950    0.485548    0.944376    11.00000    0.09512    0.06942 =
         0.16160    0.02952   -0.00511   -0.00277
N011  4    0.858893    0.670511    0.623871    11.00000    0.09363    0.09359 =
         0.14362   -0.00358   -0.01599    0.02084
N012  4    0.833943    0.673923    0.581988    11.00000    0.07802    0.09390 =
         0.21691   -0.01450   -0.07100    0.00898
N013  4    1.023708    0.642750    1.014046    11.00000    0.10103    0.08304 =
         0.15528    0.00534   -0.00538   -0.00643
N014  4    1.007529    0.646620    0.956810    11.00000    0.10037    0.08791 =
         0.13953    0.01609   -0.01623   -0.00641
N016  4    1.045123    0.661415    0.962497    11.00000    0.10822    0.08146 =
         0.16030    0.00347   -0.01775   -0.01334
N017  4    0.825813    0.645808    0.859140    11.00000    0.07774    0.08417 =
         0.16820    0.00207    0.00388    0.00587
N21   4    0.842092    0.483349    0.512769    11.00000    0.20174    0.28851 =
         0.27830   -0.03563   -0.09614   -0.01228
N027  4    0.865595    0.699127    0.573864    11.00000    0.09884    0.10370 =
         0.17303   -0.01055   -0.03242    0.00570
N028  4    0.888243    0.673121    0.571544    11.00000    0.08983    0.11417 =
         0.16432   -0.01205   -0.02185    0.01700
N062  4    1.046058    0.646927    0.641832    11.00000    0.11120    0.12774 =
         0.22176    0.05932    0.00818    0.01943
C0A1  1    0.821557    0.523274    0.817021    11.00000    0.07481    0.09089 =
         0.28833    0.00890   -0.00004   -0.00278
AFIX  43
H0A1  2    0.813787    0.532295    0.815669    11.00000   -1.20000
AFIX   0
C0A2  1    1.042079    0.634137    0.666698    11.00000    0.10387    0.12324 =
         0.16829    0.04572    0.01033   -0.00345
C0A3  1    0.888027    0.553001    0.637256    11.00000    0.11714    0.08393 =
         0.21281    0.00140   -0.02170    0.03274
AFIX  43
H0A3  2    0.897621    0.558156    0.646584    11.00000   -1.20000
AFIX   0
C0A4  1    0.885590    0.507514    0.660312    11.00000    0.11857    0.10055 =
         0.18517   -0.01199   -0.04618    0.02280
AFIX  43
H0A4  2    0.877876    0.516527    0.657968    11.00000   -1.20000
AFIX   0
C0A5  1    0.843792    0.650286    0.950597    11.00000    0.10671    0.11097 =
         0.23144   -0.02579   -0.02535    0.03290
AFIX  43
H0A5  2    0.853599    0.650539    0.963614    11.00000   -1.20000
AFIX   0
C0A7  1    0.896930    0.481640    0.641966    11.00000    0.13329    0.10555 =
         0.17888   -0.02798   -0.04388    0.00704
C0A8  1    1.008328    0.649591    1.014232    11.00000    0.11773    0.15954 =
         0.14865   -0.01143   -0.00561    0.01944
C0A9  1    1.027853    0.625022    0.661144    11.00000    0.10672    0.14970 =
         0.19602    0.01382    0.01442    0.03035
AFIX  43
H0A9  2    1.021305    0.626628    0.642263    11.00000   -1.20000
AFIX   0
C0AA  1    0.855294    0.712042    0.575131    11.00000    0.14407    0.07800 =
         0.18865   -0.02006   -0.05526    0.04920
AFIX  43
H0AA  2    0.843592    0.710011    0.573041    11.00000   -1.20000
AFIX   0
C0AB  1    0.931299    0.546299    0.560050    11.00000    0.10010    0.11465 =
         0.18849    0.00349   -0.01647    0.01413
AFIX  43
H0AB  2    0.932756    0.555661    0.546148    11.00000   -1.20000
AFIX   0
C0AC  1    0.898777    0.658265    0.572974    11.00000    0.09000    0.09707 =
         0.16480    0.00968   -0.00746    0.02092
C0AD  1    0.819568    0.690429    0.973862    11.00000    0.11269    0.10871 =
         0.25575   -0.02661   -0.00909    0.05153
AFIX  43
H0AD  2    0.820239    0.699814    0.987930    11.00000   -1.20000
AFIX   0
C0AE  1    0.857785    0.643064    0.530921    11.00000    0.14395    0.11738 =
         0.14612    0.00116   -0.04292    0.02299
AFIX  43
H0AE  2    0.857658    0.631736    0.523764    11.00000   -1.20000
AFIX   0
C0AF  1    0.882223    0.702388    0.575988    11.00000    0.15041    0.07463 =
         0.18685    0.02335   -0.02102    0.02151
C0AG  1    0.817802    0.509404    0.833368    11.00000    0.06346    0.09570 =
         0.31343    0.03072    0.01130    0.01623
AFIX  43
H0AG  2    0.806790    0.508323    0.841908    11.00000   -1.20000
AFIX   0
C0AH  1    0.805858    0.675074    0.933291    11.00000    0.11912    0.11810 =
         0.19904    0.01243   -0.00626    0.04883
AFIX  43
H0AH  2    0.796379    0.674310    0.919476    11.00000   -1.20000
AFIX   0
C0AI  1    0.857808    0.656680    0.507128    11.00000    0.14232    0.12940 =
         0.15394   -0.00164   -0.03189    0.02377
C0AJ  1    0.826269    0.467743    0.847493    11.00000    0.12379    0.15895 =
         0.24619   -0.00700    0.02658   -0.00726
AFIX  43
H0AJ  2    0.829073    0.467189    0.825270    11.00000   -1.20000
AFIX   0
C0AK  1    1.049180    0.641959    0.613457    11.00000    0.19988    0.17059 =
         0.21968    0.04353    0.06489    0.01650
AFIX  43
H0AK  2    1.048993    0.630601    0.606481    11.00000   -1.20000
AFIX   0
C0AL  1    1.018098    0.418309    0.940238    11.00000    0.11999    0.07636 =
         0.19028    0.01875    0.00465    0.01876
AFIX  43
H0AL  2    1.017465    0.420024    0.962857    11.00000   -1.20000
AFIX   0
C0AM  1    1.052037    0.631479    0.693278    11.00000    0.10606    0.15098 =
         0.18378    0.04844    0.00758   -0.00139
AFIX  43
H0AM  2    1.062207    0.637629    0.695202    11.00000   -1.20000
AFIX   0
C0AN  1    0.901281    0.647908    0.544830    11.00000    0.11862    0.12155 =
         0.14787    0.01296   -0.02119    0.01003
AFIX  43
H0AN  2    0.896467    0.651343    0.524952    11.00000   -1.20000
AFIX   0
C0AP  1    0.858606    0.685200    0.498439    11.00000    0.15663    0.14503 =
         0.14522    0.00428   -0.03691    0.00568
AFIX  43
H0AP  2    0.858796    0.696318    0.506716    11.00000   -1.20000
AFIX   0
C0AR  1    0.973041    0.547361    0.614740    11.00000    0.10534    0.10623 =
         0.19355    0.03303    0.00220    0.03171
C0AS  1    0.894339    0.687298    0.576074    11.00000    0.11414    0.11639 =
         0.17143   -0.02289   -0.01821   -0.02167
AFIX  43
H0AS  2    0.906041    0.688775    0.579465    11.00000   -1.20000
AFIX   0
C0AT  1    0.875379    0.539103    0.593470    11.00000    0.11023    0.11888 =
         0.19071   -0.00738   -0.02834    0.04782
C0AV  1    1.038007    0.485321    0.675224    11.00000    0.10860    0.17991 =
         0.22936    0.04727    0.02671    0.05378
AFIX  43
H0AV  2    1.048705    0.481214    0.668877    11.00000   -1.20000
AFIX   0
C0AW  1    0.784567    0.478289    0.912354    11.00000    0.12707    0.14648 =
         0.38896    0.01562    0.06214   -0.03410
AFIX  43
H0AW  2    0.786194    0.466649    0.908457    11.00000   -1.20000
AFIX   0
C0AZ  1    0.850794    0.610776    0.949729    11.00000    0.13125    0.11550 =
         0.21150    0.05220    0.04532    0.03795
AFIX  43
H0AZ  2    0.841467    0.610233    0.963959    11.00000   -1.20000
AFIX   0
C0B0  1    0.860300    0.538681    0.609463    11.00000    0.09613    0.14017 =
         0.21005   -0.02203   -0.03353    0.03407
C0B1  1    1.017962    0.401940    0.927520    11.00000    0.14985    0.11170 =
         0.18396    0.02379    0.00918    0.00110
AFIX  43
H0B1  2    1.016575    0.392512    0.941284    11.00000   -1.20000
AFIX   0
C0B3  1    1.057041    0.686135    0.982148    11.00000    0.16099    0.12795 =
         0.21010   -0.02113   -0.00181   -0.02395
AFIX  43
H0B3  2    1.058571    0.693802    0.999434    11.00000   -1.20000
AFIX   0
C0B5  1    0.889398    0.546339    0.607441    11.00000    0.11763    0.10459 =
         0.19368    0.00067   -0.02789    0.02738
AFIX  43
H0B5  2    0.899801    0.546617    0.596260    11.00000   -1.20000
AFIX   0
C0B6  1    1.012100    0.511169    0.616433    11.00000    0.12055    0.11452 =
         0.19056    0.03219    0.00976    0.05357
AFIX  43
H0B6  2    1.019890    0.510433    0.633708    11.00000   -1.20000
AFIX   0
C0B7  1    0.991273    0.503965    0.706354    11.00000    0.10506    0.13055 =
         0.20667    0.00328    0.00450    0.00310
AFIX  43
H0B7  2    0.980970    0.498287    0.702593    11.00000   -1.20000
AFIX   0
C0B8  1    0.983766    0.546421    0.643668    11.00000    0.11694    0.10920 =
         0.19938    0.01656    0.02276    0.04322
AFIX  43
H0B8  2    0.982258    0.553745    0.661499    11.00000   -1.20000
AFIX   0
C0B9  1    1.013318    0.500953    0.589871    11.00000    0.13615    0.10932 =
         0.16950    0.02634    0.01000    0.06522
C0BA  1    0.808619    0.604087    0.920365    11.00000    0.20988    0.19356 =
         0.20892    0.00307    0.02424    0.00203
AFIX  43
H0BA  2    0.808338    0.592208    0.918383    11.00000   -1.20000
AFIX   0
C0BB  1    0.976446    0.477759    0.614356    11.00000    0.14345    0.09628 =
         0.23619    0.05581   -0.02330    0.02784
AFIX  43
H0BB  2    0.977661    0.486672    0.599326    11.00000   -1.20000
AFIX   0
C0BD  1    0.996359    0.534035    0.643285    11.00000    0.11869    0.12688 =
         0.19067    0.01956    0.00143    0.01544
AFIX  43
H0BD  2    1.003657    0.533027    0.661286    11.00000   -1.20000
AFIX   0
C0BE  1    1.021617    0.415091    0.875064    11.00000    0.17155    0.11554 =
         0.20168    0.02885    0.01420    0.00729
AFIX  43
H0BE  2    1.023357    0.414244    0.852477    11.00000   -1.20000
AFIX   0
C0BF  1    0.916682    0.528856    0.517543    11.00000    0.14235    0.16326 =
         0.19460   -0.02056   -0.01142    0.04358
AFIX  43
H0BF  2    0.918375    0.537761    0.502666    11.00000   -1.20000
AFIX   0
C0BG  1    0.989613    0.514294    0.565634    11.00000    0.12958    0.14032 =
         0.16758    0.05666   -0.00758    0.02053
AFIX  43
H0BG  2    0.982685    0.515754    0.547214    11.00000   -1.20000
AFIX   0
C0BH  1    1.007534    0.481149    0.676020    11.00000    0.16795    0.11850 =
         0.20421   -0.05216    0.00331    0.06323
AFIX  43
H0BH  2    0.997645    0.475069    0.670769    11.00000   -1.20000
AFIX   0
C0BJ  1    0.783639    0.646863    0.825914    11.00000    0.08290    0.14711 =
         0.25263    0.01108   -0.00061    0.00313
AFIX  43
H0BJ  2    0.785743    0.647874    0.803466    11.00000   -1.20000
AFIX   0
C0BK  1    0.874364    0.483024    0.589097    11.00000    0.14234    0.11957 =
         0.23693   -0.03519   -0.04175    0.02279
C0BL  1    0.831981    0.677991    0.972784    11.00000    0.13404    0.14645 =
         0.25420   -0.02487   -0.01745   -0.02527
AFIX  43
H0BL  2    0.841233    0.678640    0.987177    11.00000   -1.20000
AFIX   0
C0BM  1    0.888885    0.718549    0.581461    11.00000    0.14117    0.09639 =
         0.22170    0.02785   -0.00938    0.00134
AFIX  43
H0BM  2    0.900558    0.720506    0.584289    11.00000   -1.20000
AFIX   0
C0BN  1    1.068929    0.673893    0.701458    11.00000    0.09234    0.26140 =
         0.23099    0.09745    0.00175   -0.02635
C0BO  1    1.060566    0.678578    0.925504    11.00000    0.15168    0.13572 =
         0.17056    0.00515    0.02288   -0.02274
PART 4
AFIX  43
H0BO  2    1.064420    0.680757    0.904249    11.00000   -1.20000
AFIX   0
PART 0
C0BP  1    1.058689    0.488499    0.948838    11.00000    0.08808    0.09630 =
         0.29968    0.02683   -0.00672    0.00484
AFIX  43
H0BP  2    1.060129    0.500330    0.949709    11.00000   -1.20000
AFIX   0
C0BQ  1    0.874320    0.494860    0.612615    11.00000    0.12591    0.11023 =
         0.20892   -0.03764   -0.03711    0.00704
AFIX  43
H0BQ  2    0.866195    0.503567    0.611366    11.00000   -1.20000
AFIX   0
C0BS  1    0.994214    0.457399    0.558847    11.00000    0.22786    0.16278 =
         0.13426   -0.00043    0.04136    0.05748
AFIX  43
H0BS  2    0.982501    0.457030    0.554594    11.00000   -1.20000
AFIX   0
C0BT  1    1.053778    0.453762    0.942626    11.00000    0.08317    0.10507 =
         0.29706    0.03961   -0.01830    0.00741
AFIX  43
H0BT  2    1.051470    0.442130    0.940176    11.00000   -1.20000
AFIX   0
C0BU  1    0.765415    0.644416    0.871358    11.00000    0.11300    0.19633 =
         0.26904    0.03185    0.00813   -0.00826
AFIX  43
H0BU  2    0.754428    0.644597    0.880254    11.00000   -1.20000
AFIX   0
C0BV  1    1.006681    0.653044    0.601951    11.00000    0.15807    0.13968 =
         0.23124    0.04807    0.01117   -0.01780
AFIX  43
H0BV  2    1.013820    0.657978    0.586247    11.00000   -1.20000
AFIX   0
C0BY  1    1.023128    0.476296    0.666872    11.00000    0.19295    0.08954 =
         0.17722   -0.00033    0.01454    0.05083
C0C0  1    0.876872    0.531955    0.563132    11.00000    0.12301    0.14650 =
         0.18621    0.02232   -0.02817    0.02733
AFIX  43
H0C0  2    0.887473    0.532382    0.552676    11.00000   -1.20000
AFIX   0
C0C1  1    1.019840    0.399836    0.895348    11.00000    0.17446    0.11511 =
         0.21426    0.01254    0.01040    0.01169
AFIX  43
H0C1  2    1.020016    0.388941    0.886042    11.00000   -1.20000
AFIX   0
C0C3  1    0.778042    0.642727    0.891281    11.00000    0.07500    0.17881 =
         0.26999    0.02523   -0.00461    0.01078
AFIX  43
H0C3  2    0.775970    0.640818    0.913523    11.00000   -1.20000
AFIX   0
C0C4  1    0.823782    0.437325    0.854855    11.00000    0.15282    0.15746 =
         0.24285    0.02945    0.00686   -0.02248
AFIX  43
H0C4  2    0.826262    0.435845    0.832646    11.00000   -1.20000
AFIX   0
C0C6  1    1.052496    0.672036    0.717229    11.00000    0.09315    0.16851 =
         0.24462    0.04461   -0.01794   -0.02281
AFIX  43
H0C6  2    1.052298    0.669959    0.739767    11.00000   -1.20000
AFIX   0
C0C7  1    1.064082    0.689763    0.950740    11.00000    0.16486    0.13760 =
         0.18699   -0.01653    0.00908   -0.03982
PART 1
AFIX  43
H0C7  2    1.070866    0.699410    0.947328    11.00000   -1.20000
AFIX   0
PART 0
C0C9  1    0.986167    0.462296    0.608991    11.00000    0.18090    0.11592 =
         0.20602    0.03240   -0.01096    0.01021
C0CA  1    0.810462    0.515123    0.919833    11.00000    0.06872    0.12684 =
         0.33501    0.03142    0.03733   -0.00738
AFIX  43
H0CA  2    0.809869    0.526992    0.921783    11.00000   -1.20000
AFIX   0
C0CB  1    0.911619    0.503018    0.560470    11.00000    0.13560    0.13454 =
         0.16891   -0.01978   -0.02573    0.03473
AFIX  43
H0CB  2    0.909804    0.494050    0.575152    11.00000   -1.20000
AFIX   0
C0CC  1    0.897172    0.467948    0.622017    11.00000    0.16556    0.12058 =
         0.21513   -0.01965   -0.05896    0.00616
AFIX  43
H0CC  2    0.904300    0.458563    0.625531    11.00000   -1.20000
AFIX   0
C0CE  1    1.053373    0.657366    0.591783    11.00000    0.19474    0.18327 =
         0.20990    0.03010    0.07328   -0.00490
C0CF  1    1.005354    0.454995    0.532012    11.00000    0.16784    0.19924 =
         0.18309    0.03500    0.02029    0.05310
C0CG  1    0.982813    0.449987    0.634689    11.00000    0.20810    0.08961 =
         0.20353    0.04208    0.00008    0.03405
AFIX  43
H0CG  2    0.988619    0.439577    0.633915    11.00000   -1.20000
AFIX   0
C0CH  1    0.766862    0.645902    0.839457    11.00000    0.09410    0.18674 =
         0.26697    0.01790   -0.02693    0.00342
PART 6
AFIX  43
H0CH  2    0.757214    0.646319    0.826024    11.00000   -1.20000
AFIX   0
PART 0
C0CI  1    0.846762    0.530824    0.592517    11.00000    0.11812    0.17343 =
         0.23320   -0.04258   -0.02870    0.05350
AFIX  43
H0CI  2    0.836095    0.531071    0.602748    11.00000   -1.20000
AFIX   0
C0CM  1    0.971290    0.452733    0.660917    11.00000    0.19442    0.14832 =
         0.17286    0.02904    0.06154    0.04862
AFIX  43
H0CM  2    0.968997    0.443929    0.675719    11.00000   -1.20000
AFIX   0
C0CN  1    0.863678    0.524244    0.547395    11.00000    0.13404    0.16522 =
         0.20437    0.00542   -0.03567    0.03989
C0CQ  1    1.054936    0.685638    0.581158    11.00000    0.19069    0.16962 =
         0.19615    0.04689    0.02308   -0.02447
AFIX  43
H0CQ  2    1.053530    0.696873    0.588351    11.00000   -1.20000
AFIX   0
C0CR  1    0.858723    0.653431    0.474346    11.00000    0.24473    0.15576 =
         0.17698    0.01709    0.00180    0.01178
AFIX  43
H0CR  2    0.859490    0.642236    0.466590    11.00000   -1.20000
AFIX   0
C0CV  1    0.866751    0.523874    0.491034    11.00000    0.18757    0.26096 =
         0.18744   -0.03515   -0.03456    0.02350
AFIX  43
H0CV  2    0.866730    0.535800    0.491339    11.00000   -1.20000
AFIX   0
C0CW  1    0.797290    0.636779    0.977241    11.00000    0.23810    0.21552 =
         0.22956    0.00701    0.02684   -0.00030
AFIX  43
H0CW  2    0.797948    0.648670    0.978463    11.00000   -1.20000
AFIX   0
C0CX  1    1.001386    0.654517    1.041097    11.00000    0.15435    0.22808 =
         0.15085   -0.01779   -0.02039    0.05285
AFIX  43
H0CX  2    0.990354    0.659049    1.040835    11.00000   -1.20000
AFIX   0
C0CY  1    1.002213    0.501194    0.563316    11.00000    0.13987    0.13007 =
         0.16151    0.04223    0.02293    0.05208
AFIX  43
H0CY  2    1.002924    0.493569    0.545768    11.00000   -1.20000
AFIX   0
C0D0  1    1.033708    0.453148    0.522948    11.00000    0.17850    0.26005 =
         0.20582    0.01660    0.02026    0.08320
AFIX  43
H0D0  2    1.044870    0.454019    0.530837    11.00000   -1.20000
AFIX   0
C0D1  1    0.847471    0.523264    0.564198    11.00000    0.12383    0.18810 =
         0.21411   -0.02375   -0.02693    0.04542
AFIX  43
H0D1  2    0.838090    0.517555    0.555269    11.00000   -1.20000
AFIX   0
C0D2  1    0.908466    0.515759    0.505502    11.00000    0.16081    0.15566 =
         0.18366   -0.03733   -0.02975    0.02801
AFIX  43
H0D2  2    0.904780    0.515218    0.483757    11.00000   -1.20000
AFIX   0
C0D3  1    0.858469    0.682977    0.465346    11.00000    0.19998    0.15443 =
         0.15915    0.01037   -0.02671    0.00283
AFIX  43
H0D3  2    0.858359    0.692377    0.451260    11.00000   -1.20000
AFIX   0
C0D4  1    1.070417    0.459373    0.942699    11.00000    0.09467    0.12393 =
         0.33126    0.04799   -0.01990    0.00424
AFIX  43
H0D4  2    1.079630    0.451943    0.939875    11.00000   -1.20000
AFIX   0
C0D5  1    0.848209    0.479968    0.568190    11.00000    0.19184    0.25088 =
         0.24953   -0.04504   -0.10041   -0.00471
AFIX  43
H0D5  2    0.844815    0.477638    0.589673    11.00000   -1.20000
AFIX   0
C0D6  1    1.084043    0.671914    0.717490    11.00000    0.12373    0.33430 =
         0.28309    0.11963    0.03641   -0.04297
AFIX  43
H0D6  2    1.084280    0.669794    0.740012    11.00000   -1.20000
AFIX   0
C0D9  1    0.997882    0.638333    0.593697    11.00000    0.15499    0.15997 =
         0.24337    0.03067   -0.00438   -0.00156
AFIX  43
H0D9  2    0.999305    0.633316    0.573110    11.00000   -1.20000
AFIX   0
C0DA  1    1.030852    0.449799    0.492174    11.00000    0.18511    0.26682 =
         0.20324    0.03570    0.03713    0.07351
AFIX  43
H0DA  2    1.040056    0.448355    0.477882    11.00000   -1.20000
AFIX   0
C0DD  1    0.822085    0.453245    0.867872    11.00000    0.12649    0.12912 =
         0.22484    0.02301    0.01023   -0.01509
C0DG  1    0.868891    0.513880    0.461588    11.00000    0.21310    0.29746 =
         0.20217   -0.03053   -0.04158    0.01323
C0DH  1    0.885767    0.468976    0.595398    11.00000    0.17294    0.12778 =
         0.24682   -0.05709   -0.03083   -0.00178
AFIX  43
H0DH  2    0.885585    0.459837    0.580694    11.00000   -1.20000
AFIX   0
C0DK  1    1.060462    0.682000    0.548794    11.00000    0.25024    0.18383 =
         0.21737    0.02923    0.04388   -0.01563
AFIX  43
H0DK  2    1.063373    0.690915    0.534651    11.00000   -1.20000
AFIX   0
C0DM  1    1.001668    0.451593    0.501043    11.00000    0.18521    0.23743 =
         0.20987    0.03844    0.03446    0.04811
AFIX  43
H0DM  2    0.990256    0.451591    0.494393    11.00000   -1.20000
AFIX   0
C0DN  1    1.072759    0.477835    0.947515    11.00000    0.10402    0.12897 =
         0.32587    0.02268   -0.01717   -0.00479
AFIX  43
H0DN  2    1.083737    0.482359    0.949680    11.00000   -1.20000
AFIX   0
C0DO  1    0.901713    0.473907    0.517372    11.00000    0.21083    0.20258 =
         0.24591   -0.06270   -0.04749    0.01242
AFIX  43
H0DO  2    0.913180    0.472436    0.523005    11.00000   -1.20000
AFIX   0
C0DP  1    0.905629    0.502343    0.528583    11.00000    0.14686    0.15070 =
         0.18019   -0.03749   -0.02705    0.02984
C0DT  1    0.891754    0.458835    0.507233    11.00000    0.24409    0.23097 =
         0.27939   -0.08120   -0.04056   -0.00449
C0DU  1    0.801646    0.612179    0.949226    11.00000    0.22935    0.20832 =
         0.22226    0.00643    0.02954   -0.00036
C0DZ  1    0.835639    0.481073    0.542454    11.00000    0.19616    0.27643 =
         0.27439   -0.03850   -0.09877   -0.01062
C0E3  1    0.818441    0.442636    0.918901    11.00000    0.16065    0.15761 =
         0.25011    0.03156    0.02811   -0.00357
AFIX  43
H0E3  2    0.816013    0.444416    0.941050    11.00000   -1.20000
AFIX   0
C0E4  1    0.795553    0.504884    0.916922    11.00000    0.10866    0.15362 =
         0.33751    0.02624    0.05824   -0.00153
C0E6  1    1.057565    0.653556    0.562629    11.00000    0.26125    0.20022 =
         0.24120    0.03251    0.07217   -0.01208
AFIX  43
H0E6  2    1.058123    0.642084    0.556463    11.00000   -1.20000
AFIX   0
C0E9  1    0.858494    0.666832    0.453217    11.00000    0.22071    0.18522 =
         0.16857    0.01758   -0.01682    0.02254
AFIX  43
H0E9  2    0.858357    0.664963    0.430611    11.00000   -1.20000
AFIX   0
C0EC  1    1.010484    0.653111    1.071665    11.00000    0.17687    0.23071 =
         0.15887   -0.01129    0.00592    0.03512
AFIX  43
H0EC  2    1.005660    0.657162    1.091101    11.00000   -1.20000
AFIX   0
C0EF  1    1.061461    0.666542    0.538974    11.00000    0.28874    0.20965 =
         0.22414    0.03458    0.06303   -0.01709
AFIX  43
H0EF  2    1.064569    0.663831    0.517496    11.00000   -1.20000
AFIX   0
C0EH  1    0.765840    0.501475    0.916058    11.00000    0.12865    0.16665 =
         0.38400    0.01147    0.05462   -0.02388
AFIX  43
H0EH  2    0.754812    0.506012    0.916516    11.00000   -1.20000
AFIX   0
C0EI  1    1.013429    0.448272    0.479735    11.00000    0.19948    0.25857 =
         0.19684    0.04093    0.02472    0.07069
AFIX  43
H0EI  2    1.010983    0.445150    0.458147    11.00000   -1.20000
AFIX   0
C0EJ  1    0.768261    0.484374    0.914182    11.00000    0.14822    0.16474 =
         0.39289    0.01997    0.07087   -0.04219
AFIX  43
H0EJ  2    0.758965    0.476902    0.914140    11.00000   -1.20000
AFIX   0
C0F3  1    0.870507    0.488447    0.435311    11.00000    0.26646    0.33177 =
         0.22932   -0.04788   -0.03718    0.03301
AFIX  43
H0F3  2    0.870319    0.476527    0.435965    11.00000   -1.20000
AFIX   0
C0F6  1    1.025212    0.421255    0.587558    11.00000    0.37042    0.16626 =
         0.23300    0.02064   -0.00535    0.14004
AFIX  43
H0F6  2    1.026151    0.423146    0.565029    11.00000   -1.20000
AFIX   0
C0F9  1    0.790159    0.628026    1.002791    11.00000    0.24483    0.21990 =
         0.23450    0.00621    0.03159   -0.00019
AFIX  43
H0F9  2    0.783809    0.633634    1.018903    11.00000   -1.20000
AFIX   0
C0FB  1    0.865415    0.449368    0.493533    11.00000    0.25633    0.27150 =
         0.31968   -0.10658   -0.05632   -0.02882
AFIX  43
H0FB  2    0.853639    0.451176    0.492474    11.00000   -1.20000
AFIX   0
C1AA  1    1.097950    0.678833    0.668705    11.00000    0.13710    0.32194 =
         0.26052    0.10271    0.01955   -0.05736
AFIX  43
H1AA  2    1.107757    0.682540    0.657793    11.00000   -1.20000
AFIX   0
C1BA  1    1.023654    0.431639    0.639229    11.00000    0.38780    0.17036 =
         0.23440   -0.03133    0.05310    0.07281
C01F  1    0.960647    0.575552    0.906817    11.00000    0.07845    0.06039 =
         0.17611    0.03831    0.00522    0.02754
C01L  1    1.056223    0.607014    0.976621    11.00000    0.09414    0.06667 =
         0.14683    0.01602   -0.01184   -0.02161
C01M  1    0.946988    0.638259    0.806404    11.00000    0.10206    0.06848 =
         0.16637    0.02478   -0.03529    0.01521
C01P  1    0.984099    0.517555    0.909981    11.00000    0.07700    0.08056 =
         0.14216    0.00379   -0.00418   -0.00773
C01Q  1    0.979225    0.590522    0.944733    11.00000    0.07121    0.07438 =
         0.14212    0.01895    0.00015    0.00282
C01T  1    0.876415    0.647861    0.829939    11.00000    0.06802    0.07224 =
         0.14472    0.01027   -0.00696   -0.00078
C01U  1    0.930385    0.635730    0.813522    11.00000    0.05136    0.09337 =
         0.18267    0.04176    0.00121    0.00540
AFIX  43
H01U  2    0.926907    0.633035    0.834798    11.00000   -1.20000
AFIX   0
C01V  1    0.989656    0.451814    0.986047    11.00000    0.08196    0.07205 =
         0.14750    0.01554   -0.01575    0.00055
C01X  1    0.866153    0.634365    0.818903    11.00000    0.07419    0.07912 =
         0.16164   -0.00923    0.00294    0.00837
C01Z  1    0.973379    0.576174    0.882669    11.00000    0.09958    0.06452 =
         0.15383    0.00599   -0.01923    0.00320
AFIX  43
H01Z  2    0.971372    0.571987    0.861585    11.00000   -1.20000
AFIX   0
C02B  1    0.944013    0.567435    0.899782    11.00000    0.03808    0.10019 =
         0.17385    0.00829   -0.02817   -0.00117
C2BA  1    1.023407    0.404897    0.598496    11.00000    0.41119    0.19128 =
         0.24356   -0.01129    0.03026    0.08666
AFIX  43
H2BA  2    1.022416    0.395840    0.583727    11.00000   -1.20000
AFIX   0
C02C  1    0.963374    0.582892    0.936083    11.00000    0.07292    0.07026 =
         0.16971    0.01043   -0.00366    0.00606
AFIX  43
H02C  2    0.954503    0.582993    0.951382    11.00000   -1.20000
AFIX   0
C02D  1    0.934501    0.489247    0.782554    11.00000    0.11306    0.06960 =
         0.15763   -0.00501    0.03606   -0.01898
C02E  1    0.982154    0.449599    1.016248    11.00000    0.08914    0.09512 =
         0.13801    0.02347   -0.01379   -0.00477
AFIX  43
H02E  2    0.970282    0.449716    1.018439    11.00000   -1.20000
AFIX   0
C02F  1    0.978484    0.459636    0.902287    11.00000    0.06980    0.07651 =
         0.19046    0.01137    0.01182   -0.01777
C02G  1    0.971376    0.517217    0.934068    11.00000    0.09053    0.06265 =
         0.14472    0.00564   -0.01948   -0.00267
C02H  1    0.961742    0.467450    0.843045    11.00000    0.07136    0.05938 =
         0.13855    0.01317    0.00146    0.01689
C02I  1    0.886092    0.648277    0.683072    11.00000    0.05737    0.09778 =
         0.17062   -0.00772   -0.01899    0.01976
C02J  1    0.992253    0.590031    0.921470    11.00000    0.10437    0.06599 =
         0.15057    0.00198   -0.02054    0.00964
C02K  1    0.910284    0.495291    0.750715    11.00000    0.14200    0.09882 =
         0.10456    0.00752   -0.01136    0.02680
AFIX  43
H02K  2    0.898789    0.498459    0.750172    11.00000   -1.20000
AFIX   0
C02L  1    0.887985    0.632464    0.697120    11.00000    0.07777    0.07192 =
         0.16319    0.00265   -0.01917    0.01779
AFIX  43
H02L  2    0.880797    0.623505    0.690953    11.00000   -1.20000
AFIX   0
C02M  1    0.942677    0.487338    0.753125    11.00000    0.10005    0.06738 =
         0.14338    0.02377   -0.03624   -0.00260
AFIX  43
H02M  2    0.954325    0.484776    0.753424    11.00000   -1.20000
AFIX   0
C02N  1    0.843310    0.646097    0.847348    11.00000    0.07518    0.08206 =
         0.16810    0.03093   -0.01147    0.00797
C02O  1    0.968974    0.474428    0.896935    11.00000    0.06299    0.06413 =
         0.20633   -0.00230    0.01157    0.00013
AFIX  43
H02O  2    0.968138    0.482255    0.914131    11.00000   -1.20000
AFIX   0
C02P  1    0.900000    0.629915    0.719412    11.00000    0.07432    0.07857 =
         0.16430   -0.00964   -0.00917    0.02458
AFIX  43
H02P  2    0.901338    0.619100    0.728714    11.00000   -1.20000
AFIX   0
C02Q  1    0.980634    0.648784    0.870506    11.00000    0.07620    0.11406 =
         0.12074    0.00764   -0.01669    0.00409
C02R  1    0.955538    0.538341    0.903819    11.00000    0.09876    0.06814 =
         0.15745    0.02489   -0.02237   -0.03036
C02S  1    0.952307    0.493766    0.865310    11.00000    0.06456    0.09220 =
         0.18410   -0.00332   -0.02119    0.00214
AFIX  43
H02S  2    0.952304    0.501682    0.882432    11.00000   -1.20000
AFIX   0
C02T  1    0.978612    0.448513    0.874164    11.00000    0.07508    0.06581 =
         0.18214    0.00726    0.01565   -0.01401
AFIX  43
H02T  2    0.985028    0.438492    0.875709    11.00000   -1.20000
AFIX   0
C02U  1    0.968714    0.537127    0.879096    11.00000    0.09084    0.08306 =
         0.15793    0.02662   -0.01002   -0.00565
AFIX  43
H02U  2    0.967428    0.543362    0.859740    11.00000   -1.20000
AFIX   0
C02V  1    1.009694    0.447994    1.039960    11.00000    0.09704    0.06802 =
         0.15908    0.01224   -0.01325    0.00493
AFIX  43
H02V  2    1.016649    0.446745    1.058400    11.00000   -1.20000
AFIX   0
C02W  1    0.909822    0.657992    0.714254    11.00000    0.04881    0.08774 =
         0.14913   -0.00113   -0.03261    0.00751
AFIX  43
H02W  2    0.917772    0.666454    0.719488    11.00000   -1.20000
AFIX   0
C02X  1    0.959153    0.637267    0.834082    11.00000    0.07772    0.08801 =
         0.13449    0.02441   -0.01369    0.00853
C02Y  1    1.021518    0.613623    0.848085    11.00000    0.11590    0.06295 =
         0.15562    0.01993    0.00033   -0.01535
C02Z  1    0.922689    0.640639    0.755913    11.00000    0.05886    0.09133 =
         0.13638    0.01212    0.01335    0.00158
C03A  1    0.944195    0.497096    0.837584    11.00000    0.07147    0.08287 =
         0.18819    0.00620   -0.01671   -0.00277
AFIX  43
H03A  2    0.938291    0.507378    0.835105    11.00000   -1.20000
AFIX   0
C3AA  1    1.041304    0.493024    0.591261    11.00000    0.16249    0.20082 =
         0.19864    0.03310    0.03180    0.07697
AFIX  43
H3AA  2    1.043465    0.504727    0.592759    11.00000   -1.20000
AFIX   0
C03B  1    1.020844    0.505255    0.834842    11.00000    0.07240    0.10621 =
         0.14687    0.02379   -0.01256   -0.00116
C03C  1    0.841738    0.590072    0.836983    11.00000    0.09042    0.08842 =
         0.16899   -0.01395   -0.00280    0.00949
C03D  1    0.989162    0.583251    0.891121    11.00000    0.06405    0.07379 =
         0.20671    0.03818    0.01431    0.01441
AFIX  43
H03D  2    0.997895    0.583358    0.875534    11.00000   -1.20000
AFIX   0
C03E  1    0.910560    0.643094    0.729021    11.00000    0.05469    0.08982 =
         0.15194    0.00515   -0.01032    0.01444
C03F  1    0.957326    0.623579    0.855167    11.00000    0.07281    0.08058 =
         0.19777    0.02277   -0.01433   -0.00039
AFIX  43
H03F  2    0.949621    0.614891    0.849941    11.00000   -1.20000
AFIX   0
C03H  1    1.016125    0.586862    0.805821    11.00000    0.08050    0.07224 =
         0.14804    0.02912   -0.00449    0.00037
C03I  1    1.011055    0.603329    0.956567    11.00000    0.07410    0.05696 =
         0.16566    0.01115   -0.01488   -0.00086
C03J  1    1.006197    0.527253    0.730076    11.00000    0.09963    0.10329 =
         0.13730    0.02487   -0.00153   -0.00482
C03K  1    1.006678    0.542715    0.749850    11.00000    0.09208    0.08086 =
         0.18960   -0.01077   -0.01085    0.00369
C03L  1    0.893970    0.547796    0.900054    11.00000    0.09326    0.07288 =
         0.19413    0.01210   -0.01635    0.02103
C03M  1    1.032213    0.599398    0.849672    11.00000    0.08974    0.05972 =
         0.15246    0.01067   -0.01377   -0.00588
C03N  1    0.953507    0.471390    0.814359    11.00000    0.06788    0.05985 =
         0.17898    0.01874   -0.00496    0.00286
AFIX  43
H03N  2    0.954361    0.464098    0.796320    11.00000   -1.20000
AFIX   0
C03O  1    0.932968    0.608674    0.608401    11.00000    0.08817    0.10201 =
         0.19050    0.01330   -0.00497    0.01242
C03P  1    0.983005    0.634065    0.767434    11.00000    0.07403    0.09821 =
         0.16963    0.03596    0.00178    0.01015
AFIX  43
H03P  2    0.980375    0.623866    0.778174    11.00000   -1.20000
AFIX   0
C03Q  1    0.883870    0.549431    0.871512    11.00000    0.08041    0.08901 =
         0.20989    0.03998    0.01116   -0.01526
AFIX  43
H03Q  2    0.888253    0.555519    0.853717    11.00000   -1.20000
AFIX   0
C03R  1    0.869967    0.659557    0.850545    11.00000    0.07541    0.07176 =
         0.15856    0.00751   -0.00086    0.00554
AFIX  43
H03R  2    0.877111    0.668125    0.858639    11.00000   -1.20000
AFIX   0
C03S  1    0.862638    0.575147    0.810123    11.00000    0.07873    0.09516 =
         0.13823    0.01332   -0.00938    0.00718
AFIX  43
H03S  2    0.873027    0.569300    0.809443    11.00000   -1.20000
AFIX   0
C03T  1    1.006029    0.601727    0.805256    11.00000    0.08876    0.10045 =
         0.13260    0.01960   -0.01874   -0.01185
AFIX  43
H03T  2    0.996998    0.602308    0.790344    11.00000   -1.20000
AFIX   0
C03U  1    0.895990    0.677120    0.674564    11.00000    0.08700    0.08599 =
         0.13517   -0.02410    0.00818    0.00117
AFIX  43
H03U  2    0.904089    0.685689    0.678014    11.00000   -1.20000
AFIX   0
C03V  1    1.016331    0.450542    1.010237    11.00000    0.09002    0.07151 =
         0.14681    0.02085   -0.01756    0.00443
AFIX  43
H03V  2    1.028196    0.451233    1.008319    11.00000   -1.20000
AFIX   0
C03X  1    0.971103    0.649735    0.842176    11.00000    0.07608    0.09704 =
         0.15299    0.03656   -0.00520   -0.00674
AFIX  43
H03X  2    0.972701    0.658980    0.828043    11.00000   -1.20000
AFIX   0
C03Y  1    1.014728    0.587873    0.730087    11.00000    0.09703    0.10747 =
         0.11434    0.02849   -0.00335    0.00226
C03Z  1    1.011212    0.572155    0.748332    11.00000    0.08097    0.11314 =
         0.15954    0.03766   -0.01071    0.01873
C04A  1    1.007238    0.525705    0.802226    11.00000    0.09926    0.08039 =
         0.13971    0.01222    0.00997   -0.00792
C4AA  1    1.055562    0.481296    0.590944    11.00000    0.16803    0.21878 =
         0.21512    0.02967    0.02580    0.09360
C04B  1    0.982419    0.527627    0.882696    11.00000    0.08588    0.07620 =
         0.15930    0.02658   -0.00282    0.01663
AFIX  43
H04B  2    0.990972    0.527737    0.866744    11.00000   -1.20000
AFIX   0
C4BA  1    1.009977    0.689857    0.638079    11.00000    0.17871    0.12586 =
         0.25592    0.03472   -0.03405    0.01490
AFIX  43
H4BA  2    0.998316    0.691279    0.634125    11.00000   -1.20000
AFIX   0
C04C  1    1.012363    0.572305    0.782798    11.00000    0.06549    0.07222 =
         0.20742    0.03418   -0.02622    0.00102
C04D  1    0.934790    0.488962    0.723066    11.00000    0.10096    0.07601 =
         0.15562    0.00421    0.00920   -0.00813
C04E  1    0.913784    0.572492    0.898344    11.00000    0.06960    0.09400 =
         0.15928    0.02658   -0.01905    0.00841
C04F  1    1.028523    0.597549    0.734426    11.00000    0.09764    0.10342 =
         0.13192    0.02535    0.00661    0.00578
AFIX  43
H04F  2    1.035321    0.595658    0.752880    11.00000   -1.20000
AFIX   0
C04G  1    0.929765    0.619022    0.636334    11.00000    0.08655    0.15712 =
         0.15212   -0.01692   -0.01101    0.01365
AFIX  43
H04G  2    0.933235    0.615764    0.657323    11.00000   -1.20000
AFIX   0
C04H  1    0.886109    0.477230    0.843153    11.00000    0.08400    0.11250 =
         0.18574    0.01636    0.01380    0.03106
C04I  1    0.999194    0.496703    0.943113    11.00000    0.08063    0.04860 =
         0.17178    0.02656   -0.03957   -0.00449
C04J  1    0.889164    0.621864    0.789620    11.00000    0.11149    0.05393 =
         0.19460   -0.00500   -0.01982    0.01421
AFIX  43
H04J  2    0.893431    0.612814    0.777162    11.00000   -1.20000
AFIX   0
C04L  1    1.007462    0.542168    0.783573    11.00000    0.08108    0.09340 =
         0.15464   -0.00306   -0.01045    0.00241
C04M  1    0.992740    0.515305    0.800333    11.00000    0.08626    0.09403 =
         0.18429    0.02454    0.00305   -0.00422
AFIX  43
H04M  2    0.983148    0.518981    0.788703    11.00000   -1.20000
AFIX   0
C04N  1    1.071543    0.630665    0.986461    11.00000    0.08467    0.08715 =
         0.16845    0.00195   -0.02150   -0.00995
AFIX  43
H04N  2    1.072517    0.642537    0.987612    11.00000   -1.20000
AFIX   0
C04O  1    1.033117    0.610060    0.713115    11.00000    0.08600    0.10971 =
         0.17975    0.02239   -0.01844    0.01018
C04P  1    0.978705    0.635352    0.893703    11.00000    0.08576    0.05428 =
         0.22528    0.02656    0.01035   -0.00741
C04S  1    0.992650    0.499959    0.815342    11.00000    0.09546    0.10009 =
         0.15100    0.00668    0.01043   -0.02058
AFIX  43
H04S  2    0.983095    0.492866    0.813804    11.00000   -1.20000
AFIX   0
C04T  1    0.820086    0.605083    0.869052    11.00000    0.10486    0.08802 =
         0.17561    0.01525   -0.00577   -0.01100
C04U  1    0.982143    0.597673    0.973712    11.00000    0.08100    0.06652 =
         0.15220    0.01736   -0.02357   -0.00541
AFIX  43
H04U  2    0.973462    0.598244    0.989371    11.00000   -1.20000
AFIX   0
C04V  1    1.001005    0.660391    0.907451    11.00000    0.09665    0.08343 =
         0.16631   -0.00070   -0.03520   -0.01434
AFIX  43
H04V  2    1.008726    0.668980    0.913167    11.00000   -1.20000
AFIX   0
C04W  1    1.028486    0.586563    0.828297    11.00000    0.07246    0.08311 =
         0.14958    0.03609    0.00417    0.00850
AFIX  43
H04W  2    1.035166    0.576702    0.829486    11.00000   -1.20000
AFIX   0
C04X  1    0.904911    0.506349    0.832378    11.00000    0.09674    0.06534 =
         0.16010    0.01585   -0.00008   -0.00473
AFIX  43
H04X  2    0.911343    0.516303    0.829797    11.00000   -1.20000
AFIX   0
C04Y  1    0.969774    0.646856    0.762921    11.00000    0.06489    0.10361 =
         0.16628    0.01162   -0.00623    0.00302
C04Z  1    0.872879    0.651983    0.660460    11.00000    0.08417    0.08915 =
         0.16371   -0.02089   -0.01679    0.02221
AFIX  43
H04Z  2    0.864781    0.643651    0.655293    11.00000   -1.20000
AFIX   0
C5AA  1    1.063142    0.453405    0.589285    11.00000    0.20272    0.28547 =
         0.22335   -0.02039    0.02760    0.11196
AFIX  43
H5AA  2    1.060082    0.441886    0.588409    11.00000   -1.20000
AFIX   0
C05B  1    0.882834    0.680102    0.653395    11.00000    0.07721    0.08507 =
         0.15372   -0.00286   -0.03909    0.01125
AFIX  43
H05B  2    0.881463    0.690872    0.643921    11.00000   -1.20000
AFIX   0
C5BA  1    0.960856    0.478244    0.868525    11.00000    0.05640    0.07494 =
         0.16824    0.01788   -0.02178    0.00649
C05C  1    0.885098    0.491281    0.863491    11.00000    0.07799    0.09781 =
         0.18641    0.03914    0.02971    0.02153
C05E  1    1.024486    0.627042    0.870556    11.00000    0.06338    0.10040 =
         0.16308    0.03639   -0.02294   -0.00619
AFIX  43
H05E  2    1.017798    0.636911    0.869863    11.00000   -1.20000
AFIX   0
C05F  1    1.004899    0.590923    0.703109    11.00000    0.10577    0.10580 =
         0.18468    0.02981   -0.01140    0.00096
AFIX  43
H05F  2    0.995240    0.584147    0.699765    11.00000   -1.20000
AFIX   0
C05G  1    1.044705    0.597599    0.872082    11.00000    0.09729    0.08034 =
         0.14714   -0.01388   -0.01522   -0.01317
AFIX  43
H05G  2    1.051312    0.587684    0.873146    11.00000   -1.20000
AFIX   0
C05H  1    0.961878    0.562397    0.615432    11.00000    0.11474    0.09957 =
         0.16777    0.01279   -0.02720    0.02650
C05I  1    1.020698    0.521309    0.820439    11.00000    0.07651    0.08946 =
         0.18980    0.02859   -0.01531   -0.00110
AFIX  43
H05I  2    1.029801    0.528857    0.823419    11.00000   -1.20000
AFIX   0
C05J  1    0.967956    0.609271    0.634003    11.00000    0.08985    0.10533 =
         0.19765    0.01853   -0.00466    0.02138
C05K  1    1.020708    0.429809    0.889321    11.00000    0.12516    0.07070 =
         0.18411    0.01154    0.00160    0.01462
C05L  1    1.022968    0.612145    0.686662    11.00000    0.10426    0.09938 =
         0.15305    0.03990    0.01759    0.01300
C05M  1    0.805188    0.673465    0.563877    11.00000    0.17496    0.07776 =
         0.23684   -0.00032   -0.03907    0.02072
AFIX  43
H05M  2    0.796986    0.673772    0.547270    11.00000   -1.20000
AFIX   0
C05N  1    0.868108    0.547852    0.712283    11.00000    0.08774    0.10793 =
         0.19482    0.01895    0.01704    0.03574
AFIX  43
H05N  2    0.871121    0.536459    0.708756    11.00000   -1.20000
AFIX   0
C05O  1    1.008380    0.603030    0.681405    11.00000    0.10070    0.11993 =
         0.17603    0.04317   -0.00006   -0.00435
AFIX  43
H05O  2    1.001250    0.605196    0.663533    11.00000   -1.20000
AFIX   0
C05Q  1    0.853010    0.576885    0.781611    11.00000    0.12900    0.07206 =
         0.15582   -0.00738    0.00789   -0.00710
C05R  1    0.988212    0.635189    0.921660    11.00000    0.08891    0.11297 =
         0.12617    0.02218   -0.03852    0.02118
AFIX  43
H05R  2    0.987025    0.626223    0.936583    11.00000   -1.20000
AFIX   0
C05S  1    0.998620    0.506692    0.915653    11.00000    0.06036    0.08056 =
         0.17571    0.00736   -0.00861   -0.00801
AFIX  43
H05S  2    1.007618    0.506465    0.900635    11.00000   -1.20000
AFIX   0
C05T  1    0.875524    0.598392    0.924486    11.00000    0.07668    0.10620 =
         0.22260    0.02004    0.00374    0.01469
C05U  1    0.828895    0.671236    0.613634    11.00000    0.11261    0.08998 =
         0.16354   -0.00092   -0.01134    0.00731
C05X  1    0.967854    0.577449    0.626207    11.00000    0.08975    0.11647 =
         0.22715    0.03955    0.01664    0.03834
AFIX  43
H05X  2    0.978698    0.577324    0.635731    11.00000   -1.20000
AFIX   0
C05Y  1    0.853968    0.659281    0.859588    11.00000    0.08163    0.07661 =
         0.16711    0.00320   -0.00392    0.02051
AFIX  43
H05Y  2    0.849645    0.667575    0.873790    11.00000   -1.20000
AFIX   0
C05Z  1    1.002448    0.651890    0.743469    11.00000    0.06043    0.13842 =
         0.15095    0.02306   -0.00171   -0.00607
C06A  1    0.908284    0.493676    0.692228    11.00000    0.10986    0.08949 =
         0.18268   -0.00364   -0.00103    0.01029
C6AA  1    0.888188    0.430078    0.493239    11.00000    0.30398    0.27211 =
         0.36285   -0.09965   -0.06236   -0.02255
AFIX  43
H6AA  2    0.892569    0.419110    0.490047    11.00000   -1.20000
AFIX   0
C06C  1    0.859153    0.570256    0.750939    11.00000    0.07481    0.06659 =
         0.23589    0.03017   -0.03245    0.01109
C06D  1    0.992150    0.447281    1.042323    11.00000    0.09283    0.09235 =
         0.14860    0.02651   -0.00253   -0.00496
AFIX  43
H06D  2    0.987143    0.445123    1.062682    11.00000   -1.20000
AFIX   0
C06E  1    0.843347    0.669552    0.634927    11.00000    0.10065    0.08866 =
         0.14294    0.00518   -0.03872    0.00979
AFIX  43
H06E  2    0.841559    0.667722    0.657285    11.00000   -1.20000
AFIX   0
C06F  1    0.837414    0.585211    0.783983    11.00000    0.07089    0.06690 =
         0.21299    0.02497    0.00470    0.01690
AFIX  43
H06F  2    0.830610    0.586061    0.765253    11.00000   -1.20000
AFIX   0
C06G  1    0.849069    0.510868    0.805685    11.00000    0.06881    0.10359 =
         0.21412    0.01359   -0.01221   -0.01403
C06H  1    0.814508    0.647111    0.837325    11.00000    0.07761    0.09401 =
         0.19758    0.00006   -0.01600    0.00960
AFIX  43
H06H  2    0.817172    0.648576    0.815190    11.00000   -1.20000
AFIX   0
C06I  1    0.899794    0.585216    0.899384    11.00000    0.05905    0.07901 =
         0.17770    0.01080   -0.00781    0.00351
C06K  1    1.036935    0.625512    0.892817    11.00000    0.08436    0.09511 =
         0.14245    0.02727    0.01440   -0.01117
C06M  1    0.974309    0.661972    0.749798    11.00000    0.10016    0.09029 =
         0.15682    0.02580    0.00239    0.00627
AFIX  43
H06M  2    0.966009    0.670398    0.746850    11.00000   -1.20000
AFIX   0
C06N  1    1.008518    0.557977    0.733078    11.00000    0.12438    0.07764 =
         0.15045   -0.01584   -0.00581    0.00395
AFIX  43
H06N  2    1.007793    0.558008    0.710230    11.00000   -1.20000
AFIX   0
C06O  1    1.028551    0.492593    0.947263    11.00000    0.07314    0.08341 =
         0.22012    0.03718    0.00129    0.00555
AFIX  43
H06O  2    1.029558    0.504464    0.948317    11.00000   -1.20000
AFIX   0
C06P  1    0.943396    0.593038    0.611380    11.00000    0.10196    0.11564 =
         0.14120    0.01428    0.00551    0.02259
C06Q  1    0.998547    0.636598    0.756700    11.00000    0.06538    0.11280 =
         0.20314    0.05680    0.02247    0.00401
AFIX  43
H06Q  2    1.006769    0.627992    0.758172    11.00000   -1.20000
AFIX   0
C06R  1    0.986685    0.496169    0.966350    11.00000    0.04915    0.08609 =
         0.17697    0.03621   -0.00781   -0.00674
AFIX  43
H06R  2    0.987457    0.488915    0.984458    11.00000   -1.20000
AFIX   0
C06T  1    0.861989    0.533699    0.895766    11.00000    0.07671    0.08291 =
         0.26109    0.03574    0.02826    0.00643
C06U  1    0.945025    0.486370    0.693381    11.00000    0.10323    0.07291 =
         0.17998    0.01057    0.00965    0.01798
C06V  1    1.006998    0.478978    0.847822    11.00000    0.08780    0.09216 =
         0.13971    0.00985    0.00686    0.00115
AFIX  43
H06V  2    0.997887    0.471396    0.845279    11.00000   -1.20000
AFIX   0
C06W  1    0.896753    0.478383    0.815502    11.00000    0.06417    0.07945 =
         0.22609    0.02105   -0.00313    0.01857
AFIX  43
H06W  2    0.897202    0.469209    0.800900    11.00000   -1.20000
AFIX   0
C06X  1    0.945841    0.562283    0.602283    11.00000    0.10748    0.08996 =
         0.19237    0.00187   -0.01880    0.04764
C06Y  1    0.887365    0.584920    0.920093    11.00000    0.07334    0.09775 =
         0.22117    0.04595    0.00397    0.01157
AFIX  43
H06Y  2    0.886086    0.575174    0.933057    11.00000   -1.20000
AFIX   0
C06Z  1    1.022180    0.505098    0.702710    11.00000    0.09469    0.11309 =
         0.20215    0.01996    0.01729    0.02784
C07A  1    1.021555    0.519929    0.720384    11.00000    0.10632    0.11994 =
         0.18609    0.01180   -0.00455    0.00447
AFIX  43
H07A  2    1.031774    0.525305    0.726119    11.00000   -1.20000
AFIX   0
C7AA  1    0.898330    0.442792    0.505021    11.00000    0.29047    0.25283 =
         0.33571   -0.09094   -0.04594   -0.00103
AFIX  43
H7AA  2    0.909556    0.440553    0.511446    11.00000   -1.20000
AFIX   0
C07C  1    0.872287    0.552621    0.655966    11.00000    0.09278    0.08830 =
         0.20007   -0.00218   -0.01915    0.02613
C07D  1    0.978106    0.616403    0.609657    11.00000    0.11239    0.12413 =
         0.17642    0.00963   -0.01538    0.02832
AFIX  43
H07D  2    0.978938    0.611282    0.589046    11.00000   -1.20000
AFIX   0
C07E  1    0.997720    0.604096    0.980337    11.00000    0.11254    0.07104 =
         0.13133    0.00490   -0.02408    0.00356
AFIX  43
H07E  2    0.999814    0.609107    1.000717    11.00000   -1.20000
AFIX   0
C07F  1    0.841545    0.538069    0.782164    11.00000    0.06803    0.10446 =
         0.22488   -0.01599   -0.00420    0.01375
AFIX  43
H07F  2    0.833603    0.546807    0.778936    11.00000   -1.20000
AFIX   0
C07G  1    0.855310    0.598783    0.660576    11.00000    0.09521    0.09203 =
         0.21495    0.00908    0.00394    0.02210
AFIX  43
H07G  2    0.845385    0.598001    0.673179    11.00000   -1.20000
AFIX   0
C07H  1    0.976119    0.631316    0.671024    11.00000    0.11337    0.10799 =
         0.16795    0.01233   -0.01740    0.00267
AFIX  43
H07H  2    0.975290    0.636329    0.691733    11.00000    0.16763
AFIX   0
C07I  1    1.084506    0.604155    0.988957    11.00000    0.07422    0.09190 =
         0.16444    0.00666    0.00458    0.00831
AFIX  43
H07I  2    1.094151    0.597403    0.992617    11.00000   -1.20000
AFIX   0
C07J  1    0.925955    0.613864    0.576944    11.00000    0.10871    0.11202 =
         0.17600    0.01042    0.00534   -0.00302
AFIX  43
H07J  2    0.927353    0.606990    0.558432    11.00000   -1.20000
AFIX   0
C07K  1    0.836891    0.524241    0.802185    11.00000    0.08592    0.06358 =
         0.25318    0.04818   -0.00160    0.00068
C07L  1    0.887899    0.539563    0.926566    11.00000    0.07528    0.08680 =
         0.21517    0.03473   -0.02040   -0.00409
AFIX  43
H07L  2    0.894631    0.538803    0.945404    11.00000   -1.20000
AFIX   0
C07M  1    1.020910    0.474799    0.866253    11.00000    0.10106    0.07230 =
         0.18636    0.03036    0.02226    0.01565
C07N  1    0.921264    0.634108    0.630710    11.00000    0.10183    0.10337 =
         0.19864   -0.02325    0.00606    0.04060
AFIX  43
H07N  2    0.919811    0.641145    0.648979    11.00000   -1.20000
AFIX   0
C07O  1    0.857161    0.632990    0.584496    11.00000    0.13528    0.07669 =
         0.12337    0.00254   -0.01501    0.00496
C07Q  1    0.841980    0.630290    0.600767    11.00000    0.11589    0.07760 =
         0.20069    0.00865   -0.02122    0.00499
AFIX  43
H07Q  2    0.832191    0.636017    0.593684    11.00000   -1.20000
AFIX   0
C07R  1    0.907805    0.481034    0.668539    11.00000    0.12151    0.09333 =
         0.17940    0.00121   -0.01905    0.01825
PART 4
AFIX  43
H07R  2    0.915153    0.471703    0.670632    11.00000   -1.20000
AFIX   0
PART 0
C07S  1    0.836164    0.596753    0.866999    11.00000    0.08705    0.09805 =
         0.21333    0.03549   -0.02044   -0.01916
AFIX  43
H07S  2    0.843015    0.595729    0.885634    11.00000   -1.20000
AFIX   0
C07T  1    0.796623    0.646148    0.849364    11.00000    0.07381    0.11861 =
         0.23176    0.00279   -0.00856    0.00805
C07U  1    0.822829    0.675036    0.556697    11.00000    0.10273    0.07133 =
         0.27164   -0.01796   -0.02042    0.00576
AFIX  43
H07U  2    0.826643    0.676778    0.535268    11.00000   -1.20000
AFIX   0
C07V  1    0.840871    0.619897    0.625950    11.00000    0.09696    0.10041 =
         0.20112    0.01153   -0.02290    0.00461
AFIX  43
H07V  2    0.830817    0.619046    0.638155    11.00000   -1.20000
AFIX   0
C07W  1    1.036798    0.499284    0.691677    11.00000    0.15008    0.11910 =
         0.21069    0.00309    0.02366    0.01474
AFIX  43
H07W  2    1.046717    0.505525    0.695930    11.00000   -1.20000
AFIX   0
C07X  1    0.869928    0.558990    0.688262    11.00000    0.08623    0.10041 =
         0.16129   -0.01035   -0.02356    0.02549
C07Y  1    0.871768    0.532180    0.926325    11.00000    0.08773    0.10022 =
         0.21972    0.00303   -0.02513    0.04884
C07Z  1    0.853307    0.624637    0.930321    11.00000    0.10385    0.08616 =
         0.19845   -0.00088   -0.01820    0.02156
C08A  1    0.935088    0.533822    0.612914    11.00000    0.11473    0.11032 =
         0.17340    0.01843   -0.02904    0.02479
AFIX  43
H08A  2    0.939288    0.534634    0.634281    11.00000   -1.20000
AFIX   0
C8AA  1    0.814362    0.479499    0.491495    11.00000    0.22945    0.31917 =
         0.28699   -0.03392   -0.08360   -0.01663
AFIX  43
H8AA  2    0.807462    0.477125    0.473388    11.00000   -1.20000
AFIX   0
C08B  1    0.956567    0.496304    0.644777    11.00000    0.11950    0.09390 =
         0.14374    0.02630   -0.00794    0.03761
AFIX  43
H08B  2    0.957823    0.505056    0.629414    11.00000   -1.20000
AFIX   0
C08C  1    0.896394    0.507612    0.685535    11.00000    0.11980    0.08726 =
         0.19291   -0.01483   -0.01378    0.02255
AFIX  43
H08C  2    0.896362    0.517028    0.699584    11.00000   -1.20000
AFIX   0
C08D  1    0.937082    0.547086    0.591487    11.00000    0.10077    0.11026 =
         0.17903    0.00947   -0.01879    0.01469
C08E  1    1.000480    0.650540    0.983398    11.00000    0.11108    0.13654 =
         0.16761    0.00455   -0.03313    0.00882
AFIX  43
H08E  2    0.989191    0.654365    0.982582    11.00000   -1.20000
AFIX   0
C08F  1    0.937097    0.576810    0.600101    11.00000    0.09544    0.14938 =
         0.16876   -0.00484    0.00668   -0.00696
AFIX  43
H08F  2    0.926229    0.576450    0.590694    11.00000   -1.20000
AFIX   0
C08G  1    0.967810    0.617152    0.664560    11.00000    0.11158    0.11663 =
         0.18536    0.01576   -0.00832    0.01391
AFIX  43
H08G  2    0.961470    0.612101    0.681351    11.00000   -1.20000
AFIX   0
C08I  1    0.865309    0.512387    0.789283    11.00000    0.09678    0.08608 =
         0.20248    0.00987   -0.03210    0.00938
AFIX  43
H08I  2    0.872991    0.503291    0.790665    11.00000   -1.20000
AFIX   0
C08J  1    0.869710    0.588560    0.669027    11.00000    0.09255    0.09349 =
         0.16600    0.00559    0.00189   -0.00047
C08L  1    0.986909    0.631182    0.616583    11.00000    0.10718    0.13282 =
         0.19384    0.03853    0.00702    0.00421
C08M  1    1.005483    0.660436    0.630889    11.00000    0.13441    0.13864 =
         0.20420    0.02251   -0.00153   -0.00220
C08N  1    0.829078    0.496465    0.838602    11.00000    0.08178    0.11270 =
         0.27276    0.02808    0.01192   -0.03839
C08O  1    0.831045    0.664473    0.950714    11.00000    0.09564    0.10060 =
         0.18984    0.00401   -0.00281   -0.01248
C08P  1    0.812653    0.670386    0.622799    11.00000    0.09255    0.09179 =
         0.18194   -0.01469   -0.00656   -0.00020
AFIX  43
H08P  2    0.809233    0.669184    0.644607    11.00000   -1.20000
AFIX   0
C08Q  1    0.885876    0.603453    0.626099    11.00000    0.10306    0.09250 =
         0.16164    0.00785    0.00057    0.01123
AFIX  43
H08Q  2    0.896372    0.605322    0.615838    11.00000   -1.20000
AFIX   0
C08R  1    0.991021    0.518654    0.722319    11.00000    0.13894    0.08839 =
         0.19668   -0.02986    0.01815    0.00292
AFIX  43
H08R  2    0.980560    0.523380    0.728534    11.00000   -1.20000
AFIX   0
C08S  1    0.817014    0.599296    0.810346    11.00000    0.11719    0.11348 =
         0.20375   -0.02963    0.01466    0.02299
AFIX  43
H08S  2    0.810623    0.600137    0.791087    11.00000   -1.20000
AFIX   0
C08T  1    1.043397    0.481898    0.948858    11.00000    0.06285    0.07125 =
         0.25397    0.02377   -0.00944   -0.00368
C08U  1    0.986066    0.638748    0.647119    11.00000    0.10092    0.11286 =
         0.18623    0.01108   -0.01199    0.00851
C08V  1    1.019647    0.655107    0.730880    11.00000    0.11069    0.13433 =
         0.16965    0.04378   -0.02575    0.00480
AFIX  43
H08V  2    1.027951    0.646554    0.731579    11.00000   -1.20000
AFIX   0
C08W  1    1.026264    0.645757    1.071704    11.00000    0.12521    0.15218 =
         0.14242    0.00251   -0.00501    0.02830
AFIX  43
H08W  2    1.032621    0.643973    1.090767    11.00000   -1.20000
AFIX   0
C08X  1    0.844575    0.496425    0.824507    11.00000    0.10692    0.06630 =
         0.24916    0.02577   -0.01401   -0.02274
AFIX  43
H08X  2    0.852060    0.487234    0.827048    11.00000   -1.20000
AFIX   0
C08Y  1    0.859322    0.545142    0.639531    11.00000    0.09969    0.11488 =
         0.21551   -0.02337   -0.02087    0.04560
AFIX  43
H08Y  2    0.848788    0.544451    0.650181    11.00000   -1.20000
AFIX   0
C08Z  1    1.048261    0.671763    0.986794    11.00000    0.12580    0.09198 =
         0.18429    0.00589   -0.00350   -0.02144
AFIX  43
H08Z  2    1.044299    0.669063    1.007753    11.00000   -1.20000
AFIX   0
C09A  1    0.905789    0.653714    0.600900    11.00000    0.10461    0.11072 =
         0.14180   -0.00522   -0.02510    0.03494
AFIX  43
H09A  2    0.904204    0.660450    0.619543    11.00000   -1.20000
AFIX   0
C9AA  1    0.807706    0.479796    0.522244    11.00000    0.23072    0.31856 =
         0.28803   -0.03209   -0.08379   -0.02042
AFIX  43
H9AA  2    0.795898    0.479579    0.525433    11.00000   -1.20000
AFIX   0
C09B  1    0.864585    0.462324    0.872746    11.00000    0.08059    0.09947 =
         0.35849    0.03485    0.06582   -0.00090
AFIX  43
H09B  2    0.857808    0.452649    0.875901    11.00000   -1.20000
AFIX   0
C09C  1    0.806838    0.688156    0.953861    11.00000    0.10851    0.09152 =
         0.22113    0.01031    0.01574    0.02710
AFIX  43
H09C  2    0.797958    0.696118    0.953985    11.00000   -1.20000
AFIX   0
C09D  1    0.860332    0.727446    0.579100    11.00000    0.19257    0.08389 =
         0.21768    0.00015   -0.05998    0.02235
AFIX  43
H09D  2    0.852290    0.736247    0.579752    11.00000   -1.20000
AFIX   0
C09E  1    0.986261    0.525420    0.592450    11.00000    0.12798    0.11844 =
         0.17383    0.00628   -0.00526    0.00603
C09F  1    0.811637    0.605489    0.838299    11.00000    0.08074    0.10037 =
         0.26161    0.03777   -0.03992   -0.00911
AFIX  43
H09F  2    0.800965    0.610811    0.837961    11.00000   -1.20000
AFIX   0
C09G  1    0.877231    0.731232    0.582393    11.00000    0.20332    0.08129 =
         0.21262   -0.00288   -0.03789    0.02144
AFIX  43
H09G  2    0.880725    0.742536    0.585276    11.00000   -1.20000
AFIX   0
C09H  1    1.023376    0.670698    0.718165    11.00000    0.09730    0.11499 =
         0.20766    0.03833   -0.00345   -0.02233
C09I  1    0.800673    0.671508    0.595564    11.00000    0.08197    0.06546 =
         0.31671   -0.02302   -0.07111    0.01486
AFIX  43
H09I  2    0.789034    0.670825    0.600386    11.00000   -1.20000
AFIX   0
C09J  1    0.998439    0.523075    0.616893    11.00000    0.11532    0.10863 =
         0.18922    0.01640    0.02253    0.02419
C09K  1    1.034980    0.485176    0.868151    11.00000    0.05740    0.12020 =
         0.20707    0.05177   -0.00083   -0.00602
AFIX  43
H09K  2    1.044527    0.481874    0.880319    11.00000   -1.20000
AFIX   0
C09L  1    0.875300    0.462034    0.848868    11.00000    0.09661    0.07531 =
         0.25140    0.04887    0.00019   -0.00166
AFIX  43
H09L  2    0.876236    0.452428    0.835419    11.00000   -1.20000
AFIX   0
C09M  1    1.007461    0.496126    0.694111    11.00000    0.11989    0.12129 =
         0.18702    0.02802    0.00615    0.02568
C09N  1    0.974374    0.536686    0.592091    11.00000    0.10336    0.09770 =
         0.18350   -0.00590   -0.01405    0.04029
AFIX  43
H09N  2    0.966619    0.536920    0.574705    11.00000   -1.20000
AFIX   0
C09P  1    0.923364    0.531888    0.548652    11.00000    0.11749    0.15037 =
         0.17257   -0.00457   -0.02484    0.04345
C09Q  1    0.920470    0.517666    0.569666    11.00000    0.12526    0.12092 =
         0.16272   -0.01951   -0.02028    0.03412
C09R  1    0.926724    0.519078    0.602560    11.00000    0.12132    0.13181 =
         0.15277    0.00889   -0.02671    0.04203
AFIX  43
H09R  2    0.925180    0.510034    0.617184    11.00000   -1.20000
AFIX   0
C09S  1    1.047848    0.620219    0.717308    11.00000    0.10984    0.12276 =
         0.20134    0.05044    0.02803    0.00268
AFIX  43
H09S  2    1.054553    0.619224    0.736142    11.00000   -1.20000
AFIX   0
C09T  1    0.909950    0.633952    0.545729    11.00000    0.12769    0.09839 =
         0.17548    0.00928   -0.02642    0.04677
AFIX  43
H09T  2    0.911310    0.627215    0.527021    11.00000   -1.20000
AFIX   0
C09U  1    0.953185    0.471485    0.690575    11.00000    0.11841    0.10642 =
         0.18039    0.00962    0.01781    0.00426
AFIX  43
H09U  2    0.951724    0.463209    0.706817    11.00000   -1.20000
AFIX   0
C09V  1    0.862348    0.597522    0.947916    11.00000    0.16530    0.14646 =
         0.16402    0.04678    0.05613    0.03906
AFIX  43
H09V  2    0.861452    0.588146    0.961959    11.00000   -1.20000
AFIX   0
C09W  1    0.849694    0.515430    0.948804    11.00000    0.11543    0.12515 =
         0.21613    0.07080    0.03989    0.04763
AFIX  43
H09W  2    0.845503    0.508805    0.966055    11.00000   -1.20000
AFIX   0
C09Y  1    0.865211    0.522847    0.952327    11.00000    0.08722    0.12129 =
         0.22344    0.07737    0.03337    0.00576
PART 6
AFIX  43
H09Y  2    0.871355    0.521701    0.971822    11.00000   -1.20000
AFIX   0
PART 0
C09Z  1    0.963629    0.468023    0.664557    11.00000    0.14692    0.08498 =
         0.16564    0.02624    0.00947    0.03012
C17   1    1.046575    0.715957    0.654375    11.00000    0.17294    0.16212 =
         0.28235    0.02544   -0.01478   -0.05737
AFIX  43
H17   2    1.058246    0.714354    0.657952    11.00000   -1.20000
AFIX   0
C18   1    0.871513    0.496356    0.405642    11.00000    0.27871    0.32623 =
         0.21023   -0.03160   -0.03321    0.01202
AFIX  43
H18   2    0.873282    0.490027    0.386539    11.00000   -1.20000
AFIX   0
C19   1    1.084538    0.474256    0.587650    11.00000    0.19489    0.27648 =
         0.24608   -0.00855    0.01426    0.11228
AFIX  43
H19   2    1.095996    0.477353    0.585399    11.00000   -1.20000
AFIX   0
C020  1    0.917854    0.493210    0.722796    11.00000    0.09502    0.07681 =
         0.11366    0.00021   -0.02899    0.00861
C20   1    1.040163    0.732145    0.654903    11.00000    0.21779    0.14199 =
         0.31614    0.01991   -0.01402   -0.02693
AFIX  43
H20   2    1.047100    0.741439    0.660239    11.00000   -1.20000
AFIX   0
C021  1    0.900226    0.635354    0.798175    11.00000    0.09025    0.08683 =
         0.15095   -0.00126   -0.00311    0.03496
C022  1    0.952280    0.643089    0.776037    11.00000    0.06221    0.08510 =
         0.19477    0.02000   -0.03134    0.01961
C22   1    0.846234    0.471756    1.004818    11.00000    0.21584    0.25331 =
         0.26427    0.08530    0.08762    0.09146
PART 6
AFIX  43
H22   2    0.857529    0.470068    1.011417    11.00000   -1.20000
AFIX   0
PART 0
C023  1    0.918298    0.637289    0.787631    11.00000    0.05183    0.07970 =
         0.16606    0.01135    0.00187    0.01281
C23   1    1.072161    0.486406    0.588815    11.00000    0.18168    0.25281 =
         0.23643    0.01672    0.01728    0.11120
AFIX  43
H23   2    1.074967    0.497993    0.588171    11.00000   -1.20000
AFIX   0
C24   1    1.023425    0.734371    0.647460    11.00000    0.22301    0.15108 =
         0.32702    0.01600   -0.00815   -0.03135
AFIX  43
H24   2    1.019082    0.745347    0.644185    11.00000   -1.20000
AFIX   0
C024  1    0.897759    0.661146    0.691749    11.00000    0.07332    0.07748 =
         0.16511   -0.01839    0.01057    0.01073
C25   1    0.842207    0.473332    0.972502    11.00000    0.19127    0.19253 =
         0.25233    0.08738    0.06973    0.06113
C025  1    0.848920    0.634173    0.827170    11.00000    0.07520    0.06407 =
         0.16988   -0.00303    0.01036    0.01314
AFIX  43
H025  2    0.841562    0.625882    0.818725    11.00000   -1.20000
AFIX   0
C26   1    1.082445    0.679075    0.653515    11.00000    0.12545    0.26709 =
         0.25606    0.09640    0.00676   -0.02936
AFIX  43
H26   2    1.082037    0.680824    0.630886    11.00000   -1.20000
AFIX   0
C026  1    0.893773    0.647650    0.819273    11.00000    0.08114    0.08306 =
         0.13589    0.03077   -0.03205   -0.01515
AFIX  43
H026  2    0.901118    0.656178    0.826845    11.00000   -1.20000
AFIX   0
C28   1    1.020223    0.704683    0.645980    11.00000    0.18171    0.13631 =
         0.27266    0.03532   -0.01667   -0.00940
C029  1    0.917335    0.493341    0.779971    11.00000    0.07048    0.08766 =
         0.13860    0.02320    0.02730    0.00016
C030  1    0.957025    0.528074    0.929561    11.00000    0.06990    0.07500 =
         0.15474    0.00967   -0.00142   -0.00202
AFIX  43
H030  2    0.948340    0.527985    0.945248    11.00000   -1.20000
AFIX   0
C31   1    0.817129    0.475110    1.016893    11.00000    0.24141    0.26919 =
         0.27511    0.09493    0.07629    0.04918
AFIX  43
H31   2    0.808190    0.476055    1.031937    11.00000   -1.20000
AFIX   0
C032  1    0.970060    0.451416    0.845166    11.00000    0.07485    0.10107 =
         0.13958    0.02907   -0.00811   -0.02716
AFIX  43
H032  2    0.969770    0.443418    0.828194    11.00000   -1.20000
AFIX   0
C033  1    1.006892    0.494771    0.833133    11.00000    0.07247    0.09269 =
         0.16991    0.03481   -0.00925   -0.00235
C035  1    0.980519    0.454262    0.955002    11.00000    0.07348    0.07747 =
         0.14724    0.02413   -0.00021    0.00338
PART 2
AFIX  43
H035  2    0.968595    0.454029    0.954739    11.00000   -1.20000
AFIX   0
PART 0
C036  1    0.944460    0.485374    0.812335    11.00000    0.07235    0.09135 =
         0.13466    0.02882   -0.01381   -0.01258
C037  1    0.940742    0.550188    0.901683    11.00000    0.05879    0.05592 =
         0.18287    0.03177   -0.02347    0.01516
C038  1    1.008539    0.596721    0.929227    11.00000    0.05914    0.06455 =
         0.18828   -0.00499   -0.02638   -0.01441
AFIX  43
H038  2    1.017377    0.596183    0.913892    11.00000   -1.20000
AFIX   0
C039  1    1.010168    0.556660    0.799762    11.00000    0.09696    0.08880 =
         0.12745    0.01828   -0.02278   -0.00770
AFIX  43
H039  2    1.010629    0.556527    0.822634    11.00000   -1.20000
AFIX   0
C041  1    1.038661    0.601460    0.969086    11.00000    0.09054    0.07079 =
         0.14177    0.00806    0.00219   -0.00751
AFIX  43
H041  2    1.036890    0.589745    0.966470    11.00000   -1.20000
AFIX   0
C042  1    1.051172    0.664028    0.932487    11.00000    0.11345    0.09010 =
         0.17994    0.01787    0.00082   -0.02771
C043  1    0.906831    0.493056    0.809107    11.00000    0.07555    0.06090 =
         0.23707    0.02846   -0.04079    0.00503
C43   1    1.080026    0.457571    0.589801    11.00000    0.19507    0.26348 =
         0.23132   -0.02328    0.01345    0.11848
AFIX  43
H43   2    1.088354    0.449085    0.591604    11.00000   -1.20000
AFIX   0
C44   1    0.814086    0.476125    0.984060    11.00000    0.23458    0.22826 =
         0.27445    0.10221    0.06438    0.03735
AFIX  43
H44   2    0.802826    0.477392    0.976913    11.00000   -1.20000
AFIX   0
C044  1    1.008636    0.614501    0.824223    11.00000    0.09085    0.08200 =
         0.14765    0.01448   -0.03371   -0.00911
AFIX  43
H044  2    1.001995    0.624351    0.822184    11.00000   -1.20000
AFIX   0
C045  1    0.930287    0.578409    0.898540    11.00000    0.07438    0.08405 =
         0.15851    0.02064   -0.00765   -0.00811
AFIX  43
H045  2    0.932253    0.590166    0.897813    11.00000   -1.20000
AFIX   0
C046  1    0.992205    0.661614    0.878384    11.00000    0.10637    0.09755 =
         0.13569    0.01413   -0.00853   -0.00990
AFIX  43
H046  2    0.993958    0.670839    0.864271    11.00000   -1.20000
AFIX   0
C047  1    0.871989    0.667586    0.646349    11.00000    0.06346    0.10928 =
         0.14422   -0.00029   -0.02279    0.01840
C048  1    0.940251    0.643948    0.750791    11.00000    0.11486    0.09564 =
         0.11037    0.01305    0.02074    0.01895
AFIX  43
H048  2    0.943944    0.646815    0.729733    11.00000   -1.20000
AFIX   0
C049  1    1.031626    0.641464    1.042706    11.00000    0.10958    0.09723 =
         0.13291    0.01033   -0.00808    0.00080
AFIX  43
H049  2    1.042603    0.636816    1.041923    11.00000   -1.20000
AFIX   0
C050  1    0.870648    0.612697    0.616379    11.00000    0.11047    0.07667 =
         0.15888    0.00025   -0.02058    0.01718
C51   1    0.831377    0.482752    0.487698    11.00000    0.21554    0.30728 =
         0.28401   -0.03619   -0.08534   -0.01379
AFIX  43
H51   2    0.835618    0.484627    0.466609    11.00000   -1.20000
AFIX   0
C051  1    0.995455    0.680783    0.727616    11.00000    0.10543    0.10739 =
         0.24751    0.02044    0.03341   -0.00207
AFIX  43
H051  2    0.987408    0.689564    0.726428    11.00000   -1.20000
AFIX   0
C52   1    1.022497    0.446330    0.660461    11.00000    0.31372    0.09974 =
         0.30896   -0.00350    0.07767    0.05447
AFIX  43
H52   2    1.021002    0.445196    0.683066    11.00000   -1.20000
AFIX   0
C053  1    0.872372    0.621591    0.798972    11.00000    0.04924    0.08515 =
         0.20907    0.01129   -0.01296   -0.00303
AFIX  43
H053  2    0.865187    0.612814    0.791895    11.00000   -1.20000
AFIX   0
C054  1    0.911445    0.555165    0.899259    11.00000    0.06119    0.09891 =
         0.17240    0.03699   -0.02192   -0.01144
C055  1    0.998755    0.647275    0.927528    11.00000    0.07517    0.06751 =
         0.16852    0.02407   -0.02727   -0.00918
C056  1    0.877326    0.612260    0.903278    11.00000    0.09547    0.07826 =
         0.18319    0.02489   -0.02973   -0.00015
C57   1    1.098811    0.673088    0.700012    11.00000    0.13194    0.35692 =
         0.29440    0.11110    0.02973   -0.05366
AFIX  43
H57   2    1.109259    0.670016    0.709345    11.00000   -1.20000
AFIX   0
C057  1    0.966710    0.622476    0.883963    11.00000    0.07460    0.12298 =
         0.14845    0.03471   -0.01123    0.01447
AFIX  43
H057  2    0.965152    0.612988    0.897506    11.00000   -1.20000
AFIX   0
C058  1    0.862457    0.581139    0.725285    11.00000    0.08759    0.08711 =
         0.16515    0.01479   -0.01366    0.00710
AFIX  43
H058  2    0.860840    0.592786    0.729113    11.00000   -1.20000
AFIX   0
C059  1    0.867948    0.576476    0.694341    11.00000    0.08591    0.08542 =
         0.14458    0.03020    0.00416    0.00529
C60   1    0.833427    0.472695    1.027283    11.00000    0.24242    0.29072 =
         0.27290    0.09628    0.06517    0.08253
AFIX  43
H60   2    0.835821    0.471690    1.049624    11.00000   -1.20000
AFIX   0
C060  1    1.047163    0.610132    0.892003    11.00000    0.05607    0.11710 =
         0.16889    0.06316    0.00705    0.00412
AFIX  43
H060  2    1.056159    0.609223    0.906931    11.00000   -1.20000
AFIX   0
C061  1    1.069510    0.596809    0.980363    11.00000    0.05148    0.07914 =
         0.21901    0.02190   -0.02697    0.01050
AFIX  43
H061  2    1.068599    0.585030    0.977215    11.00000   -1.20000
AFIX   0
C063  1    0.959538    0.593531    0.624746    11.00000    0.08568    0.13725 =
         0.15577   -0.01203   -0.02878    0.02529
C064  1    0.894268    0.505205    0.857855    11.00000    0.09214    0.08730 =
         0.17692    0.02376   -0.00281   -0.01353
AFIX  43
H064  2    0.893256    0.514481    0.872111    11.00000   -1.20000
AFIX   0
C065  1    0.868148    0.542532    0.869007    11.00000    0.08918    0.11771 =
         0.20161    0.05376    0.00436   -0.00915
AFIX  43
H065  2    0.861680    0.543689    0.849903    11.00000   -1.20000
AFIX   0
C65   1    1.022340    0.415626    0.652072    11.00000    0.41575    0.16472 =
         0.22877   -0.03262    0.04146    0.07639
AFIX  43
H65   2    1.020960    0.414019    0.674599    11.00000   -1.20000
AFIX   0
C066  1    1.047971    0.651338    0.910111    11.00000    0.10579    0.10139 =
         0.17140    0.00469    0.00134   -0.00566
AFIX  43
H066  2    1.051606    0.652661    0.888458    11.00000   -1.20000
AFIX   0
C067  1    0.990674    0.665241    0.740757    11.00000    0.07605    0.10783 =
         0.15900    0.02887    0.00957    0.00369
C68   1    1.013032    0.720600    0.644798    11.00000    0.21990    0.14936 =
         0.30266    0.00879   -0.00172    0.00739
AFIX  43
H68   2    1.001257    0.721940    0.642221    11.00000   -1.20000
AFIX   0
C068  1    0.831847    0.591903    0.811247    11.00000    0.06636    0.08039 =
         0.22471   -0.01850   -0.00120    0.01553
C069  1    0.973223    0.506524    0.962048    11.00000    0.06766    0.08022 =
         0.17110    0.00495   -0.00637   -0.02189
PART 2
AFIX  43
H069  2    0.964711    0.506724    0.978078    11.00000   -1.20000
AFIX   0
PART 0
C70   1    1.023082    0.402058    0.631383    11.00000    0.43138    0.18586 =
         0.26501   -0.01003    0.03742    0.07338
AFIX  43
H70   2    1.023365    0.390934    0.639620    11.00000   -1.20000
AFIX   0
C070  1    0.857312    0.581582    0.837700    11.00000    0.09776    0.10887 =
         0.16052   -0.00734   -0.00018   -0.00495
AFIX  43
H070  2    0.863642    0.580546    0.856999    11.00000   -1.20000
AFIX   0
C071  1    0.862378    0.475446    0.893496    11.00000    0.11460    0.10600 =
         0.22183    0.06955    0.02207    0.01770
C72   1    0.796767    0.602572    0.975598    11.00000    0.24493    0.21627 =
         0.23056    0.00769    0.03287   -0.00132
AFIX  43
H72   2    0.796267    0.590677    0.974228    11.00000   -1.20000
AFIX   0
C072  1    0.855694    0.609852    0.634105    11.00000    0.08808    0.08862 =
         0.17526    0.00280   -0.01568    0.01009
C073  1    0.924927    0.544531    0.900926    11.00000    0.05398    0.07303 =
         0.20497    0.03194   -0.00226    0.00716
AFIX  43
H073  2    0.922992    0.532767    0.901565    11.00000   -1.20000
AFIX   0
C074  1    0.917079    0.629328    0.574876    11.00000    0.07538    0.09997 =
         0.23537    0.02277   -0.00295    0.03358
C075  1    0.840050    0.517090    0.921916    11.00000    0.11264    0.08792 =
         0.25114    0.05521    0.01996    0.01498
C75   1    0.779662    0.511940    0.917264    11.00000    0.12217    0.17070 =
         0.36373    0.02800    0.04674   -0.01373
AFIX  43
H75   2    0.778288    0.523775    0.918310    11.00000   -1.20000
AFIX   0
C076  1    0.890395    0.612648    0.880198    11.00000    0.06513    0.10097 =
         0.24340    0.05759    0.02726    0.02965
AFIX  43
H076  2    0.891582    0.622008    0.866196    11.00000   -1.20000
AFIX   0
C077  1    0.914816    0.640042    0.602684    11.00000    0.10943    0.13207 =
         0.12222    0.01143   -0.02686    0.04400
C079  1    1.085451    0.621266    0.992208    11.00000    0.06257    0.09872 =
         0.16116    0.00971   -0.00062    0.00553
AFIX  43
H079  2    1.095688    0.626468    0.998393    11.00000   -1.20000
AFIX   0
C080  1    0.857223    0.539411    0.767038    11.00000    0.12273    0.07293 =
         0.17952   -0.00478   -0.04101    0.01504
C81   1    0.868018    0.522522    0.432654    11.00000    0.24344    0.31528 =
         0.21998   -0.00277   -0.01539   -0.01396
AFIX  43
H81   2    0.866172    0.534304    0.432288    11.00000   -1.20000
AFIX   0
C082  1    0.873351    0.490603    0.889427    11.00000    0.11489    0.11382 =
         0.18060    0.00680   -0.00027    0.00967
AFIX  43
H082  2    0.872484    0.499727    0.904074    11.00000   -1.20000
AFIX   0
C82   1    0.871619    0.433578    0.486204    11.00000    0.27469    0.26624 =
         0.35231   -0.09234   -0.06980   -0.01564
AFIX  43
H82   2    0.864620    0.425336    0.476544    11.00000   -1.20000
AFIX   0
C083  1    0.947179    0.498175    0.669728    11.00000    0.09754    0.11553 =
         0.15724    0.01762    0.02200    0.02045
AFIX  43
H083  2    0.941309    0.508494    0.671920    11.00000   -1.20000
AFIX   0
C084  1    0.871771    0.624564    0.591873    11.00000    0.12621    0.09487 =
         0.15890   -0.00760   -0.03436    0.02971
AFIX  43
H084  2    0.882005    0.626730    0.580878    11.00000   -1.20000
AFIX   0
C085  1    0.995279    0.653465    0.652916    11.00000    0.11437    0.12441 =
         0.17857    0.03285    0.01294   -0.00336
AFIX  43
H085  2    0.994251    0.658737    0.673354    11.00000   -1.20000
AFIX   0
C087  1    1.021649    0.445379    0.870582    11.00000    0.10573    0.14137 =
         0.15955    0.04080    0.01311    0.02456
AFIX  43
H087  2    1.023198    0.445153    0.847889    11.00000   -1.20000
AFIX   0
C088  1    0.862132    0.552468    0.741120    11.00000    0.07251    0.08291 =
         0.26013    0.05522   -0.01301    0.00232
C090  1    0.965334    0.480094    0.640802    11.00000    0.10441    0.16393 =
         0.16675    0.02195    0.04182    0.03085
C91   1    0.818538    0.480417    0.548352    11.00000    0.21988    0.30099 =
         0.28726   -0.03317   -0.08640   -0.01840
AFIX  43
H91   2    0.814335    0.480393    0.569773    11.00000   -1.20000
AFIX   0
C091  1    0.854524    0.473675    0.946183    11.00000    0.15805    0.14199 =
         0.24483    0.07906    0.07754    0.04689
AFIX  43
H091  2    0.866109    0.472219    0.950853    11.00000   -1.20000
AFIX   0
C092  1    0.884143    0.591718    0.651306    11.00000    0.11127    0.06842 =
         0.22088    0.01185   -0.00412    0.01410
AFIX  43
H092  2    0.893819    0.585337    0.656700    11.00000   -1.20000
AFIX   0
C093  1    1.011132    0.683584    0.716651    11.00000    0.13875    0.09953 =
         0.22886    0.02339    0.01556   -0.02386
AFIX  43
H093  2    1.013984    0.694226    0.707883    11.00000   -1.20000
AFIX   0
C094  1    0.865446    0.625578    0.906662    11.00000    0.08815    0.07742 =
         0.21383    0.02814    0.02371    0.02315
AFIX  43
H094  2    0.865898    0.635024    0.892714    11.00000   -1.20000
AFIX   0
C94   1    0.869901    0.513580    0.404343    11.00000    0.27365    0.32650 =
         0.20614   -0.01485   -0.02364    0.00316
AFIX  43
H94   2    0.870081    0.519241    0.384198    11.00000   -1.20000
AFIX   0
C095  1    0.900959    0.599846    0.878289    11.00000    0.09917    0.09754 =
         0.17743    0.02795    0.00935    0.00113
AFIX  43
H095  2    0.909631    0.600193    0.862589    11.00000   -1.20000
AFIX   0
C096  1    0.845211    0.525510    0.895372    11.00000    0.09513    0.09690 =
         0.25049    0.03615   -0.01908    0.00124
AFIX  43
H096  2    0.838244    0.526176    0.876837    11.00000   -1.20000
AFIX   0
C097  1    1.034782    0.500027    0.852348    11.00000    0.08906    0.09864 =
         0.19211    0.04256   -0.00745   -0.02749
AFIX  43
H097  2    1.044403    0.507060    0.853231    11.00000   -1.20000
AFIX   0
C098  1    0.885471    0.495019    0.638488    11.00000    0.11818    0.09718 =
         0.17782   -0.01163   -0.04189    0.01460
C99   1    0.792661    0.610800    1.003882    11.00000    0.25000    0.22178 =
         0.23527    0.00756    0.03235   -0.00248
AFIX  43
H99   2    0.791581    0.604802    1.023559    11.00000   -1.20000
AFIX   0
C099  1    0.869775    0.525918    0.772559    11.00000    0.09062    0.08093 =
         0.23514    0.03695   -0.01887   -0.00517
AFIX  43
H099  2    0.880843    0.526939    0.764257    11.00000   -1.20000
AFIX   0
C222  1    0.821776    0.423637    0.874981    11.00000    0.15661    0.16610 =
         0.23038    0.02362    0.00320   -0.01888
AFIX  43
H222  2    0.821950    0.412564    0.866481    11.00000   -1.20000
AFIX   0
C314  1    0.819521    0.426253    0.907551    11.00000    0.16388    0.16799 =
         0.24850    0.01664    0.01175   -0.00926
AFIX  43
H314  2    0.818720    0.417023    0.921966    11.00000   -1.20000
AFIX   0
HKLF 4


REM  cut1_a.res in I4(1)/a
REM wR2 = 0.3432, GooF = S = 0.939, Restrained GooF = 1.009 for all data
REM R1 = 0.1199 for 23893 Fo > 4sig(Fo) and 0.1774 for all 68849 data
REM 5979 parameters refined using 6461 restraints

END

WGHT      0.2000      0.0000

REM Highest difference peak  1.215,  deepest hole -0.617,  1-sigma level  0.148
Q1    1   1.0796  0.6029  0.5608  11.00000  0.05    1.21
Q2    1   1.0502  0.4007  0.5117  11.00000  0.05    1.14
Q3    1   0.7703  0.6589  1.0807  11.00000  0.05    1.09
Q4    1   1.0741  0.6099  0.5024  11.00000  0.05    1.06
Q5    1   0.7597  0.4283  0.9185  11.00000  0.05    0.96
Q6    1   0.8705  0.4395  0.7584  11.00000  0.05    0.96
Q7    1   1.0281  0.6739  0.8131  11.00000  0.05    0.95
Q8    1   0.8478  0.4572  0.3695  11.00000  0.05    0.93
Q9    1   1.0775  0.6990  0.8341  11.00000  0.05    0.91
Q10   1   0.8175  0.6698  0.4267  11.00000  0.05    0.90
Q11   1   0.7446  0.6507  1.0717  11.00000  0.05    0.89
Q12   1   0.7494  0.4370  0.8900  11.00000  0.05    0.88
Q13   1   0.8099  0.6415  0.4804  11.00000  0.05    0.86
Q14   1   1.0961  0.6874  0.8283  11.00000  0.05    0.86
Q15   1   0.7572  0.5911  0.8970  11.00000  0.05    0.85
Q16   1   0.9391  0.4505  0.5812  11.00000  0.05    0.83
Q17   1   1.0888  0.4212  0.5194  11.00000  0.05    0.83
Q18   1   1.0493  0.5617  0.6740  11.00000  0.05    0.80
Q19   1   0.8526  0.4377  0.7715  11.00000  0.05    0.79
Q20   1   0.7563  0.5921  0.8566  11.00000  0.05    0.79
Q21   1   0.7620  0.4506  0.9913  11.00000  0.05    0.77
Q22   1   0.7791  0.4878  1.0796  11.00000  0.05    0.76
Q23   1   0.7507  0.5953  0.8629  11.00000  0.05    0.76
Q24   1   0.6966  0.6304  0.7840  11.00000  0.05    0.74
Q25   1   0.9821  0.6916  0.8151  11.00000  0.05    0.73
Q26   1   1.0502  0.7279  0.7556  11.00000  0.05    0.73
Q27   1   0.7804  0.6801  0.7158  11.00000  0.05    0.69
Q28   1   0.8076  0.5607  0.9624  11.00000  0.05    0.68
Q29   1   0.8186  0.5598  0.9929  11.00000  0.05    0.65
Q30   1   0.7622  0.6680  0.7078  11.00000  0.05    0.64
Q31   1   0.9806  0.7078  0.8523  11.00000  0.05    0.63
Q32   1   0.9875  0.7100  0.8255  11.00000  0.05    0.61
Q33   1   1.0302  0.6835  0.8756  11.00000  0.05    0.60
Q34   1   0.7477  0.6492  0.7513  11.00000  0.05    0.60
Q35   1   0.9586  0.4300  0.5520  11.00000  0.05    0.59
Q36   1   0.7766  0.6729  0.6738  11.00000  0.05    0.59
Q37   1   0.7793  0.4586  0.7823  11.00000  0.05    0.58
Q38   1   0.7182  0.7181  0.9779  11.00000  0.05    0.58
Q39   1   0.8366  0.5596  0.9659  11.00000  0.05    0.57
Q40   1   0.7327  0.6225  0.7921  11.00000  0.05    0.57
Q41   1   0.7947  0.5591  0.9199  11.00000  0.05    0.57
Q42   1   0.7304  0.6264  0.7876  11.00000  0.05    0.57
Q43   1   1.1104  0.7117  0.5927  11.00000  0.05    0.56
Q44   1   0.7731  0.6692  0.6661  11.00000  0.05    0.56
Q45   1   1.0933  0.7267  0.6027  11.00000  0.05    0.56
Q46   1   1.0895  0.4302  1.0033  11.00000  0.05    0.55
Q47   1   0.7712  0.7018  0.7534  11.00000  0.05    0.55
Q48   1   1.0691  0.7169  0.7682  11.00000  0.05    0.54
Q49   1   0.9539  0.4766  0.4868  11.00000  0.05    0.54
Q50   1   1.0501  0.3788  0.9858  11.00000  0.05    0.54
Q51   1   0.7578  0.4127  0.9466  11.00000  0.05    0.54
Q52   1   0.7512  0.6596  0.7302  11.00000  0.05    0.54
Q53   1   1.0295  0.5994  1.0801  11.00000  0.05    0.53
Q54   1   1.0772  0.5610  0.6753  11.00000  0.05    0.52
Q55   1   0.7697  0.4871  1.0291  11.00000  0.05    0.50
Q56   1   1.0471  0.6711  1.1248  11.00000  0.05    0.50
Q57   1   0.7856  0.5595  0.8750  11.00000  0.05    0.50
Q58   1   1.0104  0.7073  0.8504  11.00000  0.05    0.50
Q59   1   0.7726  0.6812  1.1087  11.00000  0.05    0.48
Q60   1   0.7087  0.6274  0.8279  11.00000  0.05    0.48
Q61   1   1.0729  0.6954  1.1129  11.00000  0.05    0.48
Q62   1   0.8617  0.4591  0.7664  11.00000  0.05    0.47
Q63   1   1.0497  0.7261  0.7996  11.00000  0.05    0.47
Q64   1   0.8791  0.4592  0.7495  11.00000  0.05    0.46
Q65   1   0.7298  0.6104  0.8320  11.00000  0.05    0.46
Q66   1   0.7475  0.6073  0.9242  11.00000  0.05    0.46
Q67   1   0.7688  0.5727  0.8614  11.00000  0.05    0.45
Q68   1   1.0705  0.4438  1.0155  11.00000  0.05    0.45
Q69   1   0.8582  0.4136  0.7657  11.00000  0.05    0.43
Q70   1   1.0811  0.4239  1.0206  11.00000  0.05    0.43
Q71   1   0.9324  0.4288  0.6189  11.00000  0.05    0.42
Q72   1   1.0936  0.4026  0.5142  11.00000  0.05    0.42
Q73   1   0.9435  0.5025  0.4780  11.00000  0.05    0.42
Q74   1   0.8065  0.5599  0.8516  11.00000  0.05    0.41
Q75   1   0.9767  0.5074  0.4872  11.00000  0.05    0.41
Q76   1   1.0629  0.5841  0.5323  11.00000  0.05    0.41
Q77   1   1.0602  0.6493  0.7799  11.00000  0.05    0.40
Q78   1   1.0014  0.6820  0.7897  11.00000  0.05    0.40
Q79   1   0.9588  0.5925  0.7514  11.00000  0.05    0.39
Q80   1   0.7590  0.5800  0.9317  11.00000  0.05    0.38
Q81   1   0.7510  0.4402  0.9508  11.00000  0.05    0.38
Q82   1   1.0109  0.7024  0.9971  11.00000  0.05    0.38
Q83   1   0.9495  0.4289  0.5254  11.00000  0.05    0.37
Q84   1   1.0000  0.7500  1.0494  10.50000  0.05    0.37
Q85   1   1.0719  0.3999  0.9185  11.00000  0.05    0.37
Q86   1   0.7761  0.6124  0.9890  11.00000  0.05    0.37
Q87   1   0.7414  0.6664  0.9556  11.00000  0.05    0.37
[truncated: 17,773,703 more chars]
