# Supplementary material for: A pseudo-cubic metal–organic cage with conformationally switchable faces for dynamically adaptive guest encapsulation
Source: Nat Chem. 2025 Jan 8;17(2):289–96. doi: 10.1038/s41557-024-01708-5 (PMC11794150; doi:10.1038/s41557-024-01708-5)
Supplement: Supplementary file 6 — Source data for Fig. 5c (IMS) and Fig. 5d (1H DOSY). [file 41557_2024_1708_MOESM6_ESM.xlsx]

## Sheet: 5c_1 Empty Cage
func	3D_ID	3D_m_z	3D_RetTime	3D_Mobility_Mass	3D_Intensity	3D_m_z_uncal	3D_TC	3D_omegaC	3D_z	3D_omegaD (CCS / Å^2)
1	300	636.774	0.1257	17.037	16693	636.774	1.8385	449.18	1	86.721		Here are the original ion mobility MS data for Fig. 5c. Column C is the m/z ratio of individual signals, column z is the number of charges, while column K is the CCS values of the signals.											Peak No		Average CCS
1	286	636.362	0.1236	17.043	17189	636.362	1.8392	449.29	1	86.744													1	11+	1033.81
1	270	636.443	0.1206	17.043	18452	636.443	1.8392	449.29	1	86.744													2	10+	1059.41
1	324	636.191	0.1304	17.051	13550	636.191	1.8401	449.43	1	86.771													3	9+	1114.89
1	4310	636.276	1.062	17.068	17556	636.276	1.8419	449.71	1	86.825													4	8+	1165.84
1	435	636.611	0.1547	17.068	18393	636.611	1.8419	449.71	1	86.824													5	7+	1211.96
1	5980	636.36	1.4727	17.089	13621	636.36	1.8442	450.07	1	86.894													6	6+	1266.81
1	6109	636.275	1.5031	17.101	12454	636.275	1.8455	450.28	1	86.935													7	5+	1346.2
1	13381	636.275	3.3054	17.131	11974	636.275	1.8488	450.8	1	87.036
1	9648	636.528	2.3744	17.137	14276	636.528	1.8495	450.91	1	87.056
1	13323	636.361	3.2912	17.141	11627	636.361	1.8499	450.97	1	87.068
1	6008	636.613	1.4792	17.163	17043	636.613	1.8524	451.36	1	87.143
1	6699	636.356	1.6471	17.17	12842	636.356	1.8531	451.47	1	87.165
1	5933	636.858	1.4625	17.172	13228	636.858	1.8533	451.5	1	87.169
1	2553	636.361	0.6429	17.173	15672	636.361	1.8535	451.54	1	87.178
1	9630	636.441	2.3693	17.18	15208	636.441	1.8542	451.65	1	87.199
1	4598	636.777	1.1298	17.185	16480	636.777	1.8548	451.74	1	87.216
1	15192	636.361	3.7608	17.198	12199	636.361	1.8562	451.96	1	87.259													1114.89	1114.89	1165.84	1211.96	1266.81	1346.2
1	17337	636.691	4.3066	17.198	15202	636.691	1.8562	451.96	1	87.258													1165.84
1	9682	636.858	2.3849	17.208	11819	636.858	1.8573	452.13	1	87.291													1211.96
1	15267	636.608	3.7764	17.221	12710	636.608	1.8587	452.35	1	87.334													1266.81
1	8241	636.692	2.0263	17.225	14194	636.692	1.8592	452.43	1	87.349													1346.2
1	8243	636.608	2.0268	17.229	20807	636.608	1.8596	452.49	1	87.361
1	2364	636.772	0.5901	17.242	14190	636.772	1.861	452.71	1	87.403
1	2895	636.36	0.7216	17.244	12581	636.36	1.8613	452.76	1	87.414
1	178	636.691	0.099	17.247	13869	636.691	1.8616	452.81	1	87.422
1	11611	636.613	2.8544	17.252	13977	636.613	1.8621	452.89	1	87.438
1	9839	636.196	2.422	17.255	16380	636.196	1.8625	452.95	1	87.451
1	15062	636.192	3.7309	17.259	11374	636.192	1.8629	453.01	1	87.462
1	18722	636.772	4.6576	17.266	12648	636.772	1.8637	453.14	1	87.486
1	7913	636.524	1.9448	17.268	14550	636.524	1.8639	453.17	1	87.492
1	15051	636.356	3.7283	17.269	12203	636.356	1.864	453.18	1	87.495
1	2441	636.69	0.6126	17.27	13964	636.69	1.8641	453.2	1	87.498
1	4071	636.442	1.0029	17.272	16829	636.442	1.8644	453.25	1	87.508
1	2411	636.192	0.6038	17.28	12951	636.192	1.8652	453.37	1	87.532
1	148	636.277	0.0905	17.284	15310	636.277	1.8657	453.45	1	87.547
1	18847	636.527	4.6919	17.287	17856	636.527	1.866	453.5	1	87.556
1	123	636.939	0.0813	17.289	11636	636.939	1.8662	453.53	1	87.561
1	4581	636.28	1.126	17.293	12986	636.28	1.8667	453.61	1	87.578
1	13603	636.694	3.3694	17.293	14061	636.694	1.8667	453.61	1	87.577
1	17166	636.447	4.2518	17.296	12296	636.447	1.867	453.65	1	87.585
1	8310	636.44	2.0408	17.3	15432	636.44	1.8674	453.72	1	87.599
1	2941	636.695	0.7328	17.3	13993	636.695	1.8674	453.72	1	87.598
1	8330	636.776	2.0482	17.3	11813	636.776	1.8674	453.72	1	87.598
1	13650	636.86	3.3759	17.3	12214	636.86	1.8674	453.72	1	87.598
1	6246	636.944	1.5384	17.302	12705	636.944	1.8676	453.75	1	87.603
1	17019	636.524	4.2195	17.303	13129	636.524	1.8678	453.78	1	87.61
1	11591	636.525	2.8505	17.307	13360	636.525	1.8682	453.84	1	87.622
1	8328	636.355	2.0472	17.31	13521	636.355	1.8685	453.89	1	87.632
1	11375	636.691	2.7998	17.314	15736	636.691	1.869	453.97	1	87.646
1	12092	636.192	2.9858	17.315	11670	636.192	1.8691	453.98	1	87.65
1	15003	636.694	3.7138	17.316	11605	636.694	1.8692	454	1	87.652
1	16876	636.694	4.1862	17.317	13206	636.694	1.8693	454.01	1	87.654
1	15206	636.529	3.7629	17.321	14520	636.529	1.8697	454.08	1	87.668
1	18585	636.275	4.622	17.323	12214	636.275	1.87	454.12	1	87.677
1	7930	636.443	1.948	17.328	12809	636.443	1.8705	454.2	1	87.691
1	7643	636.612	1.8782	17.328	13729	636.612	1.8705	454.2	1	87.691
1	677	636.691	0.2115	17.331	15966	636.691	1.8708	454.25	1	87.7
1	2833	636.439	0.7063	17.333	14472	636.439	1.8711	454.3	1	87.711
1	4495	636.442	1.1078	17.336	12665	636.442	1.8714	454.34	1	87.719
1	838	636.19	0.2513	17.337	15413	636.19	1.8715	454.36	1	87.723
1	4630	636.694	1.1375	17.338	16022	636.694	1.8716	454.37	1	87.724
1	120	636.607	0.081	17.339	16070	636.607	1.8717	454.39	1	87.728
1	3131	636.777	0.774	17.344	13257	636.777	1.8723	454.48	1	87.745
1	908	636.359	0.2675	17.348	13872	636.359	1.8727	454.55	1	87.759
1	13656	636.442	3.3778	17.349	15862	636.442	1.8728	454.56	1	87.761
1	6318	636.862	1.5542	17.352	13386	636.862	1.8731	454.61	1	87.769
1	18852	636.36	4.6933	17.353	18049	636.36	1.8733	454.64	1	87.777
1	7873	636.28	1.9343	17.354	12641	636.28	1.8734	454.66	1	87.781
1	2604	636.278	0.651	17.356	15511	636.278	1.8736	454.69	1	87.787
1	9817	636.357	2.4159	17.357	12953	636.357	1.8737	454.7	1	87.788
1	2519	636.609	0.6345	17.361	17450	636.609	1.8741	454.77	1	87.801
1	9992	636.44	2.4553	17.363	13416	636.44	1.8744	454.81	1	87.809
1	6314	636.109	1.5537	17.364	11818	636.109	1.8745	454.83	1	87.814
1	18819	636.61	4.6853	17.364	11777	636.61	1.8745	454.83	1	87.813
1	782	636.443	0.2345	17.367	16626	636.443	1.8748	454.88	1	87.823
1	2477	636.443	0.6252	17.368	14226	636.443	1.8749	454.89	1	87.825
1	4573	636.359	1.1224	17.37	15311	636.359	1.8751	454.92	1	87.831
1	5813	636.444	1.4327	17.371	15424	636.444	1.8752	454.94	1	87.834
1	2435	636.939	0.6103	17.371	11324	636.939	1.8752	454.94	1	87.833
1	14985	636.439	3.7072	17.373	12028	636.439	1.8755	454.99	1	87.844
1	11800	636.61	2.9049	17.373	13783	636.61	1.8755	454.99	1	87.844
1	873	636.273	0.2598	17.377	15822	636.273	1.8759	455.05	1	87.856
1	1298	636.449	0.3463	17.381	13071	636.449	1.8763	455.11	1	87.867
1	8321	637.026	2.0439	17.381	11144	637.026	1.8763	455.11	1	87.865
1	7853	636.697	1.929	17.391	12729	636.697	1.8774	455.28	1	87.899
1	1239	636.358	0.3325	17.401	16946	636.358	1.8785	455.45	1	87.933
1	19209	636.109	4.7811	17.402	11942	636.109	1.8787	455.49	1	87.942
1	11825	636.021	2.9128	17.403	12412	636.021	1.8788	455.5	1	87.944
1	6300	636.528	1.5502	17.406	19340	636.528	1.8791	455.55	1	87.952
1	6303	636.191	1.5507	17.408	12476	636.191	1.8793	455.58	1	87.959
1	6138	636.443	1.5098	17.408	14426	636.443	1.8793	455.58	1	87.958
1	13736	636.609	3.3943	17.408	14893	636.609	1.8793	455.58	1	87.957
1	14939	636.61	3.6962	17.408	14202	636.61	1.8793	455.58	1	87.957
1	9772	636.108	2.4066	17.411	10161	636.108	1.8797	455.64	1	87.97
1	125	636.525	0.0818	17.417	17477	636.525	1.8803	455.74	1	87.989
1	11813	636.44	2.9097	17.424	14168	636.44	1.8811	455.86	1	88.012
1	19368	636.279	4.823	17.426	15198	636.279	1.8813	455.89	1	88.018
1	7841	636.361	1.9256	17.426	14852	636.361	1.8813	455.89	1	88.018
1	13169	636.773	3.2519	17.426	15330	636.773	1.8813	455.89	1	88.017
1	4009	636.86	0.9899	17.427	14074	636.86	1.8814	455.91	1	88.02
1	7887	636.861	1.9375	17.428	14379	636.861	1.8815	455.92	1	88.022
1	16883	636.859	4.1882	17.431	11999	636.859	1.8818	455.97	1	88.032
1	114	637.026	0.0795	17.435	11399	637.026	1.8823	456.05	1	88.047
1	6858	636.687	1.6827	17.437	14609	636.687	1.8825	456.08	1	88.054
1	1351	636.777	0.3619	17.445	12070	636.777	1.8834	456.22	1	88.08
1	10311	636.774	2.5319	17.448	12379	636.774	1.8837	456.27	1	88.09
1	833	636.859	0.2497	17.455	15159	636.859	1.8845	456.39	1	88.113
1	19314	636.361	4.8076	17.456	12537	636.361	1.8846	456.41	1	88.118
1	15600	636.774	3.8662	17.458	11554	636.774	1.8848	456.44	1	88.123
1	18945	636.695	4.7166	17.459	12845	636.695	1.8849	456.45	1	88.125
1	17415	636.354	4.3243	17.46	15248	636.354	1.885	456.47	1	88.13
1	13814	636.775	3.4112	17.46	11653	636.775	1.885	456.47	1	88.129
1	6378	636.771	1.5745	17.462	13534	636.771	1.8852	456.5	1	88.135
1	15623	636.523	3.871	17.469	14080	636.523	1.886	456.63	1	88.16
1	11685	636.191	2.876	17.47	11532	636.191	1.8861	456.64	1	88.163
1	6376	636.609	1.5739	17.472	15651	636.609	1.8863	456.67	1	88.168
1	11833	636.521	2.9147	17.477	13580	636.521	1.8869	456.77	1	88.187
1	8279	636.11	2.0335	17.478	10905	636.11	1.887	456.78	1	88.191
1	15509	636.691	3.8415	17.479	12375	636.691	1.8871	456.8	1	88.193
1	8403	636.524	2.0646	17.48	16481	636.524	1.8872	456.81	1	88.195
1	6364	636.691	1.5686	17.484	14091	636.691	1.8877	456.89	1	88.21
1	15957	636.361	3.9547	17.485	13812	636.361	1.8878	456.91	1	88.215
1	12241	636.444	3.0181	17.485	14476	636.444	1.8878	456.91	1	88.215
1	10320	636.358	2.535	17.487	15610	636.358	1.888	456.94	1	88.221
1	117	636.442	0.0802	17.488	19573	636.442	1.8881	456.95	1	88.222
1	848	636.523	0.2545	17.49	17766	636.523	1.8883	456.99	1	88.23
1	11275	636.36	2.7791	17.491	17234	636.36	1.8884	457	1	88.232
1	9379	636.774	2.3056	17.492	15878	636.774	1.8885	457.02	1	88.235
1	10635	636.445	2.617	17.492	15657	636.445	1.8886	457.03	1	88.238
1	11742	636.279	2.8904	17.493	13358	636.279	1.8887	457.05	1	88.242
1	10250	636.527	2.5171	17.494	17875	636.527	1.8888	457.06	1	88.243
1	1915	636.693	0.4917	17.496	21232	636.693	1.889	457.09	1	88.249
1	2504	636.859	0.6321	17.497	11201	636.859	1.8891	457.11	1	88.252
1	903	636.609	0.2666	17.5	20383	636.609	1.8894	457.16	1	88.262
1	11817	636.861	2.9104	17.507	10943	636.861	1.8902	457.28	1	88.285
1	6826	636.274	1.6756	17.513	14144	636.274	1.8909	457.39	1	88.308
1	10160	636.86	2.4954	17.514	13223	636.86	1.891	457.41	1	88.31
1	15383	636.279	3.8088	17.516	14278	636.279	1.8912	457.44	1	88.317
1	11760	636.358	2.8957	17.519	15929	636.358	1.8915	457.48	1	88.325
1	4867	636.442	1.2016	17.52	12536	636.442	1.8916	457.5	1	88.329
1	4771	636.606	1.1733	17.52	24138	636.606	1.8916	457.5	1	88.328
1	3254	636.692	0.808	17.521	15739	636.692	1.8917	457.52	1	88.332
1	4826	636.187	1.1899	17.527	12127	636.187	1.8924	457.63	1	88.354
1	10739	636.36	2.6433	17.534	11701	636.36	1.8932	457.75	1	88.377
1	10240	636.694	2.5148	17.536	16395	636.694	1.8934	457.78	1	88.382
1	5678	636.274	1.4004	17.537	12491	636.274	1.8935	457.8	1	88.387
1	8416	636.19	2.0664	17.538	11944	636.19	1.8936	457.81	1	88.389
1	6338	636.362	1.5592	17.539	14118	636.362	1.8937	457.83	1	88.393
1	13078	636.271	3.2294	17.54	10981	636.271	1.8938	457.84	1	88.395
1	19415	636.192	4.836	17.541	12774	636.192	1.894	457.87	1	88.401
1	3337	636.273	0.8316	17.543	15046	636.273	1.8942	457.91	1	88.408
1	4965	636.693	1.228	17.547	17805	636.693	1.8946	457.97	1	88.419
1	974	636.692	0.2824	17.548	15778	636.692	1.8947	457.98	1	88.421
1	3840	636.523	0.9489	17.551	13524	636.523	1.895	458.03	1	88.431
1	10295	636.275	2.5288	17.555	16719	636.275	1.8955	458.11	1	88.447
1	834	636.106	0.2497	17.562	10906	636.106	1.8963	458.23	1	88.471
1	9477	636.36	2.3275	17.564	15370	636.36	1.8965	458.26	1	88.476
1	3868	636.939	0.956	17.567	11540	636.939	1.8968	458.31	1	88.484
1	15468	636.78	3.829	17.57	11218	636.78	1.8971	458.36	1	88.494
1	6862	636.111	1.6832	17.571	11113	636.111	1.8973	458.39	1	88.501
1	19174	636.438	4.771	17.573	15155	636.438	1.8975	458.42	1	88.506
1	12329	636.857	3.0408	17.577	11311	636.857	1.8979	458.48	1	88.517
1	6441	636.442	1.5872	17.585	16823	636.442	1.8988	458.62	1	88.545
1	3856	636.189	0.954	17.588	11580	636.189	1.8991	458.67	1	88.555
1	12194	636.36	3.0108	17.591	12518	636.36	1.8994	458.72	1	88.564
1	11750	636.692	2.8937	17.592	12904	636.692	1.8995	458.73	1	88.565
1	19323	636.775	4.8106	17.593	16244	636.775	1.8997	458.76	1	88.571
1	17843	637.024	4.4328	17.598	10452	637.024	1.9002	458.84	1	88.586
1	15944	636.448	3.9508	17.6	13043	636.448	1.9004	458.87	1	88.593
1	17744	636.36	4.4032	17.607	15870	636.36	1.9012	459	1	88.618
1	14472	636.526	3.5797	17.608	14363	636.526	1.9013	459.01	1	88.62
1	7007	636.776	1.7153	17.608	12550	636.776	1.9013	459.01	1	88.619
1	14064	636.614	3.4743	17.613	16978	636.614	1.9019	459.11	1	88.639
1	1535	636.44	0.4072	17.614	15461	636.44	1.902	459.12	1	88.641
1	12289	636.521	3.0328	17.615	15362	636.521	1.9021	459.14	1	88.645
1	17475	636.445	4.338	17.619	14147	636.445	1.9025	459.2	1	88.657
1	19300	636.527	4.805	17.62	15860	636.527	1.9026	459.21	1	88.658
1	19436	636.692	4.8434	17.62	12324	636.692	1.9026	459.21	1	88.658
1	13090	636.357	3.2345	17.622	12268	636.357	1.9029	459.26	1	88.669
1	14202	636.523	3.5098	17.624	13453	636.523	1.9031	459.29	1	88.674
1	9102	636.11	2.237	17.625	11190	636.11	1.9032	459.31	1	88.679
1	6958	636.444	1.7044	17.626	19532	636.444	1.9033	459.32	1	88.68
1	6920	636.194	1.6967	17.627	11723	636.194	1.9034	459.34	1	88.685
1	16959	636.276	4.2061	17.627	13444	636.276	1.9034	459.34	1	88.684
1	9428	636.692	2.3147	17.628	16072	636.692	1.9035	459.35	1	88.685
1	1921	636.526	0.4939	17.629	16803	636.526	1.9036	459.37	1	88.689
1	15545	636.442	3.851	17.63	15823	636.442	1.9037	459.39	1	88.693
1	19702	636.36	4.911	17.632	12338	636.36	1.904	459.43	1	88.701
1	19431	636.443	4.8428	17.632	13688	636.443	1.904	459.43	1	88.701
1	15616	636.858	3.87	17.633	12297	636.858	1.9041	459.45	1	88.704
1	4829	636.94	1.1904	17.638	12208	636.94	1.9046	459.53	1	88.719
1	6907	636.525	1.6926	17.639	14189	636.525	1.9047	459.54	1	88.722
1	17433	636.527	4.3289	17.64	13073	636.527	1.9048	459.56	1	88.726
1	17923	636.109	4.4551	17.646	10161	636.109	1.9055	459.67	1	88.749
1	8747	636.359	2.1475	17.648	16950	636.359	1.9057	459.7	1	88.754
1	1886	636.777	0.4853	17.651	17978	636.777	1.906	459.74	1	88.76
1	13056	636.441	3.2235	17.652	15693	636.441	1.9062	459.77	1	88.767
1	9377	636.279	2.3045	17.655	14005	636.279	1.9065	459.82	1	88.777
1	3912	636.355	0.968	17.655	14500	636.355	1.9065	459.82	1	88.777
1	1409	636.858	0.3772	17.659	11948	636.858	1.9069	459.88	1	88.787
1	4866	636.523	1.2013	17.662	18179	636.523	1.9073	459.95	1	88.801
1	17918	636.528	4.4534	17.662	15482	636.528	1.9073	459.95	1	88.801
1	3357	636.188	0.8392	17.667	13776	636.188	1.9078	460.02	1	88.816
1	3395	636.523	0.8495	17.667	19776	636.523	1.9078	460.02	1	88.815
1	10287	636.608	2.5272	17.667	17253	636.608	1.9078	460.02	1	88.815
1	14093	636.114	3.4826	17.668	10307	636.114	1.9079	460.04	1	88.82
1	1857	636.277	0.4793	17.669	14551	636.277	1.908	460.05	1	88.821
1	14029	636.697	3.4664	17.671	15436	636.697	1.9082	460.09	1	88.828
1	8853	636.527	2.1753	17.678	19095	636.527	1.909	460.21	1	88.852
1	1934	636.612	0.4973	17.681	14399	636.612	1.9093	460.26	1	88.861
1	13911	636.444	3.4345	17.682	13334	636.444	1.9095	460.29	1	88.867
1	13933	636.525	3.4396	17.684	15451	636.525	1.9097	460.32	1	88.873
1	1553	636.524	0.4115	17.686	14060	636.524	1.9099	460.35	1	88.879
1	11234	636.609	2.7668	17.689	13746	636.609	1.9102	460.4	1	88.888
1	16047	636.608	3.9819	17.69	14972	636.608	1.9103	460.41	1	88.89
1	7079	636.61	1.7369	17.696	15490	636.61	1.911	460.52	1	88.911
1	14079	636.279	3.4778	17.697	15871	636.279	1.9111	460.54	1	88.916
1	8888	636.443	2.1824	17.698	15070	636.443	1.9112	460.55	1	88.917
1	1768	636.197	0.4617	17.699	14449	636.197	1.9113	460.57	1	88.922
1	1645	636.359	0.4317	17.702	16226	636.359	1.9117	460.63	1	88.933
1	17916	636.606	4.4531	17.71	18782	636.606	1.9125	460.75	1	88.956
1	17499	636.609	4.3454	17.714	16607	636.609	1.913	460.83	1	88.971
1	11217	636.444	2.7629	17.715	16693	636.444	1.9131	460.85	1	88.975
1	14212	636.361	3.511	17.717	13744	636.361	1.9133	460.88	1	88.981
1	8916	636.692	2.1909	17.718	14670	636.692	1.9134	460.89	1	88.982
1	13026	636.693	3.2182	17.719	14285	636.693	1.9135	460.91	1	88.986
1	5523	636.527	1.3664	17.729	15928	636.527	1.9146	461.08	1	89.02
1	8790	636.938	2.1584	17.732	11158	636.938	1.9149	461.13	1	89.028
1	12661	636.939	3.1265	17.741	11259	636.939	1.9159	461.28	1	89.057
1	3419	636.106	0.8539	17.741	14490	636.106	1.916	461.3	1	89.063
1	12361	636.772	3.0508	17.743	12724	636.772	1.9162	461.33	1	89.067
1	11213	636.527	2.7611	17.746	16791	636.527	1.9165	461.38	1	89.077
1	19724	636.522	4.9185	17.748	13192	636.522	1.9167	461.41	1	89.083
1	1901	636.444	0.4879	17.755	19321	636.444	1.9175	461.53	1	89.107
1	14123	636.864	3.4911	17.755	14686	636.864	1.9175	461.53	1	89.105
1	12581	636.361	3.1041	17.764	15852	636.361	1.9185	461.69	1	89.138
1	15991	636.694	3.964	17.771	12532	636.694	1.9192	461.79	1	89.156
1	14548	636.277	3.5981	17.772	12785	636.277	1.9194	461.83	1	89.165
1	10823	636.608	2.6647	17.778	14303	636.608	1.92	461.92	1	89.181
1	9421	636.608	2.3135	17.78	12855	636.608	1.9202	461.95	1	89.187
1	16431	636.611	4.0723	17.783	14123	636.611	1.9206	462.01	1	89.199
1	5371	636.442	1.3225	17.789	15107	636.442	1.9212	462.11	1	89.219
1	3317	636.607	0.8264	17.79	20775	636.607	1.9213	462.12	1	89.22
1	17827	636.443	4.4262	17.793	13366	636.443	1.9217	462.18	1	89.232
1	16675	636.608	4.132	17.796	12381	636.608	1.922	462.23	1	89.241
1	5531	636.192	1.3682	17.797	12212	636.192	1.9221	462.24	1	89.244
1	3485	636.44	0.8684	17.797	16681	636.44	1.9221	462.24	1	89.244
1	18029	636.776	4.4834	17.799	11751	636.776	1.9223	462.28	1	89.25
1	10959	636.525	2.697	17.8	13126	636.525	1.9224	462.29	1	89.253
1	3289	636.355	0.8176	17.801	15883	636.355	1.9225	462.31	1	89.258
1	19333	636.609	4.8131	17.801	12905	636.609	1.9225	462.31	1	89.257
1	8922	636.188	2.1919	17.806	12383	636.188	1.9231	462.4	1	89.275
1	7256	636.694	1.7874	17.809	15162	636.694	1.9234	462.45	1	89.284
1	5454	636.779	1.3485	17.812	14479	636.779	1.9237	462.49	1	89.291
1	8827	636.024	2.1681	17.812	10591	636.024	1.9238	462.51	1	89.297
1	17771	636.276	4.4113	17.812	12210	636.276	1.9238	462.51	1	89.296
1	8807	636.276	2.1636	17.815	18744	636.276	1.9241	462.56	1	89.306
1	14487	636.355	3.5838	17.817	13039	636.355	1.9243	462.59	1	89.312
1	8742	636.607	2.1465	17.819	20598	636.607	1.9245	462.62	1	89.317
1	18338	636.858	4.5618	17.821	12554	636.858	1.9247	462.65	1	89.322
1	5373	636.61	1.3231	17.828	13051	636.61	1.9255	462.77	1	89.346
1	19347	636.857	4.8175	17.828	11332	636.857	1.9255	462.77	1	89.345
1	16394	636.446	4.0617	17.834	14696	636.446	1.9262	462.88	1	89.367
1	12592	636.69	3.1073	17.844	18733	636.69	1.9273	463.05	1	89.399
1	11102	636.782	2.7327	17.849	12556	636.782	1.9278	463.13	1	89.415
1	1864	636.857	0.4809	17.85	11834	636.857	1.9279	463.14	1	89.416
1	10812	636.694	2.6633	17.852	15925	636.694	1.9281	463.18	1	89.424
1	11125	636.276	2.7392	17.855	13688	636.276	1.9285	463.24	1	89.437
1	12550	636.608	3.098	17.858	16832	636.608	1.9288	463.28	1	89.444
1	5426	636.693	1.34	17.861	14629	636.693	1.9291	463.33	1	89.453
1	3374	636.856	0.8426	17.861	13637	636.856	1.9291	463.33	1	89.453
1	7431	636.525	1.8282	17.866	15330	636.525	1.9297	463.42	1	89.471
1	7297	636.275	1.7983	17.87	12432	636.275	1.9301	463.48	1	89.484
1	3369	637.103	0.8411	17.873	10729	637.103	1.9304	463.53	1	89.491
1	18359	636.608	4.5688	17.875	14202	636.608	1.9307	463.58	1	89.502
1	18293	636.696	4.5516	17.876	15631	636.696	1.9308	463.59	1	89.504
1	12663	636.525	3.1267	17.879	16630	636.525	1.9311	463.64	1	89.514
1	8833	636.776	2.1693	17.887	13765	636.776	1.932	463.78	1	89.54
1	3423	636.772	0.8542	17.888	16261	636.772	1.9321	463.79	1	89.542
1	18416	636.444	4.5825	17.889	12402	636.444	1.9322	463.81	1	89.547
1	1665	636.607	0.4353	17.889	14479	636.607	1.9322	463.81	1	89.546
1	16470	636.527	4.0829	17.891	17337	636.527	1.9324	463.84	1	89.552
1	12619	636.441	3.1148	17.894	17856	636.441	1.9328	463.9	1	89.564
1	17841	636.857	4.4309	17.896	12725	636.857	1.933	463.93	1	89.569
1	1769	636.941	0.4623	17.9	12468	636.941	1.9334	464	1	89.582
1	7349	637.027	1.8103	17.91	12215	637.027	1.9345	464.17	1	89.615
1	16590	636.274	4.1149	17.916	15404	636.274	1.9352	464.27	1	89.636
1	7352	636.444	1.8108	17.922	16253	636.444	1.9359	464.38	1	89.657
1	12579	636.194	3.1039	17.923	12744	636.194	1.936	464.4	1	89.662
1	14614	636.697	3.6131	17.923	13563	636.697	1.936	464.4	1	89.66
1	15993	636.53	3.9644	17.931	12955	636.53	1.9368	464.52	1	89.684
1	12577	636.27	3.1034	17.943	15079	636.27	1.9382	464.74	1	89.727
1	7307	636.944	1.802	17.944	12523	636.944	1.9383	464.75	1	89.727
1	7408	636.778	1.8217	17.963	17312	636.778	1.9404	465.08	1	89.791
1	7328	636.36	1.8054	17.964	17757	636.36	1.9405	465.09	1	89.794
1	12688	636.11	3.1335	17.97	11775	636.11	1.9411	465.19	1	89.814
1	14641	636.365	3.6195	17.98	12904	636.365	1.9422	465.36	1	89.846
1	16505	636.78	4.0933	18.019	11485	636.78	1.9465	466.02	1	89.973
1	531	721.008	0.1793	19.47	21853	721.008	2.1085	490.68	11	1021.65
1	485	720.915	0.1642	19.494	24894	720.915	2.1114	491.12	11	1022.56
1	1145	719.003	0.3165	19.496	36292	719.003	2.1117	491.16	11	1022.65
1	3471	720.914	0.8651	19.511	22110	720.914	2.1135	491.43	11	1023.21
1	3807	721.1	0.9411	19.514	12926	721.1	2.1138	491.48	11	1023.31
1	10162	718.914	2.4956	19.52	17419	718.914	2.1146	491.6	11	1023.57
1	4477	718.825	1.1031	19.526	15011	718.825	2.1153	491.7	11	1023.78
1	2180	718.824	0.549	19.531	14584	718.824	2.1159	491.79	11	1023.96
1	506	718.915	0.1718	19.555	24152	718.915	2.1188	492.23	11	1024.88
1	13894	720.918	3.4302	19.556	16960	720.918	2.1189	492.24	11	1024.9
1	4499	721.1	1.1083	19.558	14313	721.1	2.1191	492.27	11	1024.96
1	12196	721.009	3.0111	19.562	15789	721.009	2.1196	492.35	11	1025.12
1	14566	720.919	3.6036	19.565	20178	720.919	2.1199	492.39	11	1025.21
1	1399	719.278	0.3747	19.566	95261	719.278	2.1201	492.42	11	1025.28
1	372	720.37	0.1392	19.567	120815	720.37	2.1202	492.44	11	1025.31
1	1509	719.369	0.4019	19.57	115177	719.369	2.1206	492.5	11	1025.44
1	405	720.734	0.1459	19.575	41604	720.734	2.1212	492.59	11	1025.62
1	3043	719.279	0.7581	19.576	94815	719.279	2.1213	492.6	11	1025.65
1	743	720.643	0.2249	19.576	49591	720.643	2.1213	492.6	11	1025.65
1	368	720.461	0.1383	19.581	93047	720.461	2.1219	492.69	11	1025.83
1	5636	718.823	1.3921	19.583	12996	718.823	2.1222	492.74	11	1025.94
1	1137	719.096	0.3141	19.585	50954	719.096	2.1224	492.77	11	1026
1	393	720.824	0.1434	19.587	33992	720.824	2.1226	492.8	11	1026.06
1	4231	721.007	1.047	19.591	16734	721.007	2.1231	492.87	11	1026.21
1	919	719.371	0.2707	19.593	114508	719.371	2.1233	492.9	11	1026.27
1	1144	718.911	0.3163	19.593	21517	718.911	2.1234	492.92	11	1026.32
1	237	719.734	0.1144	19.594	195447	719.734	2.1235	492.93	11	1026.34
1	4993	721.19	1.235	19.595	11827	721.19	2.1235	492.93	11	1026.33
1	3	721.188	0.0529	19.599	13876	721.188	2.124	493	11	1026.48
1	2956	719.37	0.7373	19.6	112695	719.37	2.1242	493.03	11	1026.55
1	340	719.551	0.1329	19.601	168188	719.551	2.1243	493.05	11	1026.59
1	5458	720.824	1.349	19.601	27955	720.824	2.1243	493.05	11	1026.58
1	404	719.461	0.1454	19.607	146014	719.461	2.125	493.15	11	1026.79
1	1329	720.369	0.356	19.609	106803	720.369	2.1252	493.18	11	1026.85
1	4569	719.188	1.1222	19.61	69771	719.188	2.1254	493.21	11	1026.92
1	3752	719.279	0.9248	19.61	84829	719.279	2.1254	493.21	11	1026.92
1	318	719.369	0.1288	19.61	132908	719.369	2.1254	493.21	11	1026.92
1	1610	720.19	0.4231	19.61	140226	720.19	2.1254	493.21	11	1026.92
1	380	720.552	0.141	19.612	74085	720.552	2.1256	493.24	11	1026.98
1	10133	719.007	2.4891	19.615	28596	719.007	2.126	493.3	11	1027.11
1	459	720.277	0.1594	19.616	130722	720.277	2.1261	493.32	11	1027.15
1	246	720.642	0.1159	19.617	55475	720.642	2.1262	493.33	11	1027.17
1	2960	719.19	0.738	19.618	66963	719.19	2.1264	493.36	11	1027.23
1	4419	719.917	1.0883	19.62	165985	719.917	2.1266	493.39	11	1027.29
1	985	720.097	0.2854	19.62	176060	720.097	2.1266	493.39	11	1027.29
1	3513	720.552	0.8724	19.623	62612	720.552	2.1269	493.44	11	1027.39
1	13101	721.192	3.237	19.623	11495	721.192	2.1269	493.44	11	1027.39
1	8335	719.098	2.0499	19.624	37024	719.098	2.1271	493.47	11	1027.46
1	5553	719.734	1.3723	19.626	172527	719.734	2.1273	493.5	11	1027.52
1	3045	718.917	0.7584	19.627	18513	718.917	2.1274	493.51	11	1027.55
1	7911	719.101	1.9427	19.627	41752	719.101	2.1274	493.51	11	1027.55
1	3020	720.098	0.7522	19.628	168693	720.098	2.1275	493.53	11	1027.58
1	5601	718.916	1.3831	19.63	18631	718.916	2.1278	493.57	11	1027.67
1	4398	719.462	1.0843	19.632	139334	719.462	2.128	493.6	11	1027.73
1	5481	720.189	1.3572	19.632	135348	720.189	2.128	493.6	11	1027.73
1	3356	720.642	0.8391	19.632	51004	720.642	2.128	493.6	11	1027.73
1	391	719.915	0.1431	19.634	193779	719.915	2.1283	493.65	11	1027.83
1	5325	721.008	1.3083	19.637	17479	721.008	2.1286	493.69	11	1027.91
1	596	721.28	0.1952	19.637	11576	721.28	2.1286	493.69	11	1027.91
1	4670	720.552	1.1469	19.639	71985	720.552	2.1288	493.72	11	1027.98
1	4069	721.097	1.0026	19.64	14388	721.097	2.1289	493.74	11	1028.02
1	4649	719.003	1.1415	19.641	32527	719.003	2.1291	493.77	11	1028.09
1	649	720.46	0.2051	19.646	89741	720.46	2.1297	493.86	11	1028.27
1	12513	718.915	3.088	19.647	17945	718.915	2.1298	493.87	11	1028.3
1	5761	720.553	1.4215	19.649	61077	720.553	2.13	493.9	11	1028.35
1	5715	721.191	1.4125	19.65	13314	721.191	2.1301	493.92	11	1028.39
1	2936	718.825	0.7317	19.65	12473	718.825	2.1302	493.93	11	1028.42
1	694	719.459	0.2142	19.65	134048	719.459	2.1302	493.93	11	1028.42
1	4330	720.37	1.0674	19.65	95018	720.37	2.1302	493.93	11	1028.42
1	1407	720.735	0.3765	19.65	41948	720.735	2.1302	493.93	11	1028.41
1	1624	719.642	0.4257	19.651	176470	719.642	2.1303	493.95	11	1028.46
1	1734	719.186	0.4543	19.652	71281	719.186	2.1304	493.96	11	1028.48
1	4204	720.19	1.0407	19.652	141929	720.19	2.1304	493.96	11	1028.48
1	4156	719.37	1.0258	19.653	113995	719.37	2.1305	493.98	11	1028.52
1	5460	719.371	1.3497	19.653	109285	719.371	2.1305	493.98	11	1028.52
1	1428	719.188	0.3821	19.653	66079	719.188	2.1306	493.99	11	1028.54
1	4762	718.826	1.1704	19.654	12361	718.826	2.1307	494.01	11	1028.59
1	4359	719.826	1.0739	19.655	175255	719.826	2.1308	494.02	11	1028.61
1	5433	720.006	1.3421	19.655	155494	720.006	2.1308	494.02	11	1028.6
1	295	719.642	0.1251	19.656	187791	719.642	2.1309	494.04	11	1028.65
1	5462	720.369	1.3513	19.656	104525	720.369	2.1309	494.04	11	1028.64
1	1696	719.098	0.4441	19.657	48437	719.098	2.131	494.05	11	1028.67
1	1496	719.825	0.4	19.657	181836	719.825	2.131	494.05	11	1028.67
1	1127	720.641	0.3129	19.657	56826	720.641	2.131	494.05	11	1028.66
1	721	721.187	0.2209	19.657	13399	721.187	2.131	494.05	11	1028.66
1	4031	718.914	0.9931	19.659	21262	718.914	2.1313	494.1	11	1028.77
1	351	719.825	0.1345	19.66	193532	719.825	2.1314	494.11	11	1028.79
1	3105	720.188	0.7687	19.66	137826	720.188	2.1314	494.11	11	1028.79
1	5762	720.28	1.4217	19.662	119129	720.28	2.1316	494.14	11	1028.85
1	1217	719.733	0.3293	19.663	185149	719.733	2.1317	494.16	11	1028.9
1	5706	719.099	1.4102	19.663	47419	719.099	2.1318	494.17	11	1028.92
1	2026	721.006	0.5162	19.664	17076	721.006	2.1318	494.17	11	1028.91
1	3116	719.643	0.7708	19.664	165289	719.643	2.1319	494.19	11	1028.96
1	3684	720.006	0.9079	19.665	161952	720.006	2.132	494.2	11	1028.98
1	390	720.187	0.143	19.666	156601	720.187	2.1321	494.22	11	1029.02
1	4766	720.46	1.172	19.666	87199	720.46	2.1321	494.22	11	1029.02
1	4285	719.009	1.0577	19.667	29929	719.009	2.1322	494.23	11	1029.04
1	13054	719.01	3.2233	19.667	25628	719.01	2.1322	494.23	11	1029.04
1	5466	719.187	1.3522	19.667	63533	719.187	2.1322	494.23	11	1029.04
1	4741	720.641	1.1617	19.668	48966	720.641	2.1323	494.25	11	1029.08
1	1846	720.731	0.4775	19.668	43406	720.731	2.1323	494.25	11	1029.08
1	13641	719.189	3.3745	19.668	65691	719.189	2.1324	494.26	11	1029.11
1	4414	718.916	1.0876	19.67	20017	718.916	2.1326	494.29	11	1029.17
1	5032	719.188	1.2435	19.67	64981	719.188	2.1326	494.29	11	1029.17
1	978	719.825	0.2836	19.67	180546	719.825	2.1326	494.29	11	1029.17
1	9842	720.372	2.4222	19.671	92854	720.372	2.1327	494.31	11	1029.21
1	1423	721.008	0.3815	19.671	19553	721.008	2.1327	494.31	11	1029.21
1	197	719.097	0.1052	19.672	52463	719.097	2.1328	494.32	11	1029.23
1	2292	721.187	0.5759	19.672	10905	721.187	2.1328	494.32	11	1029.23
1	1086	719.549	0.3043	19.673	163825	719.549	2.1329	494.34	11	1029.27
1	8098	721.01	1.9877	19.673	17489	721.01	2.1329	494.34	11	1029.27
1	14918	718.825	3.6926	19.673	11516	718.825	2.133	494.35	11	1029.29
1	1129	721.19	0.313	19.674	13574	721.19	2.133	494.35	11	1029.29
1	9588	719.006	2.3569	19.674	28115	719.006	2.1331	494.37	11	1029.34
1	1489	720.098	0.3985	19.675	161904	720.098	2.1332	494.38	11	1029.35
1	1042	720.187	0.2969	19.676	144443	720.187	2.1333	494.4	11	1029.39
1	3104	720.462	0.7686	19.678	89215	720.462	2.1335	494.43	11	1029.46
1	5574	719.006	1.3775	19.678	30902	719.006	2.1336	494.44	11	1029.48
1	3431	719.096	0.8561	19.679	50203	719.096	2.1337	494.46	11	1029.52
1	139	719.277	0.0867	19.679	104614	719.277	2.1337	494.46	11	1029.52
1	1441	720.461	0.3843	19.68	87606	720.461	2.1338	494.47	11	1029.54
1	3364	718.916	0.8407	19.681	20069	718.916	2.1339	494.49	11	1029.59
1	2391	719.007	0.5993	19.681	34101	719.007	2.1339	494.49	11	1029.59
1	2049	720.37	0.5213	19.681	108878	720.37	2.1339	494.49	11	1029.58
1	4325	719.552	1.0659	19.682	149746	719.552	2.134	494.5	11	1029.61
1	5999	720.371	1.4778	19.683	95706	720.371	2.1341	494.52	11	1029.64
1	9983	720.916	2.4539	19.683	24118	720.916	2.1341	494.52	11	1029.64
1	7381	720.918	1.8168	19.683	21416	720.918	2.1341	494.52	11	1029.64
1	3492	719.187	0.8699	19.683	64662	719.187	2.1342	494.53	11	1029.67
1	5826	720.462	1.4344	19.684	85948	720.462	2.1342	494.53	11	1029.66
1	1248	720.823	0.3336	19.684	31406	720.823	2.1342	494.53	11	1029.66
1	9894	720.826	2.4349	19.684	25110	720.826	2.1342	494.53	11	1029.66
1	10305	718.824	2.5313	19.684	11803	718.824	2.1343	494.55	11	1029.71
1	5796	719.826	1.4294	19.684	179741	719.826	2.1343	494.55	11	1029.71
1	1967	720.004	0.5036	19.684	192430	720.004	2.1343	494.55	11	1029.71
1	3717	719.006	0.9168	19.686	33341	719.006	2.1345	494.58	11	1029.77
1	4635	719.279	1.138	19.686	97804	719.279	2.1345	494.58	11	1029.77
1	1315	720.006	0.3508	19.686	174909	720.006	2.1345	494.58	11	1029.77
1	3021	720.732	0.7522	19.687	41569	720.732	2.1346	494.59	11	1029.79
1	10171	720.188	2.4975	19.688	128582	720.188	2.1347	494.61	11	1029.83
1	5660	720.918	1.3959	19.688	20191	720.918	2.1347	494.61	11	1029.83
1	8785	720.006	2.1571	19.689	158813	720.006	2.1349	494.64	11	1029.89
1	3947	719.189	0.9746	19.69	67361	719.189	2.135	494.65	11	1029.92
1	1185	719.459	0.3233	19.69	139421	719.459	2.135	494.65	11	1029.92
1	2932	720.644	0.7313	19.69	46723	720.644	2.135	494.65	11	1029.91
1	13583	720.734	3.3637	19.69	31481	720.734	2.135	494.65	11	1029.91
1	1673	719.005	0.4364	19.691	34828	719.005	2.1351	494.67	11	1029.96
1	2384	720.827	0.5967	19.691	28787	720.827	2.1351	494.67	11	1029.96
1	3900	719.097	0.9642	19.692	47045	719.097	2.1352	494.68	11	1029.98
1	9362	719.278	2.2994	19.692	79569	719.278	2.1352	494.68	11	1029.98
1	1928	719.277	0.4954	19.693	99912	719.277	2.1353	494.7	11	1030.02
1	4494	719.37	1.1075	19.693	111418	719.37	2.1353	494.7	11	1030.02
1	4505	720.008	1.1092	19.693	178358	720.008	2.1353	494.7	11	1030.02
1	3495	720.278	0.8706	19.693	115403	720.278	2.1353	494.7	11	1030.02
1	1566	720.644	0.4135	19.693	48804	720.644	2.1353	494.7	11	1030.02
1	6311	718.914	1.5533	19.693	19861	718.914	2.1354	494.71	11	1030.04
1	11637	719.097	2.862	19.693	38562	719.097	2.1354	494.71	11	1030.04
1	9098	718.915	2.2364	19.696	17677	718.915	2.1357	494.75	11	1030.13
1	6428	719.28	1.584	19.696	91622	719.28	2.1357	494.75	11	1030.13
1	3338	720.825	0.8317	19.698	29570	720.825	2.1359	494.78	11	1030.18
1	13672	719.097	3.381	19.698	43646	719.097	2.136	494.8	11	1030.23
1	634	719.098	0.2013	19.699	43604	719.098	2.1361	494.81	11	1030.25
1	4168	719.734	1.0296	19.7	180665	719.734	2.1362	494.83	11	1030.29
1	4938	719.279	1.2212	19.701	90513	719.279	2.1363	494.84	11	1030.31
1	4070	720.643	1.0028	19.701	47155	720.643	2.1363	494.84	11	1030.31
1	3560	720.187	0.8809	19.702	138213	720.187	2.1364	494.86	11	1030.35
1	15037	720.554	3.7251	19.702	63114	720.554	2.1364	494.86	11	1030.35
1	9294	721.009	2.2819	19.702	14688	721.009	2.1364	494.86	11	1030.35
1	5775	719.279	1.4248	19.703	94508	719.279	2.1365	494.87	11	1030.38
1	9714	719.552	2.3932	19.703	140447	719.552	2.1365	494.87	11	1030.38
1	16923	720.462	4.1989	19.703	71476	720.462	2.1365	494.87	11	1030.37
1	15078	719.007	3.7349	19.703	26716	719.007	2.1366	494.89	11	1030.42
1	4504	720.646	1.1089	19.704	47444	720.646	2.1366	494.89	11	1030.41
1	5551	719.552	1.3721	19.704	148230	719.552	2.1367	494.9	11	1030.44
1	2022	720.098	0.5148	19.705	167549	720.098	2.1368	494.92	11	1030.48
1	9666	720.461	2.3798	19.705	83212	720.461	2.1368	494.92	11	1030.48
1	1914	719.641	0.4916	19.706	181882	719.641	2.1369	494.93	11	1030.5
1	5896	720.098	1.4514	19.706	149557	720.098	2.1369	494.93	11	1030.5
1	2028	720.278	0.5166	19.706	124522	720.278	2.1369	494.93	11	1030.5
1	6293	720.28	1.5479	19.706	110938	720.28	2.1369	494.93	11	1030.5
1	3103	720.278	0.7684	19.707	118244	720.278	2.137	494.95	11	1030.54
1	1900	719.55	0.4878	19.708	155528	719.55	2.1371	494.96	11	1030.56
1	5578	720.642	1.3791	19.708	49715	720.642	2.1371	494.96	11	1030.56
1	759	721.098	0.2283	19.708	13549	721.098	2.1371	494.96	11	1030.56
1	767	719.278	0.2296	19.709	97102	719.278	2.1373	494.99	11	1030.63
1	6393	720.918	1.5771	19.71	22134	720.918	2.1373	494.99	11	1030.62
1	949	718.824	0.2766	19.711	12980	718.824	2.1375	495.02	11	1030.69
1	2081	719.46	0.5284	19.711	139533	719.46	2.1375	495.02	11	1030.69
1	6035	720.007	1.4831	19.711	164545	720.007	2.1375	495.02	11	1030.69
1	10907	720.189	2.6857	19.711	129759	720.189	2.1375	495.02	11	1030.69
1	12115	718.828	2.9923	19.712	11466	718.828	2.1376	495.04	11	1030.73
1	3345	720.007	0.8362	19.713	170203	720.007	2.1377	495.05	11	1030.75
1	9416	720.371	2.3128	19.713	94965	720.371	2.1377	495.05	11	1030.75
1	969	719.733	0.2813	19.714	183695	719.733	2.1379	495.08	11	1030.81
1	2503	719.552	0.6318	19.716	147754	719.552	2.1381	495.11	11	1030.88
1	9711	720.007	2.3927	19.716	154417	720.007	2.1381	495.11	11	1030.87
1	981	721.008	0.2844	19.716	16748	721.008	2.1381	495.11	11	1030.87
1	1660	718.914	0.4341	19.717	25097	718.914	2.1382	495.13	11	1030.92
1	3145	719.007	0.7781	19.717	32722	719.007	2.1382	495.13	11	1030.92
1	883	719.186	0.2624	19.717	75649	719.186	2.1382	495.13	11	1030.92
1	8375	719.188	2.0576	19.717	63784	719.188	2.1382	495.13	11	1030.92
1	9808	720.281	2.4145	19.717	112751	720.281	2.1382	495.13	11	1030.91
1	14224	720.463	3.5134	19.718	72926	720.463	2.1383	495.14	11	1030.93
1	5883	719.552	1.4488	19.719	145738	719.552	2.1385	495.17	11	1031
1	1052	720.461	0.2985	19.72	87976	720.461	2.1386	495.19	11	1031.04
1	10057	719.096	2.4711	19.721	39158	719.096	2.1387	495.2	11	1031.06
1	2546	719.279	0.6399	19.721	96572	719.279	2.1387	495.2	11	1031.06
1	8387	720.553	2.0604	19.721	56435	720.553	2.1387	495.2	11	1031.06
1	3708	720.827	0.9144	19.721	25329	720.827	2.1387	495.2	11	1031.06
1	18032	721.008	4.4837	19.721	16651	721.008	2.1387	495.2	11	1031.06
1	2800	719.735	0.6949	19.722	183211	719.735	2.1388	495.22	11	1031.1
1	9237	720.188	2.2668	19.722	126716	720.188	2.1388	495.22	11	1031.1
1	1876	719.913	0.4828	19.723	186447	719.913	2.1389	495.23	11	1031.12
1	6700	718.917	1.6471	19.723	20301	718.917	2.139	495.25	11	1031.17
1	17426	720.645	4.3263	19.724	42865	720.645	2.139	495.25	11	1031.16
1	16095	719.007	3.9893	19.724	24914	719.007	2.1391	495.26	11	1031.19
1	17836	719.277	4.4292	19.724	83796	719.277	2.1391	495.26	11	1031.19
1	6436	719.735	1.5861	19.724	173264	719.735	2.1391	495.26	11	1031.19
1	3414	719.915	0.8526	19.724	167925	719.915	2.1391	495.26	11	1031.19
1	8124	721.103	1.9936	19.725	13580	721.103	2.1391	495.26	11	1031.18
1	5914	718.917	1.4572	19.725	17522	718.917	2.1392	495.28	11	1031.23
1	7958	719.189	1.9539	19.725	64546	719.189	2.1392	495.28	11	1031.23
1	8389	720.189	2.0612	19.725	133734	720.189	2.1392	495.28	11	1031.23
1	15290	718.916	3.782	19.726	15595	718.916	2.1393	495.29	11	1031.25
1	7331	718.916	1.8059	19.726	25057	718.916	2.1393	495.29	11	1031.25
1	9226	719.552	2.2629	19.726	132124	719.552	2.1393	495.29	11	1031.25
1	19073	719.096	4.7457	19.727	38707	719.096	2.1394	495.31	11	1031.29
1	4235	719.099	1.0476	19.727	40724	719.099	2.1394	495.31	11	1031.29
1	885	720.006	0.2625	19.727	175359	720.006	2.1394	495.31	11	1031.29
1	9432	720.007	2.3153	19.727	151593	720.007	2.1394	495.31	11	1031.29
1	4053	720.827	0.9985	19.727	28569	720.827	2.1394	495.31	11	1031.29
1	5946	719.462	1.4641	19.728	138680	719.462	2.1395	495.32	11	1031.31
1	9259	720.098	2.273	19.728	137273	720.098	2.1395	495.32	11	1031.31
1	14088	720.281	3.4801	19.728	101756	720.281	2.1395	495.32	11	1031.31
1	1078	720.731	0.3024	19.729	44218	720.731	2.1396	495.34	11	1031.35
1	13668	719.917	3.3805	19.729	144448	719.917	2.1397	495.35	11	1031.37
1	6823	719.462	1.6749	19.73	126260	719.462	2.1398	495.37	11	1031.42
1	4563	719.735	1.1208	19.73	184946	719.735	2.1398	495.37	11	1031.42
1	9750	720.189	2.4015	19.73	127032	720.189	2.1398	495.37	11	1031.41
1	5028	720.462	1.2427	19.73	80040	720.462	2.1398	495.37	11	1031.41
1	1032	719.914	0.2961	19.731	173622	719.914	2.1399	495.38	11	1031.44
1	7837	720.28	1.9243	19.731	109109	720.28	2.1399	495.38	11	1031.43
1	13269	720.915	3.2775	19.731	19474	720.915	2.1399	495.38	11	1031.43
1	1106	719.641	0.3089	19.732	176393	719.641	2.14	495.4	11	1031.48
1	8700	719.734	2.133	19.732	168294	719.734	2.14	495.4	11	1031.48
1	4803	720.279	1.184	19.733	115808	720.279	2.1401	495.41	11	1031.5
1	7180	720.644	1.7674	19.733	47868	720.644	2.1401	495.41	11	1031.5
1	1806	721.189	0.4681	19.733	12042	721.189	2.1401	495.41	11	1031.49
1	8595	718.825	2.1093	19.733	14591	718.825	2.1402	495.43	11	1031.54
1	9876	719.007	2.43	19.733	32738	719.007	2.1402	495.43	11	1031.54
1	199	719.007	0.1058	19.733	36074	719.007	2.1402	495.43	11	1031.54
1	1902	720.459	0.4879	19.734	94250	720.459	2.1402	495.43	11	1031.54
1	9769	720.643	2.4057	19.734	44417	720.643	2.1402	495.43	11	1031.54
1	6688	720.824	1.6457	19.735	23958	720.824	2.1403	495.44	11	1031.56
1	6964	719.009	1.7056	19.735	36223	719.009	2.1404	495.46	11	1031.61
1	7355	720.005	1.8112	19.735	162887	720.005	2.1404	495.46	11	1031.6
1	5848	720.188	1.4401	19.735	142795	720.188	2.1404	495.46	11	1031.6
1	19043	719.189	4.7401	19.736	65074	719.189	2.1405	495.47	11	1031.62
1	8376	720.008	2.0577	19.736	153907	720.008	2.1405	495.47	11	1031.62
1	8366	720.279	2.0565	19.736	113292	720.279	2.1405	495.47	11	1031.62
1	1288	720.278	0.3449	19.737	129276	720.278	2.1406	495.49	11	1031.66
1	5922	720.827	1.4594	19.737	26016	720.827	2.1406	495.49	11	1031.66
1	8140	719.553	1.998	19.738	128373	719.553	2.1407	495.5	11	1031.69
1	7377	720.733	1.8156	19.738	40465	720.733	2.1407	495.5	11	1031.68
1	9691	721.009	2.3869	19.738	16929	721.009	2.1407	495.5	11	1031.68
1	7776	719.007	1.9058	19.738	30329	719.007	2.1408	495.52	11	1031.73
1	3504	720.097	0.8713	19.739	162930	720.097	2.1408	495.52	11	1031.73
1	4409	720.099	1.0868	19.739	163362	720.099	2.1408	495.52	11	1031.73
1	4114	720.279	1.0131	19.739	118112	720.279	2.1408	495.52	11	1031.73
1	15045	720.463	3.727	19.739	75840	720.463	2.1408	495.52	11	1031.73
1	1870	720.551	0.4814	19.739	80432	720.551	2.1408	495.52	11	1031.73
1	8411	719.643	2.0655	19.739	151525	719.643	2.1409	495.53	11	1031.75
1	13823	719.553	3.4126	19.74	143342	719.553	2.141	495.55	11	1031.79
1	5911	719.915	1.4565	19.74	168804	719.915	2.141	495.55	11	1031.79
1	7480	719.644	1.8374	19.741	156606	719.644	2.1411	495.56	11	1031.81
1	9318	719.918	2.2869	19.741	152700	719.918	2.1411	495.56	11	1031.81
1	12545	720.555	3.0957	19.741	58936	720.555	2.1411	495.56	11	1031.81
1	13342	720.645	3.2947	19.741	42032	720.645	2.1411	495.56	11	1031.81
1	4321	720.737	1.0641	19.741	37444	720.737	2.1411	495.56	11	1031.81
1	4810	720.917	1.1864	19.741	23546	720.917	2.1411	495.56	11	1031.81
1	13228	721.098	3.2677	19.742	15046	721.098	2.1412	495.58	11	1031.85
1	6110	721.189	1.5039	19.742	11602	721.189	2.1412	495.58	11	1031.85
1	7414	719.552	1.8231	19.743	138973	719.552	2.1413	495.59	11	1031.87
1	2903	719.825	0.7234	19.743	183226	719.825	2.1413	495.59	11	1031.87
1	9704	719.916	2.3915	19.743	151096	719.916	2.1413	495.59	11	1031.87
1	3688	720.641	0.9086	19.743	46026	720.641	2.1413	495.59	11	1031.87
1	2900	720.37	0.7219	19.744	104380	720.37	2.1414	495.61	11	1031.91
1	6064	719.005	1.4919	19.744	27284	719.005	2.1415	495.62	11	1031.94
1	3035	720.007	0.7568	19.745	171110	720.007	2.1416	495.64	11	1031.98
1	7323	720.19	1.8044	19.745	132434	720.19	2.1416	495.64	11	1031.98
1	2474	719.098	0.624	19.746	46915	719.098	2.1417	495.65	11	1032
1	4650	719.098	1.1417	19.746	47242	719.098	2.1417	495.65	11	1032
1	6307	719.186	1.5522	19.746	63867	719.186	2.1417	495.65	11	1032
1	3121	719.55	0.7716	19.746	156956	719.55	2.1417	495.65	11	1032
1	7146	719.643	1.7549	19.746	154279	719.643	2.1417	495.65	11	1032
1	7912	719.918	1.9434	19.746	159355	719.918	2.1417	495.65	11	1032
1	14670	720.643	3.626	19.746	41349	720.643	2.1417	495.65	11	1032
1	8480	720.734	2.0835	19.746	37250	720.734	2.1417	495.65	11	1032
1	4992	720.736	1.2346	19.746	36475	720.736	2.1417	495.65	11	1032
1	2584	721.003	0.6486	19.746	18201	721.003	2.1417	495.65	11	1032
1	18428	718.918	4.5876	19.747	16783	718.918	2.1418	495.67	11	1032.04
1	12063	719.19	2.9786	19.747	60805	719.19	2.1418	495.67	11	1032.04
1	8928	719.369	2.1945	19.747	98483	719.369	2.1418	495.67	11	1032.04
1	5861	719.643	1.4438	19.747	172107	719.643	2.1418	495.67	11	1032.04
1	4444	720.827	1.0934	19.747	32364	720.827	2.1418	495.67	11	1032.04
1	19320	720.917	4.8086	19.747	20979	720.917	2.1418	495.67	11	1032.04
1	6485	719.371	1.5995	19.748	118964	719.371	2.1419	495.68	11	1032.06
1	13385	719.372	3.3055	19.748	99094	719.372	2.1419	495.68	11	1032.06
1	8898	719.461	2.1854	19.748	127891	719.461	2.1419	495.68	11	1032.06
1	5719	719.188	1.4128	19.748	68111	719.188	2.142	495.7	11	1032.1
1	8746	719.551	2.1474	19.749	139129	719.551	2.1421	495.71	11	1032.12
1	10972	719.825	2.699	19.749	157563	719.825	2.1421	495.71	11	1032.12
1	15714	719.279	3.8921	19.75	84248	719.279	2.1422	495.73	11	1032.17
1	3548	719.552	0.8786	19.75	159970	719.552	2.1422	495.73	11	1032.17
1	1831	719.823	0.4754	19.75	175948	719.823	2.1422	495.73	11	1032.16
1	14882	719.827	3.6816	19.75	155175	719.827	2.1422	495.73	11	1032.16
1	10113	720.279	2.4824	19.75	100397	720.279	2.1422	495.73	11	1032.16
1	3171	720.371	0.7836	19.75	112603	720.371	2.1422	495.73	11	1032.16
1	13263	720.553	3.2754	19.75	67187	720.553	2.1422	495.73	11	1032.16
1	8263	719.007	2.0309	19.751	31683	719.007	2.1423	495.74	11	1032.19
1	11472	719.187	2.825	19.751	64818	719.187	2.1423	495.74	11	1032.19
1	1989	719.37	0.5085	19.751	127974	719.37	2.1423	495.74	11	1032.19
1	4872	720.371	1.2028	19.751	108090	720.371	2.1423	495.74	11	1032.18
1	267	721.097	0.1194	19.751	15323	721.097	2.1423	495.74	11	1032.18
1	3499	719.369	0.8709	19.752	115842	719.369	2.1424	495.76	11	1032.23
1	12851	719.372	3.1725	19.752	106516	719.372	2.1424	495.76	11	1032.23
1	13428	720.281	3.3161	19.752	98013	720.281	2.1424	495.76	11	1032.23
1	11227	720.827	2.765	19.752	27474	720.827	2.1424	495.76	11	1032.22
1	18796	720.37	4.6776	19.754	88384	720.37	2.1426	495.79	11	1032.29
1	18925	720.825	4.7117	19.754	23821	720.825	2.1426	495.79	11	1032.29
1	1993	719.733	0.51	19.754	185027	719.733	2.1427	495.8	11	1032.31
1	12464	719.372	3.0761	19.755	100317	719.372	2.1428	495.82	11	1032.35
1	8242	719.462	2.0263	19.755	120912	719.462	2.1428	495.82	11	1032.35
1	3365	719.643	0.8407	19.755	165558	719.643	2.1428	495.82	11	1032.35
1	12752	718.829	3.1472	19.756	15589	718.829	2.1429	495.83	11	1032.38
1	11157	719.281	2.7482	19.756	86563	719.281	2.1429	495.83	11	1032.38
1	906	719.461	0.2674	19.756	131835	719.461	2.1429	495.83	11	1032.37
1	3581	720.46	0.8847	19.756	85835	720.46	2.1429	495.83	11	1032.37
1	6333	720.462	1.5577	19.756	83188	720.462	2.1429	495.83	11	1032.37
1	11066	720.551	2.7219	19.756	52281	720.551	2.1429	495.83	11	1032.37
1	10741	720.917	2.6435	19.756	24594	720.917	2.1429	495.83	11	1032.37
1	5014	719.098	1.2404	19.757	49738	719.098	2.143	495.84	11	1032.4
1	14037	719.371	3.4686	19.757	98593	719.371	2.143	495.84	11	1032.39
1	10219	719.553	2.5097	19.757	138026	719.553	2.143	495.84	11	1032.39
1	17389	720.006	4.3186	19.757	144464	720.006	2.143	495.84	11	1032.39
1	5835	719.37	1.4368	19.758	121781	719.37	2.1431	495.86	11	1032.44
1	13626	719.462	3.373	19.758	118895	719.462	2.1431	495.86	11	1032.44
1	8532	719.827	2.0951	19.758	172228	719.827	2.1431	495.86	11	1032.44
1	4270	720.461	1.0538	19.758	83431	720.461	2.1431	495.86	11	1032.43
1	12952	721.097	3.2019	19.759	11108	721.097	2.1432	495.87	11	1032.45
1	17301	721.19	4.293	19.759	12487	721.19	2.1432	495.87	11	1032.45
1	14494	718.917	3.5854	19.759	18107	718.917	2.1433	495.89	11	1032.5
1	1913	719.094	0.4905	19.759	50121	719.094	2.1433	495.89	11	1032.5
1	5012	719.552	1.2402	19.759	151198	719.552	2.1433	495.89	11	1032.5
1	530	719.187	0.1791	19.76	74286	719.187	2.1434	495.9	11	1032.52
1	3500	719.824	0.8709	19.76	176577	719.824	2.1434	495.9	11	1032.52
1	12791	719.462	3.1571	19.761	112409	719.462	2.1435	495.92	11	1032.56
1	8413	719.552	2.0661	19.761	136285	719.552	2.1435	495.92	11	1032.56
1	18365	719.644	4.5705	19.761	131840	719.644	2.1435	495.92	11	1032.56
1	9417	719.825	2.3129	19.761	163203	719.825	2.1435	495.92	11	1032.56
1	6400	720.097	1.5779	19.761	160784	720.097	2.1435	495.92	11	1032.56
1	14445	720.19	3.5712	19.761	116456	720.19	2.1435	495.92	11	1032.56
1	14905	720.371	3.6901	19.761	91834	720.371	2.1435	495.92	11	1032.56
1	1766	718.826	0.4613	19.762	11625	718.826	2.1436	495.93	11	1032.58
1	16243	718.917	4.0273	19.762	18827	718.917	2.1436	495.93	11	1032.58
1	9903	719.278	2.4375	19.762	82673	719.278	2.1436	495.93	11	1032.58
1	7242	719.371	1.784	19.762	107653	719.371	2.1436	495.93	11	1032.58
1	17805	720.461	4.4199	19.762	78737	720.461	2.1436	495.93	11	1032.58
1	10414	721.096	2.5607	19.762	13259	721.096	2.1436	495.93	11	1032.58
1	12794	719.279	3.1576	19.763	92629	719.279	2.1437	495.95	11	1032.62
1	2475	719.644	0.6243	19.763	160366	719.644	2.1437	495.95	11	1032.62
1	9727	719.644	2.3954	19.763	154386	719.644	2.1437	495.95	11	1032.62
1	8064	719.736	1.977	19.763	170436	719.736	2.1437	495.95	11	1032.62
1	4857	719.825	1.1991	19.763	172444	719.825	2.1437	495.95	11	1032.62
1	19247	720.828	4.7911	19.763	21842	720.828	2.1437	495.95	11	1032.62
1	10205	721.101	2.507	19.763	13843	721.101	2.1437	495.95	11	1032.62
1	6408	718.821	1.5791	19.763	12520	718.821	2.1438	495.96	11	1032.65
1	16311	720.553	4.043	19.764	61840	720.553	2.1438	495.96	11	1032.64
1	10971	721.102	2.6989	19.764	15173	721.102	2.1438	495.96	11	1032.64
1	14337	719.189	3.5401	19.764	53563	719.189	2.1439	495.98	11	1032.69
1	12731	719.096	3.1426	19.765	43614	719.096	2.144	495.99	11	1032.71
1	8796	719.278	2.1599	19.765	85317	719.278	2.144	495.99	11	1032.71
1	3780	719.915	0.9343	19.765	160099	719.915	2.144	495.99	11	1032.71
1	13995	720.008	3.4559	19.766	145498	720.008	2.1441	496.01	11	1032.75
1	13700	720.099	3.3882	19.766	147253	720.099	2.1441	496.01	11	1032.75
1	7404	719.462	1.8208	19.767	128652	719.462	2.1442	496.02	11	1032.77
1	9669	719.825	2.3807	19.767	163100	719.825	2.1442	496.02	11	1032.77
1	15069	719.917	3.7318	19.767	143856	719.917	2.1442	496.02	11	1032.77
1	6762	720.645	1.6601	19.767	45797	720.645	2.1442	496.02	11	1032.77
1	10327	719.461	2.5369	19.768	119620	719.461	2.1443	496.04	11	1032.81
1	7020	719.737	1.7199	19.768	169704	719.737	2.1443	496.04	11	1032.81
1	2317	719.916	0.5813	19.768	164988	719.916	2.1443	496.04	11	1032.81
1	4160	720.917	1.028	19.768	21841	720.917	2.1443	496.04	11	1032.81
1	2994	721.007	0.7478	19.768	17111	721.007	2.1443	496.04	11	1032.81
1	10832	719.008	2.6671	19.768	27082	719.008	2.1444	496.05	11	1032.83
1	7357	720.369	1.8114	19.769	93951	720.369	2.1444	496.05	11	1032.83
1	14898	719.371	3.6871	19.769	112191	719.371	2.1445	496.07	11	1032.87
1	13538	719.281	3.3515	19.77	80413	719.281	2.1446	496.08	11	1032.89
1	18844	719.461	4.6915	19.77	99434	719.461	2.1446	496.08	11	1032.89
1	9517	719.462	2.3405	19.77	116793	719.462	2.1446	496.08	11	1032.89
1	10118	720.006	2.4856	19.77	153777	720.006	2.1446	496.08	11	1032.89
1	17228	720.371	4.2681	19.77	86866	720.371	2.1446	496.08	11	1032.89
1	13533	719.826	3.3496	19.771	159073	719.826	2.1447	496.1	11	1032.94
1	8736	720.097	2.143	19.771	146015	720.097	2.1447	496.1	11	1032.93
1	8349	720.825	2.0524	19.771	28919	720.825	2.1447	496.1	11	1032.93
1	18001	721.192	4.4758	19.772	10348	721.192	2.1448	496.11	11	1032.95
1	19274	719.735	4.799	19.773	164464	719.735	2.1449	496.13	11	1033
1	16276	721.097	4.0341	19.774	12454	721.097	2.145	496.14	11	1033.02
1	19938	719.281	4.9634	19.774	75993	719.281	2.1451	496.16	11	1033.06
1	6263	719.826	1.5419	19.774	167372	719.826	2.1451	496.16	11	1033.06
1	7397	719.915	1.8193	19.775	164390	719.915	2.1452	496.17	11	1033.08
1	11119	720.098	2.7378	19.775	142881	720.098	2.1452	496.17	11	1033.08
1	6510	719.644	1.6064	19.776	156000	719.644	2.1453	496.19	11	1033.12
1	14102	720.828	3.4853	19.777	30896	720.828	2.1454	496.2	11	1033.14
1	4997	719.37	1.2362	19.778	112526	719.37	2.1455	496.22	11	1033.19
1	5076	719.917	1.2544	19.778	159329	719.917	2.1455	496.22	11	1033.18
1	11222	719.917	2.7642	19.778	161683	719.917	2.1455	496.22	11	1033.18
1	2251	721.095	0.5677	19.778	14581	721.095	2.1455	496.22	11	1033.18
1	3097	721.554	0.7672	19.778	7522	721.554	2.1455	496.22	11	1033.18
1	7597	719.189	1.8665	19.778	63992	719.189	2.1456	496.23	11	1033.21
1	13328	720.371	3.2916	19.779	82545	720.371	2.1456	496.23	11	1033.2
1	8781	719.643	2.1558	19.779	158963	719.643	2.1457	496.25	11	1033.25
1	10289	719.918	2.5276	19.779	158644	719.918	2.1457	496.25	11	1033.25
1	2494	720.007	0.6298	19.779	168230	720.007	2.1457	496.25	11	1033.25
1	7557	719.371	1.8565	19.78	106870	719.371	2.1458	496.26	11	1033.27
1	6515	720.553	1.6073	19.78	61380	720.553	2.1458	496.26	11	1033.27
1	5181	720.644	1.2765	19.78	50045	720.644	2.1458	496.26	11	1033.27
1	18863	720.645	4.6958	19.78	47189	720.645	2.1458	496.26	11	1033.27
1	15081	719.643	3.7354	19.781	146626	719.643	2.1459	496.28	11	1033.31
1	7403	719.735	1.8206	19.781	168907	719.735	2.1459	496.28	11	1033.31
1	9863	720.098	2.4258	19.781	150302	720.098	2.1459	496.28	11	1033.31
1	755	720.916	0.2278	19.781	25304	720.916	2.1459	496.28	11	1033.31
1	13404	718.822	3.3099	19.782	10892	718.822	2.146	496.29	11	1033.33
1	19345	720.37	4.8167	19.782	82745	720.37	2.146	496.29	11	1033.33
1	7647	720.371	1.8787	19.782	89414	720.371	2.146	496.29	11	1033.33
1	6935	720.554	1.699	19.782	64491	720.554	2.146	496.29	11	1033.33
1	5011	721.281	1.2401	19.782	11826	721.281	2.146	496.29	11	1033.33
1	6564	719.918	1.6195	19.783	163240	719.918	2.1461	496.31	11	1033.37
1	11144	720.645	2.745	19.783	40520	720.645	2.1461	496.31	11	1033.37
1	18845	720.918	4.6915	19.783	19937	720.918	2.1461	496.31	11	1033.37
1	12722	720.278	3.1404	19.784	116397	720.278	2.1462	496.32	11	1033.39
1	5675	721.009	1.4	19.784	17234	721.009	2.1462	496.32	11	1033.39
1	18895	721.099	4.7057	19.784	13159	721.099	2.1462	496.32	11	1033.39
1	6007	719.734	1.4789	19.785	172756	719.734	2.1464	496.35	11	1033.46
1	13838	719.735	3.4172	19.785	154069	719.735	2.1464	496.35	11	1033.46
1	14748	719.918	3.6446	19.785	147857	719.918	2.1464	496.35	11	1033.46
1	9723	719.371	2.395	19.786	110177	719.371	2.1465	496.37	11	1033.5
1	8005	719.462	1.965	19.786	117366	719.462	2.1465	496.37	11	1033.5
1	12650	719.645	3.1228	19.786	143416	719.645	2.1465	496.37	11	1033.5
1	6581	720.281	1.625	19.786	109148	720.281	2.1465	496.37	11	1033.5
1	7472	719.096	1.8357	19.787	45458	719.096	2.1466	496.38	11	1033.52
1	15848	719.372	3.93	19.787	100699	719.372	2.1466	496.38	11	1033.52
1	4665	719.643	1.1451	19.787	176517	719.643	2.1466	496.38	11	1033.52
1	9768	719.735	2.4051	19.787	161584	719.735	2.1466	496.38	11	1033.52
1	14983	720.098	3.7054	19.787	136525	720.098	2.1466	496.38	11	1033.52
1	3599	720.733	0.8875	19.787	41311	720.733	2.1466	496.38	11	1033.52
1	15071	720.735	3.7324	19.787	37523	720.735	2.1466	496.38	11	1033.52
1	7090	719.279	1.7421	19.788	87322	719.279	2.1467	496.4	11	1033.56
1	11211	719.644	2.761	19.788	148136	719.644	2.1467	496.4	11	1033.56
1	15025	719.734	3.7217	19.788	160243	719.734	2.1467	496.4	11	1033.56
1	9201	720.554	2.2558	19.788	67566	720.554	2.1467	496.4	11	1033.56
1	13816	720.644	3.4117	19.788	40077	720.644	2.1467	496.4	11	1033.56
1	2791	720.916	0.6906	19.788	24717	720.916	2.1467	496.4	11	1033.56
1	4834	720.189	1.1914	19.789	136571	720.189	2.1468	496.41	11	1033.58
1	6656	720.19	1.6377	19.789	132901	720.19	2.1468	496.41	11	1033.58
1	14594	720.28	3.6088	19.789	95366	720.28	2.1468	496.41	11	1033.58
1	14712	719.007	3.6377	19.789	26335	719.007	2.1469	496.43	11	1033.62
1	13999	719.643	3.4579	19.789	137760	719.643	2.1469	496.43	11	1033.62
1	13889	719.826	3.4293	19.789	153616	719.826	2.1469	496.43	11	1033.62
1	6592	719.827	1.6278	19.789	169443	719.827	2.1469	496.43	11	1033.62
1	10808	720.007	2.6622	19.789	144923	720.007	2.1469	496.43	11	1033.62
1	9918	719.826	2.4411	19.79	164740	719.826	2.147	496.44	11	1033.64
1	6972	720.736	1.7087	19.79	35211	720.736	2.147	496.44	11	1033.64
1	7863	718.825	1.9322	19.791	12970	718.825	2.1471	496.46	11	1033.69
1	16864	718.918	4.1821	19.791	20664	718.918	2.1471	496.46	11	1033.69
1	7321	719.009	1.8044	19.791	34722	719.009	2.1471	496.46	11	1033.69
1	17852	719.371	4.4354	19.791	109712	719.371	2.1471	496.46	11	1033.69
1	6757	719.642	1.6588	19.791	152062	719.642	2.1471	496.46	11	1033.69
1	10208	719.644	2.5075	19.791	150133	719.644	2.1471	496.46	11	1033.69
1	13420	719.735	3.3135	19.791	156444	719.735	2.1471	496.46	11	1033.68
1	2586	720.097	0.6488	19.791	160968	720.097	2.1471	496.46	11	1033.68
1	12838	720.554	3.1703	19.791	59444	720.554	2.1471	496.46	11	1033.68
1	16618	720.006	4.1192	19.792	143314	720.006	2.1472	496.47	11	1033.7
1	6996	720.282	1.713	19.793	109861	720.282	2.1473	496.49	11	1033.75
1	18924	719.004	4.7116	19.793	25218	719.004	2.1474	496.5	11	1033.77
1	12582	720.098	3.105	19.794	150083	720.098	2.1474	496.5	11	1033.77
1	15513	720.099	3.8439	19.794	138287	720.099	2.1474	496.5	11	1033.77
1	6765	720.278	1.6613	19.794	108507	720.278	2.1474	496.5	11	1033.77
1	3924	720.37	0.9701	19.794	101474	720.37	2.1474	496.5	11	1033.77
1	6396	720.371	1.5775	19.794	103854	720.371	2.1474	496.5	11	1033.77
1	14439	719.28	3.5706	19.794	76801	719.28	2.1475	496.52	11	1033.81
1	15132	719.553	3.7458	19.794	124143	719.553	2.1475	496.52	11	1033.81
1	3459	719.734	0.8607	19.794	175810	719.734	2.1475	496.52	11	1033.81
1	2417	719.826	0.6047	19.794	171181	719.826	2.1475	496.52	11	1033.81
1	18893	721.009	4.7054	19.795	16603	721.009	2.1475	496.52	11	1033.81
1	17443	719.552	4.3309	19.795	126308	719.552	2.1476	496.53	11	1033.83
1	9293	719.097	2.2812	19.796	39015	719.097	2.1477	496.55	11	1033.87
1	12749	719.188	3.146	19.796	66671	719.188	2.1477	496.55	11	1033.87
1	14865	719.191	3.6778	19.796	51351	719.191	2.1477	496.55	11	1033.87
1	8770	719.915	2.1536	19.796	150512	719.915	2.1477	496.55	11	1033.87
1	18840	719.916	4.6899	19.796	151649	719.916	2.1477	496.55	11	1033.87
1	18950	720.008	4.7176	19.796	140977	720.008	2.1477	496.55	11	1033.87
1	7009	720.826	1.7157	19.796	30775	720.826	2.1477	496.55	11	1033.87
1	13687	721.101	3.3855	19.796	13913	721.101	2.1477	496.55	11	1033.87
1	2612	719.186	0.6537	19.797	72609	719.186	2.1478	496.56	11	1033.89
1	19899	719.915	4.9587	19.797	140180	719.915	2.1478	496.56	11	1033.89
1	9405	720.279	2.3089	19.797	101562	720.279	2.1478	496.56	11	1033.89
1	15595	720.462	3.8658	19.797	71630	720.462	2.1478	496.56	11	1033.89
1	18573	720.463	4.6189	19.797	70112	720.463	2.1478	496.56	11	1033.89
1	18308	719.735	4.5548	19.798	142316	719.735	2.1479	496.58	11	1033.93
1	6894	720.008	1.6891	19.798	155400	720.008	2.1479	496.58	11	1033.93
1	5110	720.097	1.2612	19.798	150872	720.097	2.1479	496.58	11	1033.93
1	19878	720.098	4.9563	19.798	128873	720.098	2.1479	496.58	11	1033.93
1	11745	720.099	2.8919	19.798	135227	720.099	2.1479	496.58	11	1033.93
1	16507	720.279	4.0935	19.798	96798	720.279	2.1479	496.58	11	1033.93
1	6359	720.644	1.5663	19.798	52689	720.644	2.1479	496.58	11	1033.93
1	19955	720.734	4.9656	19.798	30729	720.734	2.1479	496.58	11	1033.93
1	8825	719.188	2.1678	19.798	66195	719.188	2.148	496.59	11	1033.96
1	7263	720.1	1.7898	19.799	155450	720.1	2.148	496.59	11	1033.95
1	14932	720.007	3.6943	19.799	145936	720.007	2.1481	496.61	11	1034
1	3450	719.461	0.8592	19.8	138091	719.461	2.1482	496.62	11	1034.02
1	13217	719.461	3.2648	19.8	109392	719.461	2.1482	496.62	11	1034.02
1	8643	719.462	2.1201	19.8	123517	719.462	2.1482	496.62	11	1034.02
1	5177	720.007	1.2757	19.8	156596	720.007	2.1482	496.62	11	1034.02
1	13532	719.008	3.3492	19.801	28343	719.008	2.1483	496.64	11	1034.06
1	2334	719.371	0.5847	19.801	113534	719.371	2.1483	496.64	11	1034.06
1	15023	720.191	3.7205	19.801	128472	720.191	2.1483	496.64	11	1034.06
1	11697	720.551	2.8788	19.801	62751	720.551	2.1483	496.64	11	1034.06
1	14876	718.915	3.6811	19.802	17718	718.915	2.1484	496.65	11	1034.08
1	19226	719.462	4.7856	19.802	108085	719.462	2.1484	496.65	11	1034.08
1	2635	719.915	0.6598	19.802	169203	719.915	2.1484	496.65	11	1034.08
1	13547	720.189	3.3538	19.802	133778	720.189	2.1484	496.65	11	1034.08
1	17719	719.735	4.3979	19.803	142085	719.735	2.1485	496.67	11	1034.12
1	12741	719.916	3.1448	19.803	159700	719.916	2.1485	496.67	11	1034.12
1	17777	720.371	4.413	19.803	84053	720.371	2.1485	496.67	11	1034.12
1	8743	720.279	2.1465	19.804	104455	720.279	2.1486	496.68	11	1034.14
1	11698	720.462	2.879	19.804	72817	720.462	2.1486	496.68	11	1034.14
1	12866	720.732	3.1778	19.804	38649	720.732	2.1486	496.68	11	1034.14
1	11690	719.008	2.8776	19.804	26107	719.008	2.1487	496.7	11	1034.19
1	8521	719.371	2.0934	19.804	108820	719.371	2.1487	496.7	11	1034.19
1	7859	720.008	1.9305	19.804	151720	720.008	2.1487	496.7	11	1034.18
1	18662	720.008	4.6423	19.804	139380	720.008	2.1487	496.7	11	1034.18
1	12511	719.008	3.0872	19.805	22264	719.008	2.1488	496.71	11	1034.21
1	14883	719.28	3.6821	19.805	74385	719.28	2.1488	496.71	11	1034.21
1	17835	720.008	4.4291	19.805	139411	720.008	2.1488	496.71	11	1034.2
1	11221	719.551	2.764	19.806	153077	719.551	2.1489	496.73	11	1034.25
1	5009	719.643	1.2396	19.806	165448	719.643	2.1489	496.73	11	1034.25
1	14771	719.735	3.6511	19.806	151424	719.735	2.1489	496.73	11	1034.25
1	6469	720.007	1.595	19.806	163749	720.007	2.1489	496.73	11	1034.25
1	15589	720.372	3.8641	19.806	92254	720.372	2.1489	496.73	11	1034.25
1	18226	719.007	4.5345	19.807	28461	719.007	2.149	496.74	11	1034.27
1	13126	719.097	3.2427	19.807	37735	719.097	2.149	496.74	11	1034.27
1	18790	719.643	4.676	19.807	137569	719.643	2.149	496.74	11	1034.27
1	17831	719.644	4.4269	19.807	136029	719.644	2.149	496.74	11	1034.27
1	13179	719.916	3.2545	19.807	144498	719.916	2.149	496.74	11	1034.27
1	8408	720.37	2.0652	19.807	94878	720.37	2.149	496.74	11	1034.27
1	7317	720.463	1.8037	19.807	81145	720.463	2.149	496.74	11	1034.27
1	6355	720.737	1.5653	19.807	34122	720.737	2.149	496.74	11	1034.27
1	12265	719.644	3.0262	19.808	142490	719.644	2.1491	496.75	11	1034.29
1	17359	719.825	4.311	19.808	145441	719.825	2.1491	496.75	11	1034.29
1	8958	719.826	2.2022	19.808	164612	719.826	2.1491	496.75	11	1034.29
1	8993	720.28	2.2104	19.808	104515	720.28	2.1491	496.75	11	1034.29
1	11884	720.371	2.9286	19.809	92885	720.371	2.1492	496.77	11	1034.33
1	14796	720.737	3.6581	19.809	31750	720.737	2.1492	496.77	11	1034.33
1	9959	719.187	2.4483	19.81	67839	719.187	2.1494	496.8	11	1034.39
1	4963	719.462	1.2274	19.81	132674	719.462	2.1494	496.8	11	1034.39
1	18546	719.826	4.6117	19.81	142686	719.826	2.1494	496.8	11	1034.39
1	18789	720.189	4.6759	19.81	126559	720.189	2.1494	496.8	11	1034.39
1	9146	720.734	2.2447	19.81	35336	720.734	2.1494	496.8	11	1034.39
1	16462	719.28	4.0807	19.811	76634	719.28	2.1495	496.81	11	1034.41
1	12369	719.461	3.0519	19.811	112908	719.461	2.1495	496.81	11	1034.41
1	18888	719.552	4.704	19.811	124655	719.552	2.1495	496.81	11	1034.41
1	13717	720.279	3.3908	19.811	96589	720.279	2.1495	496.81	11	1034.41
1	11583	719.279	2.8488	19.813	92615	719.279	2.1497	496.84	11	1034.48
1	19171	719.37	4.7706	19.813	91529	719.37	2.1497	496.84	11	1034.48
1	13526	719.644	3.3472	19.813	145745	719.644	2.1497	496.84	11	1034.48
1	16443	720.371	4.0752	19.813	81640	720.371	2.1497	496.84	11	1034.47
1	7726	720.826	1.8955	19.813	29113	720.826	2.1497	496.84	11	1034.47
1	16903	719.006	4.193	19.813	26230	719.006	2.1498	496.86	11	1034.52
1	17819	720.098	4.4241	19.814	140230	720.098	2.1498	496.86	11	1034.52
1	6792	721.01	1.6683	19.814	15962	721.01	2.1498	496.86	11	1034.52
1	8009	719.372	1.9657	19.814	109328	719.372	2.1499	496.87	11	1034.54
1	19151	719.644	4.7652	19.814	134503	719.644	2.1499	496.87	11	1034.54
1	13355	720.006	3.297	19.814	133128	720.006	2.1499	496.87	11	1034.54
1	5447	720.916	1.3465	19.815	19696	720.916	2.1499	496.87	11	1034.54
1	11840	718.914	2.9181	19.815	19187	718.914	2.15	496.89	11	1034.58
1	12729	719.826	3.1423	19.815	168694	719.826	2.15	496.89	11	1034.58
1	13640	720.371	3.3741	19.815	85624	720.371	2.15	496.89	11	1034.58
1	11398	719.826	2.8059	19.816	166409	719.826	2.1501	496.9	11	1034.6
1	8021	720.371	1.9685	19.816	85856	720.371	2.1501	496.9	11	1034.6
1	7871	720.463	1.934	19.816	85333	720.463	2.1501	496.9	11	1034.6
1	7646	719.553	1.8786	19.817	133734	719.553	2.1502	496.92	11	1034.64
1	12898	719.643	3.1865	19.817	142197	719.643	2.1502	496.92	11	1034.64
1	15611	719.462	3.8687	19.818	105186	719.462	2.1503	496.93	11	1034.66
1	14805	719.554	3.662	19.818	131220	719.554	2.1503	496.93	11	1034.66
1	2840	720.552	0.7079	19.818	67335	720.552	2.1503	496.93	11	1034.66
1	15766	720.644	3.9037	19.818	41491	720.644	2.1503	496.93	11	1034.66
1	17311	720.189	4.2989	19.819	121216	720.189	2.1504	496.95	11	1034.7
1	14869	720.918	3.6798	19.819	18634	720.918	2.1504	496.95	11	1034.7
1	17361	719.007	4.3117	19.819	24989	719.007	2.1505	496.96	11	1034.73
1	18726	719.099	4.6594	19.819	42180	719.099	2.1505	496.96	11	1034.73
1	11794	719.462	2.9038	19.819	115977	719.462	2.1505	496.96	11	1034.73
1	7725	719.735	1.8955	19.819	167343	719.735	2.1505	496.96	11	1034.73
1	6065	719.099	1.4919	19.82	46491	719.099	2.1506	496.98	11	1034.77
1	15112	720.008	3.7427	19.82	145477	720.008	2.1506	496.98	11	1034.77
1	8323	720.461	2.0441	19.821	81039	720.461	2.1507	496.99	11	1034.79
1	9459	720.735	2.3217	19.821	34504	720.735	2.1507	496.99	11	1034.79
1	13530	720.826	3.3483	19.821	26281	720.826	2.1507	496.99	11	1034.79
1	19636	721.1	4.8947	19.821	11890	721.1	2.1507	496.99	11	1034.79
1	18491	719.462	4.6027	19.822	113485	719.462	2.1508	497.01	11	1034.83
1	16992	719.644	4.2148	19.822	140812	719.644	2.1508	497.01	11	1034.83
1	2639	720.462	0.6608	19.822	86211	720.462	2.1508	497.01	11	1034.83
1	16333	720.645	4.0468	19.822	48047	720.645	2.1508	497.01	11	1034.83
1	8374	720.915	2.0576	19.822	19669	720.915	2.1508	497.01	11	1034.83
1	9586	720.916	2.3565	19.822	20227	720.916	2.1508	497.01	11	1034.83
1	17829	719.825	4.4264	19.823	147884	719.825	2.1509	497.02	11	1034.85
1	19223	720.28	4.7846	19.823	106388	720.28	2.1509	497.02	11	1034.85
1	12644	720.825	3.1214	19.823	31481	720.825	2.1509	497.02	11	1034.85
1	8593	720.917	2.1088	19.823	21333	720.917	2.1509	497.02	11	1034.85
1	15994	719.099	3.9645	19.823	41939	719.099	2.151	497.04	11	1034.89
1	17517	720.097	4.3504	19.824	133154	720.097	2.151	497.04	11	1034.89
1	2047	720.823	0.5205	19.824	34270	720.823	2.151	497.04	11	1034.89
1	2008	720.918	0.5136	19.824	22467	720.918	2.151	497.04	11	1034.89
1	17928	719.005	4.4564	19.824	27903	719.005	2.1511	497.05	11	1034.92
1	9026	719.006	2.2189	19.825	28925	719.006	2.1512	497.07	11	1034.96
1	17798	719.462	4.4178	19.825	114484	719.462	2.1512	497.07	11	1034.96
1	19193	720.463	4.7753	19.825	74997	720.463	2.1512	497.07	11	1034.95
1	14015	719.462	3.4614	19.826	117587	719.462	2.1513	497.08	11	1034.98
1	16594	719.553	4.115	19.826	135122	719.553	2.1513	497.08	11	1034.98
1	15619	720.28	3.8706	19.826	103386	720.28	2.1513	497.08	11	1034.97
1	2148	720.644	0.5431	19.826	51296	720.644	2.1513	497.08	11	1034.97
1	10661	719.098	2.6235	19.827	34430	719.098	2.1514	497.1	11	1035.02
1	10909	719.28	2.6863	19.827	78175	719.28	2.1514	497.1	11	1035.02
1	7995	719.643	1.9637	19.827	156540	719.643	2.1514	497.1	11	1035.02
1	4895	720.006	1.2084	19.827	157376	720.006	2.1514	497.1	11	1035.02
1	7029	720.098	1.7222	19.827	140230	720.098	2.1514	497.1	11	1035.02
1	7325	720.553	1.805	19.827	65303	720.553	2.1514	497.1	11	1035.02
1	3931	720.553	0.9718	19.829	65908	720.553	2.1516	497.13	11	1035.08
1	12344	720.733	3.0456	19.829	33006	720.733	2.1516	497.13	11	1035.08
1	17972	720.828	4.4677	19.829	25699	720.828	2.1516	497.13	11	1035.08
1	15568	719.827	3.8593	19.829	156472	719.827	2.1517	497.14	11	1035.1
1	1590	721.095	0.4189	19.83	13977	721.095	2.1517	497.14	11	1035.1
1	17356	719.643	4.3098	19.83	137471	719.643	2.1518	497.16	11	1035.14
1	8055	719.826	1.9757	19.83	160003	719.826	2.1518	497.16	11	1035.14
1	10218	720.371	2.5095	19.83	93646	720.371	2.1518	497.16	11	1035.14
1	9952	719.462	2.4472	19.831	111359	719.462	2.1519	497.17	11	1035.16
1	14879	719.463	3.6815	19.831	121560	719.463	2.1519	497.17	11	1035.16
1	8443	719.916	2.0749	19.831	160236	719.916	2.1519	497.17	11	1035.16
1	19410	719.916	4.8352	19.831	144692	719.916	2.1519	497.17	11	1035.16
1	10366	720.098	2.5487	19.831	137822	720.098	2.1519	497.17	11	1035.16
1	13680	720.552	3.3828	19.831	50961	720.552	2.1519	497.17	11	1035.16
1	8810	720.642	2.1642	19.831	43259	720.642	2.1519	497.17	11	1035.16
1	15211	719.19	3.764	19.832	56149	719.19	2.152	497.19	11	1035.21
1	18835	719.825	4.6885	19.832	144198	719.825	2.152	497.19	11	1035.2
1	17013	720.554	4.2182	19.832	57647	720.554	2.152	497.19	11	1035.2
1	8398	719.28	2.0637	19.833	80071	719.28	2.1521	497.2	11	1035.23
1	18464	719.28	4.5954	19.833	75543	719.28	2.1521	497.2	11	1035.23
1	15532	720.008	3.8474	19.833	145161	720.008	2.1521	497.2	11	1035.22
1	17172	720.098	4.2526	19.833	129029	720.098	2.1521	497.2	11	1035.22
1	8406	720.643	2.0649	19.833	44947	720.643	2.1521	497.2	11	1035.22
1	17503	720.918	4.3468	19.833	24683	720.918	2.1521	497.2	11	1035.22
1	6486	719.188	1.5996	19.833	65326	719.188	2.1522	497.22	11	1035.27
1	11268	720.371	2.7774	19.834	90407	720.371	2.1522	497.22	11	1035.27
1	9571	718.916	2.353	19.834	21638	718.916	2.1523	497.23	11	1035.29
1	10337	719.28	2.5401	19.834	81397	719.28	2.1523	497.23	11	1035.29
1	6829	719.55	1.6758	19.834	139657	719.55	2.1523	497.23	11	1035.29
1	12159	720.828	3.0024	19.835	27227	720.828	2.1523	497.23	11	1035.29
1	8591	721.102	2.1085	19.835	12294	721.102	2.1523	497.23	11	1035.29
1	17877	719.553	4.4433	19.835	122200	719.553	2.1524	497.25	11	1035.33
1	5099	720.281	1.2588	19.835	113854	720.281	2.1524	497.25	11	1035.33
1	12209	719.279	3.0131	19.836	83668	719.279	2.1525	497.26	11	1035.35
1	10720	720.099	2.6392	19.836	132641	720.099	2.1525	497.26	11	1035.35
1	7430	720.278	1.8273	19.836	111722	720.278	2.1525	497.26	11	1035.35
1	12631	720.371	3.117	19.836	92794	720.371	2.1525	497.26	11	1035.35
1	18980	719.369	4.7256	19.837	92370	719.369	2.1526	497.28	11	1035.39
1	11770	719.554	2.8981	19.837	136817	719.554	2.1526	497.28	11	1035.39
1	10597	719.735	2.6099	19.837	150570	719.735	2.1526	497.28	11	1035.39
1	8788	720.369	2.1578	19.837	108546	720.369	2.1526	497.28	11	1035.39
1	11694	720.646	2.8782	19.837	49525	720.646	2.1526	497.28	11	1035.39
1	5975	720.733	1.4713	19.837	38876	720.733	2.1526	497.28	11	1035.39
1	14118	720.19	3.4905	19.838	127403	720.19	2.1527	497.29	11	1035.41
1	17369	719.189	4.3137	19.838	59298	719.189	2.1528	497.31	11	1035.46
1	16399	720.188	4.0639	19.839	119726	720.188	2.1528	497.31	11	1035.45
1	8912	720.552	2.1895	19.839	74190	720.552	2.1528	497.31	11	1035.45
1	15413	720.646	3.8168	19.839	38288	720.646	2.1528	497.31	11	1035.45
1	18123	719.551	4.5073	19.839	119044	719.551	2.1529	497.32	11	1035.48
1	12799	720.006	3.1598	19.839	160625	720.006	2.1529	497.32	11	1035.47
1	1233	720.915	0.3319	19.84	27191	720.915	2.1529	497.32	11	1035.47
1	2416	720.19	0.6046	19.84	139227	720.19	2.153	497.34	11	1035.52
1	17608	720.28	4.3726	19.84	108792	720.28	2.153	497.34	11	1035.52
1	13146	719.19	3.2468	19.841	61689	719.19	2.1531	497.35	11	1035.54
1	16000	720.463	3.9666	19.841	72744	720.463	2.1531	497.35	11	1035.54
1	10676	721.004	2.628	19.841	14496	721.004	2.1531	497.35	11	1035.54
1	11334	719.371	2.7927	19.842	106146	719.371	2.1532	497.37	11	1035.58
1	16994	719.552	4.2148	19.842	121143	719.552	2.1532	497.37	11	1035.58
1	12263	720.006	3.0252	19.842	155118	720.006	2.1532	497.37	11	1035.58
1	6874	720.37	1.6854	19.842	99884	720.37	2.1532	497.37	11	1035.58
1	18422	719.552	4.5861	19.843	121980	719.552	2.1533	497.38	11	1035.6
1	10794	720.462	2.6603	19.843	78909	720.462	2.1533	497.38	11	1035.6
1	18738	720.737	4.6629	19.843	34483	720.737	2.1533	497.38	11	1035.6
1	16354	720.827	4.0507	19.843	29091	720.827	2.1533	497.38	11	1035.6
1	18834	720.28	4.688	19.844	100336	720.28	2.1534	497.4	11	1035.64
1	11666	721.01	2.8705	19.844	16737	721.01	2.1534	497.4	11	1035.64
1	14840	719.1	3.6722	19.844	42764	719.1	2.1535	497.41	11	1035.66
1	15761	719.735	3.9028	19.844	151804	719.735	2.1535	497.41	11	1035.66
1	17423	719.915	4.3258	19.845	144868	719.915	2.1536	497.43	11	1035.7
1	7512	720.189	1.8461	19.845	133011	720.189	2.1536	497.43	11	1035.7
1	15203	720.282	3.7627	19.845	101729	720.282	2.1536	497.43	11	1035.7
1	13354	720.461	3.2967	19.845	78274	720.461	2.1536	497.43	11	1035.7
1	11430	720.462	2.8159	19.845	74776	720.462	2.1536	497.43	11	1035.7
1	10386	719.188	2.5542	19.846	58247	719.188	2.1537	497.44	11	1035.73
1	7536	719.279	1.851	19.846	91853	719.279	2.1537	497.44	11	1035.73
1	16633	719.372	4.1233	19.846	98631	719.372	2.1537	497.44	11	1035.73
1	11272	719.462	2.778	19.846	131072	719.462	2.1537	497.44	11	1035.73
1	7505	719.825	1.844	19.846	171610	719.825	2.1537	497.44	11	1035.73
1	17098	719.826	4.2364	19.846	148741	719.826	2.1537	497.44	11	1035.73
1	19804	720.371	4.94	19.846	81837	720.371	2.1537	497.44	11	1035.72
1	14186	719.736	3.5061	19.847	158623	719.736	2.1538	497.46	11	1035.77
1	12257	719.825	3.0225	19.847	146380	719.825	2.1538	497.46	11	1035.77
1	16526	719.915	4.0992	19.847	151719	719.915	2.1538	497.46	11	1035.77
1	12038	720.731	2.9719	19.847	36176	720.731	2.1538	497.46	11	1035.77
1	11566	720.733	2.8453	19.847	43843	720.733	2.1538	497.46	11	1035.77
1	15691	719.643	3.8848	19.848	138670	719.643	2.1539	497.47	11	1035.79
1	14268	720.734	3.5237	19.848	38406	720.734	2.1539	497.47	11	1035.79
1	6003	721.096	1.4787	19.848	15092	721.096	2.1539	497.47	11	1035.79
1	19355	718.915	4.8198	19.848	13854	718.915	2.154	497.49	11	1035.83
1	9167	719.189	2.2495	19.848	62851	719.189	2.154	497.49	11	1035.83
1	6924	719.189	1.6971	19.848	67785	719.189	2.154	497.49	11	1035.83
1	12651	720.19	3.1229	19.849	136986	720.19	2.154	497.49	11	1035.83
1	12934	720.462	3.1971	19.849	71304	720.462	2.154	497.49	11	1035.83
1	12800	719.735	3.1601	19.849	165209	719.735	2.1541	497.5	11	1035.85
1	14832	721.009	3.6687	19.85	18719	721.009	2.1541	497.5	11	1035.85
1	12716	719.551	3.138	19.85	130633	719.551	2.1542	497.51	11	1035.87
1	15705	720.732	3.8905	19.85	30412	720.732	2.1542	497.51	11	1035.87
1	19253	719.01	4.7933	19.851	24930	719.01	2.1543	497.53	11	1035.91
1	2629	720.644	0.6583	19.851	49774	720.644	2.1543	497.53	11	1035.91
1	9347	720.645	2.2946	19.851	54257	720.645	2.1543	497.53	11	1035.91
1	7840	720.735	1.9255	19.852	35467	720.735	2.1544	497.54	11	1035.93
1	8652	721.007	2.1219	19.852	14398	721.007	2.1544	497.54	11	1035.93
1	10573	719.551	2.6015	19.853	126271	719.551	2.1545	497.56	11	1035.98
1	9141	720.007	2.2444	19.853	152413	720.007	2.1545	497.56	11	1035.97
1	10748	719.188	2.6459	19.853	65103	719.188	2.1546	497.57	11	1036
1	1109	720.55	0.3093	19.854	72121	720.55	2.1546	497.57	11	1035.99
1	10709	719.371	2.635	19.854	107930	719.371	2.1547	497.59	11	1036.04
1	13239	719.552	3.2706	19.854	125534	719.552	2.1547	497.59	11	1036.04
1	813	719.007	0.2433	19.855	30592	719.007	2.1548	497.6	11	1036.06
1	15382	719.008	3.8085	19.855	24824	719.008	2.1548	497.6	11	1036.06
1	10399	719.825	2.5573	19.855	156497	719.825	2.1548	497.6	11	1036.06
1	8884	719.1	2.1816	19.856	42049	719.1	2.1549	497.62	11	1036.1
1	12393	719.552	3.0577	19.856	126488	719.552	2.1549	497.62	11	1036.1
1	19239	720.554	4.7884	19.856	53600	720.554	2.1549	497.62	11	1036.1
1	17567	720.823	4.3591	19.856	24536	720.823	2.1549	497.62	11	1036.1
1	12318	719.916	3.0379	19.857	139045	719.916	2.155	497.63	11	1036.12
1	14087	719.918	3.4801	19.857	147382	719.918	2.155	497.63	11	1036.12
1	19420	720.189	4.8387	19.857	114171	720.189	2.155	497.63	11	1036.12
1	7950	720.644	1.9525	19.857	41231	720.644	2.155	497.63	11	1036.12
1	3354	719.279	0.8389	19.858	90705	719.279	2.1551	497.65	11	1036.16
1	11317	719.734	2.788	19.858	166500	719.734	2.1551	497.65	11	1036.16
1	11420	720.007	2.8139	19.858	159948	720.007	2.1551	497.65	11	1036.16
1	10448	720.19	2.5684	19.858	122351	720.19	2.1551	497.65	11	1036.16
1	15008	720.645	3.7159	19.859	42966	720.645	2.1552	497.66	11	1036.18
1	1179	721.102	0.3218	19.859	14922	721.102	2.1552	497.66	11	1036.18
1	3457	721.009	0.8602	19.86	15653	721.009	2.1553	497.68	11	1036.22
1	8758	719.006	2.1506	19.86	29665	719.006	2.1554	497.69	11	1036.25
1	11493	720.19	2.8303	19.86	128431	720.19	2.1554	497.69	11	1036.24
1	5992	720.644	1.4768	19.86	45926	720.644	2.1554	497.69	11	1036.24
1	10362	720.735	2.5479	19.86	30963	720.735	2.1554	497.69	11	1036.24
1	6961	719.098	1.705	19.861	40719	719.098	2.1555	497.71	11	1036.29
1	19998	719.554	4.9751	19.861	115986	719.554	2.1555	497.71	11	1036.29
1	11886	719.917	2.929	19.861	154945	719.917	2.1555	497.71	11	1036.29
1	12073	720.098	2.9813	19.861	134696	720.098	2.1555	497.71	11	1036.29
1	2585	720.279	0.6487	19.861	119532	720.279	2.1555	497.71	11	1036.29
1	12622	720.461	3.1152	19.861	79908	720.461	2.1555	497.71	11	1036.29
1	6888	720.461	1.6878	19.861	81200	720.461	2.1555	497.71	11	1036.29
1	14173	718.916	3.503	19.862	16937	718.916	2.1556	497.72	11	1036.31
1	18461	719.187	4.595	19.862	56747	719.187	2.1556	497.72	11	1036.31
1	7969	719.28	1.9562	19.862	87901	719.28	2.1556	497.72	11	1036.31
1	11515	720.826	2.8343	19.862	26618	720.826	2.1556	497.72	11	1036.31
1	3830	721.007	0.9469	19.862	16886	721.007	2.1556	497.72	11	1036.31
1	15316	719.372	3.7874	19.863	99155	719.372	2.1557	497.74	11	1036.35
1	15197	719.827	3.7615	19.863	148731	719.827	2.1557	497.74	11	1036.35
1	7152	719.917	1.7558	19.863	156705	719.917	2.1557	497.74	11	1036.35
1	18295	720.733	4.5516	19.863	29421	720.733	2.1557	497.74	11	1036.35
1	13622	721.19	3.3724	19.863	11691	721.19	2.1557	497.74	11	1036.35
1	15492	720.19	3.8362	19.864	121505	720.19	2.1558	497.75	11	1036.37
1	8903	721.19	2.1876	19.864	11162	721.19	2.1558	497.75	11	1036.37
1	9199	719.28	2.2551	19.865	82546	719.28	2.156	497.78	11	1036.43
1	11256	720.28	2.7743	19.865	116011	720.28	2.156	497.78	11	1036.43
1	9726	720.552	2.3953	19.865	65357	720.552	2.156	497.78	11	1036.43
1	10903	720.642	2.6847	19.865	41144	720.642	2.156	497.78	11	1036.43
1	11619	719.643	2.8581	19.866	157044	719.643	2.1561	497.8	11	1036.48
1	16592	719.644	4.115	19.866	146923	719.644	2.1561	497.8	11	1036.48
1	16044	719.644	3.9807	19.866	141007	719.644	2.1561	497.8	11	1036.48
1	18853	719.736	4.6938	19.866	155682	719.736	2.1561	497.8	11	1036.47
1	15437	720.919	3.8221	19.866	19081	720.919	2.1561	497.8	11	1036.47
1	15556	718.917	3.8561	19.867	15236	718.917	2.1562	497.81	11	1036.5
1	17282	719.734	4.2867	19.867	149774	719.734	2.1562	497.81	11	1036.5
1	7989	720.553	1.9615	19.867	63378	720.553	2.1562	497.81	11	1036.49
1	15229	719.281	3.7667	19.868	78449	719.281	2.1563	497.83	11	1036.54
1	19994	719.372	4.9742	19.868	88351	719.372	2.1563	497.83	11	1036.54
1	12171	720.189	3.0052	19.868	123734	720.189	2.1563	497.83	11	1036.54
1	14339	720.372	3.542	19.868	88858	720.372	2.1563	497.83	11	1036.54
1	10314	721.009	2.5334	19.868	16504	721.009	2.1563	497.83	11	1036.54
1	3441	721.187	0.8575	19.868	11847	721.187	2.1563	497.83	11	1036.53
1	10570	720.369	2.6006	19.869	90561	720.369	2.1564	497.84	11	1036.56
1	14071	719.28	3.4757	19.869	74603	719.28	2.1565	497.86	11	1036.6
1	12627	720.918	3.1164	19.87	22241	720.918	2.1565	497.86	11	1036.6
1	5508	721.098	1.362	19.87	12699	721.098	2.1565	497.86	11	1036.6
1	18289	720.098	4.5507	19.87	127867	720.098	2.1566	497.87	11	1036.62
1	11209	719.189	2.7606	19.871	57219	719.189	2.1567	497.89	11	1036.66
1	16963	719.369	4.207	19.871	100070	719.369	2.1567	497.89	11	1036.66
1	18342	720.189	4.5624	19.871	114863	720.189	2.1567	497.89	11	1036.66
1	4142	721.192	1.0228	19.871	13546	721.192	2.1567	497.89	11	1036.66
1	18124	719.825	4.5085	19.872	144158	719.825	2.1568	497.9	11	1036.68
1	14473	719.917	3.5798	19.873	139616	719.917	2.1569	497.92	11	1036.72
1	17425	720.461	4.3262	19.873	75448	720.461	2.1569	497.92	11	1036.72
1	12689	720.643	3.1335	19.873	41517	720.643	2.1569	497.92	11	1036.72
1	7195	721.103	1.7691	19.873	16300	721.103	2.1569	497.92	11	1036.72
1	9620	719.098	2.3665	19.873	46580	719.098	2.157	497.93	11	1036.75
1	5180	719.006	1.2761	19.874	29682	719.006	2.1571	497.95	11	1036.79
1	18666	719.009	4.6437	19.874	28044	719.009	2.1571	497.95	11	1036.79
1	13224	720.824	3.2669	19.875	22598	720.824	2.1571	497.95	11	1036.79
1	19787	719.734	4.9355	19.875	142507	719.734	2.1572	497.96	11	1036.81
1	4991	719.734	1.2333	19.875	175413	719.734	2.1572	497.96	11	1036.81
1	16331	720.098	4.0466	19.875	141529	720.098	2.1572	497.96	11	1036.81
1	18841	720.098	4.6905	19.875	143758	720.098	2.1572	497.96	11	1036.81
1	18441	719.369	4.5901	19.876	96036	719.369	2.1573	497.98	11	1036.85
1	16473	720.461	4.0835	19.876	75665	720.461	2.1573	497.98	11	1036.85
1	15656	720.552	3.8785	19.876	57672	720.552	2.1573	497.98	11	1036.85
1	11219	719.098	2.7638	19.877	44423	719.098	2.1574	497.99	11	1036.87
1	15493	719.554	3.8364	19.877	128626	719.554	2.1574	497.99	11	1036.87
1	16928	720.279	4.2	19.877	92083	720.279	2.1574	497.99	11	1036.87
1	15418	720.738	3.8179	19.877	35133	720.738	2.1574	497.99	11	1036.87
1	4455	720.917	1.0962	19.877	24830	720.917	2.1574	497.99	11	1036.87
1	15497	719.918	3.8371	19.878	144393	719.918	2.1575	498.01	11	1036.91
1	14871	720.281	3.6801	19.878	99519	720.281	2.1575	498.01	11	1036.91
1	19569	720.646	4.8757	19.878	36274	720.646	2.1575	498.01	11	1036.91
1	17003	719.098	4.2164	19.88	37937	719.098	2.1578	498.05	11	1037
1	11974	719.371	2.9512	19.88	107175	719.371	2.1578	498.05	11	1037
1	14254	719.553	3.5211	19.88	120238	719.553	2.1578	498.05	11	1037
1	17965	719.189	4.4666	19.881	52179	719.189	2.1579	498.07	11	1037.04
1	19380	719.552	4.8256	19.881	117400	719.552	2.1579	498.07	11	1037.04
1	4935	720.826	1.2204	19.881	30376	720.826	2.1579	498.07	11	1037.04
1	6373	721.008	1.5729	19.881	18378	721.008	2.1579	498.07	11	1037.03
1	18126	719.096	4.5086	19.882	42035	719.096	2.158	498.08	11	1037.06
1	16890	719.736	4.1897	19.882	149513	719.736	2.158	498.08	11	1037.06
1	17778	720.735	4.4136	19.883	31170	720.735	2.1581	498.1	11	1037.1
1	9547	720.826	2.3481	19.884	29160	720.826	2.1582	498.11	11	1037.12
1	7411	720.826	1.8225	19.884	27677	720.826	2.1582	498.11	11	1037.12
1	3245	720.916	0.8053	19.885	21497	720.916	2.1583	498.13	11	1037.16
1	8038	718.917	1.9703	19.885	18750	718.917	2.1584	498.14	11	1037.18
1	11709	719.735	2.8822	19.885	160617	719.735	2.1584	498.14	11	1037.18
1	19770	720.641	4.9294	19.885	39271	720.641	2.1584	498.14	11	1037.18
1	16061	719.735	3.9835	19.887	153737	719.735	2.1586	498.17	11	1037.25
1	10533	719.915	2.5917	19.887	153011	719.915	2.1586	498.17	11	1037.24
1	10418	720.643	2.5612	19.887	45062	720.643	2.1586	498.17	11	1037.24
1	17232	720.736	4.269	19.887	27841	720.736	2.1586	498.17	11	1037.24
1	9797	721.19	2.4112	19.887	12856	721.19	2.1586	498.17	11	1037.24
1	19906	719.643	4.9598	19.888	144570	719.643	2.1587	498.18	11	1037.27
1	19227	719.826	4.7857	19.888	154152	719.826	2.1587	498.18	11	1037.27
1	14161	720.099	3.5007	19.888	134502	720.099	2.1587	498.18	11	1037.27
1	16230	720.915	4.0241	19.888	18597	720.915	2.1587	498.18	11	1037.26
1	16665	720.192	4.1301	19.889	122729	720.192	2.1588	498.2	11	1037.31
1	8934	720.461	2.1957	19.889	82901	720.461	2.1588	498.2	11	1037.31
1	16870	721.1	4.1842	19.889	12559	721.1	2.1588	498.2	11	1037.31
1	15262	719.463	3.7752	19.89	120979	719.463	2.159	498.23	11	1037.37
1	10539	719.005	2.5931	19.891	26210	719.005	2.1591	498.24	11	1037.39
1	19366	720.098	4.8224	19.891	137529	720.098	2.1591	498.24	11	1037.39
1	17917	720.645	4.4532	19.891	42677	720.645	2.1591	498.24	11	1037.39
1	14024	719.098	3.4633	19.892	44057	719.098	2.1592	498.26	11	1037.43
1	10631	720.278	2.6166	19.892	105070	720.278	2.1592	498.26	11	1037.43
1	7550	720.643	1.8542	19.892	41652	720.643	2.1592	498.26	11	1037.43
1	18426	720.645	4.5871	19.892	39342	720.645	2.1592	498.26	11	1037.43
1	12185	720.46	3.0086	19.893	71500	720.46	2.1593	498.27	11	1037.45
1	12506	721.1	3.0856	19.893	12465	721.1	2.1593	498.27	11	1037.45
1	14255	720.555	3.5212	19.894	55725	720.555	2.1594	498.29	11	1037.49
1	17033	720.644	4.2217	19.894	44385	720.644	2.1594	498.29	11	1037.49
1	6657	719.008	1.6392	19.894	30349	719.008	2.1595	498.3	11	1037.52
1	19112	719.279	4.757	19.895	80788	719.279	2.1596	498.32	11	1037.56
1	17489	718.915	4.3428	19.896	19580	718.915	2.1597	498.33	11	1037.58
1	6979	720.189	1.7097	19.896	128275	720.189	2.1597	498.33	11	1037.58
1	10357	720.829	2.5464	19.896	26908	720.829	2.1597	498.33	11	1037.58
1	17072	719.279	4.2316	19.897	80970	719.279	2.1598	498.35	11	1037.62
1	18018	720.005	4.481	19.897	138734	720.005	2.1598	498.35	11	1037.62
1	18804	721.282	4.6803	19.899	11786	721.282	2.16	498.38	11	1037.68
1	16567	719.826	4.1107	19.9	158862	719.826	2.1602	498.41	11	1037.74
1	14181	719.008	3.5043	19.901	26147	719.008	2.1603	498.42	11	1037.77
1	17739	721.009	4.4017	19.902	15197	721.009	2.1604	498.44	11	1037.81
1	14238	719.644	3.5173	19.903	135495	719.644	2.1605	498.45	11	1037.83
1	16013	718.824	3.9698	19.903	11389	718.824	2.1606	498.47	11	1037.87
1	11148	721.008	2.7457	19.904	16678	721.008	2.1606	498.47	11	1037.87
1	19519	719.826	4.8601	19.904	146360	719.826	2.1607	498.48	11	1037.89
1	8834	720.825	2.1694	19.905	28077	720.825	2.1607	498.48	11	1037.89
1	18417	721.007	4.5828	19.905	15760	721.007	2.1607	498.48	11	1037.89
1	15411	719.099	3.8158	19.905	38228	719.099	2.1608	498.5	11	1037.93
1	10507	720.552	2.5855	19.906	61545	720.552	2.1609	498.51	11	1037.95
1	16568	719.462	4.1108	19.907	123531	719.462	2.161	498.53	11	1038
1	10819	720.736	2.6643	19.907	28003	720.736	2.161	498.53	11	1037.99
1	15105	720.828	3.7418	19.909	26087	720.828	2.1612	498.56	11	1038.06
1	9878	720.736	2.4303	19.91	33814	720.736	2.1614	498.59	11	1038.12
1	2995	719.097	0.748	19.911	48287	719.097	2.1615	498.6	11	1038.14
1	6058	721.008	1.4907	19.912	16242	721.008	2.1616	498.62	11	1038.18
1	17298	721.103	4.2922	19.912	11597	721.103	2.1616	498.62	11	1038.18
1	7314	721.011	1.8029	19.913	18925	721.011	2.1617	498.63	11	1038.2
1	16401	719.19	4.0649	19.913	55198	719.19	2.1618	498.65	11	1038.25
1	14279	719.462	3.526	19.914	120265	719.462	2.1619	498.66	11	1038.27
1	10392	719.096	2.556	19.915	38887	719.096	2.162	498.68	11	1038.31
1	16197	720.007	4.0164	19.917	145397	720.007	2.1622	498.71	11	1038.37
1	17922	720.281	4.455	19.917	104644	720.281	2.1622	498.71	11	1038.37
1	2579	720.735	0.648	19.917	42223	720.735	2.1622	498.71	11	1038.37
1	13036	720.642	3.2201	19.918	41313	720.642	2.1623	498.72	11	1038.39
1	15114	721.008	3.7428	19.918	16917	721.008	2.1623	498.72	11	1038.39
1	12197	719.009	3.0112	19.918	23432	719.009	2.1624	498.74	11	1038.43
1	17570	720.735	4.3595	19.919	28988	720.735	2.1624	498.74	11	1038.43
1	12812	718.918	3.1632	19.922	15901	718.918	2.1628	498.8	11	1038.56
1	13310	721.009	3.2882	19.923	14297	721.009	2.1629	498.81	11	1038.58
1	8695	718.915	2.1305	19.923	17837	718.915	2.163	498.82	11	1038.6
1	19495	719.187	4.855	19.923	54935	719.187	2.163	498.82	11	1038.6
1	19830	721.008	4.9472	19.924	16516	721.008	2.163	498.82	11	1038.6
1	18411	720.828	4.5809	19.925	24172	720.828	2.1631	498.84	11	1038.64
1	11114	718.916	2.7371	19.926	20632	718.916	2.1633	498.87	11	1038.7
1	17888	720.189	4.4475	19.927	123651	720.189	2.1634	498.88	11	1038.72
1	18358	720.917	4.5688	19.928	19181	720.917	2.1635	498.9	11	1038.76
1	10534	718.917	2.5918	19.928	19916	718.917	2.1636	498.91	11	1038.79
1	16111	720.281	3.9946	19.93	103714	720.281	2.1638	498.94	11	1038.85
1	19655	720.282	4.8974	19.93	89316	720.282	2.1638	498.94	11	1038.85
1	11941	720.28	2.9385	19.931	98171	720.28	2.1639	498.96	11	1038.89
1	12939	720.371	3.1985	19.931	86487	720.371	2.1639	498.96	11	1038.89
1	11286	720.555	2.7802	19.931	57993	720.555	2.1639	498.96	11	1038.89
1	2912	721.1	0.7259	19.932	14717	721.1	2.164	498.97	11	1038.91
1	15951	720.827	3.9524	19.933	24775	720.827	2.1641	498.99	11	1038.95
1	6664	721.103	1.6408	19.933	12915	721.103	2.1641	498.99	11	1038.95
1	16571	720.736	4.1112	19.934	31484	720.736	2.1642	499	11	1038.97
1	15940	719.192	3.9502	19.934	55233	719.192	2.1643	499.02	11	1039.02
1	18484	720.554	4.6009	19.935	55145	720.554	2.1644	499.03	11	1039.03
1	17989	719.915	4.4735	19.938	143704	719.915	2.1647	499.08	11	1039.14
1	15024	721.188	3.7217	19.938	13740	721.188	2.1647	499.08	11	1039.14
1	15614	720.827	3.8694	19.939	30266	720.827	2.1648	499.09	11	1039.16
1	16245	721.012	4.0276	19.94	17394	721.012	2.1649	499.11	11	1039.2
1	14381	721.097	3.5548	19.94	12889	721.097	2.1649	499.11	11	1039.2
1	15927	720.191	3.9474	19.941	111871	720.191	2.1651	499.14	11	1039.26
1	19896	720.916	4.9585	19.941	22541	720.916	2.1651	499.14	11	1039.26
1	14099	721.008	3.4839	19.943	17717	721.008	2.1653	499.17	11	1039.33
1	11289	719.004	2.7808	19.943	27015	719.004	2.1654	499.18	11	1039.35
1	16554	719.009	4.1063	19.943	25409	719.009	2.1654	499.18	11	1039.35
1	15965	719.919	3.957	19.944	138052	719.919	2.1655	499.2	11	1039.39
1	16049	720.098	3.982	19.946	130832	720.098	2.1657	499.23	11	1039.45
1	19619	720.461	4.8905	19.946	62759	720.461	2.1657	499.23	11	1039.45
1	9214	721.098	2.259	19.946	15140	721.098	2.1657	499.23	11	1039.45
1	16688	719.735	4.1354	19.948	147907	719.735	2.1659	499.26	11	1039.52
1	19608	719.099	4.8875	19.948	38114	719.099	2.166	499.27	11	1039.54
1	17792	720.917	4.4172	19.949	18844	720.917	2.166	499.27	11	1039.53
1	16945	720.825	4.204	19.95	24534	720.825	2.1661	499.29	11	1039.58
1	5006	718.913	1.2389	19.95	20850	718.913	2.1662	499.3	11	1039.6
1	14119	720.371	3.4907	19.95	86722	720.371	2.1662	499.3	11	1039.6
1	16087	719.553	3.9875	19.951	112896	719.553	2.1663	499.32	11	1039.64
1	4639	721.007	1.1397	19.953	14547	721.007	2.1665	499.35	11	1039.7
1	11006	721.009	2.709	19.954	17256	721.009	2.1666	499.36	11	1039.72
1	14296	719.826	3.53	19.957	156886	719.826	2.167	499.42	11	1039.85
1	16563	720.553	4.1101	19.957	56627	720.553	2.167	499.42	11	1039.85
1	11533	720.918	2.8391	19.958	20102	720.918	2.1671	499.43	11	1039.87
1	18038	718.915	4.4859	19.959	14651	718.915	2.1673	499.46	11	1039.93
1	18177	720.461	4.5236	19.966	69002	720.461	2.1681	499.58	11	1040.18
1	1962	721.28	0.5025	19.966	12469	721.28	2.1681	499.58	11	1040.18
1	19486	720.006	4.8535	19.968	138713	720.006	2.1683	499.61	11	1040.24
1	7481	721.283	1.8375	19.968	13596	721.283	2.1683	499.61	11	1040.24
1	15515	721.01	3.8445	19.97	13799	721.01	2.1685	499.64	11	1040.3
1	15946	719.462	3.9516	19.97	102877	719.462	2.1686	499.66	11	1040.35
1	8907	721.007	2.1885	19.971	14293	721.007	2.1687	499.67	11	1040.37
1	17953	720.552	4.4642	19.972	56011	720.552	2.1688	499.69	11	1040.41
1	18074	719.734	4.4955	19.978	142171	719.734	2.1695	499.79	11	1040.62
1	16988	720.917	4.2141	19.982	22104	720.917	2.17	499.87	11	1040.78
1	12797	721.003	3.1591	19.983	15274	721.003	2.1701	499.88	11	1040.8
1	18082	720.37	4.4984	19.984	86221	720.37	2.1702	499.9	11	1040.85
1	15265	718.824	3.7761	19.987	12548	718.824	2.1706	499.95	11	1040.95
1	19586	719.463	4.8818	19.993	109697	719.463	2.1713	500.06	11	1041.18
1	13580	718.917	3.363	19.994	15792	718.917	2.1715	500.09	11	1041.24
1	14324	720.919	3.5377	19.995	20856	720.919	2.1715	500.09	11	1041.24
1	19604	719.371	4.8866	20	87136	719.371	2.1722	500.19	11	1041.45
1	19614	720.553	4.8897	20.001	57855	720.553	2.1723	500.21	11	1041.49
1	16644	719.098	4.125	20.002	38557	719.098	2.1724	500.22	11	1041.52
1	19548	720.735	4.8698	20.002	32237	720.735	2.1724	500.22	11	1041.51
1	13048	720.919	3.2221	20.002	17579	720.919	2.1724	500.22	11	1041.51
1	15086	721.102	3.7375	20.003	18643	721.102	2.1725	500.24	11	1041.55
1	19940	718.914	4.9637	20.007	16181	718.914	2.173	500.31	11	1041.7
1	14251	720.646	3.5198	20.008	44367	720.646	2.173	500.31	11	1041.7
1	12214	721.097	3.0144	20.014	14214	721.097	2.1737	500.42	11	1041.93
1	19469	721.012	4.8494	20.016	12679	721.012	2.1739	500.44	11	1041.97
1	16126	720.37	3.9972	20.018	86988	720.37	2.1741	500.47	11	1042.03
1	10663	720.824	2.6237	20.023	26554	720.824	2.1747	500.56	11	1042.22
1	17225	721.011	4.2673	20.024	14931	721.011	2.1748	500.58	11	1042.26
1	2703	721.278	0.6726	20.031	10818	721.278	2.1755	500.68	11	1042.47
1	19585	720.825	4.8817	20.031	22738	720.825	2.1756	500.7	11	1042.51
1	12277	720.919	3.0294	20.032	21254	720.919	2.1757	500.71	11	1042.53
1	8020	720.919	1.9684	20.034	21287	720.919	2.1759	500.74	11	1042.59
1	11787	721.104	2.9024	20.04	13021	721.104	2.1765	500.83	11	1042.78
1	11911	720.917	2.9329	20.051	19174	720.917	2.1778	501.02	11	1043.18
1	14489	720.825	3.5848	20.075	26235	720.825	2.1804	501.41	11	1043.99
1	16746	721.011	4.1502	20.078	18430	721.011	2.1807	501.45	11	1044.07
1	15635	721.187	3.8742	20.122	12518	721.187	2.1856	502.18	11	1045.59
1	2765	721.188	0.6859	20.13	12657	721.188	2.1864	502.3	11	1045.84
1	9668	721.098	2.3801	20.132	12976	721.098	2.1867	502.34	11	1045.92
1	6844	718.825	1.6791	20.14	11454	718.825	2.1876	502.48	11	1046.22
1	16944	721.189	4.2039	20.181	12538	721.189	2.192	503.13	11	1047.57
1	7028	718.828	1.7219	20.185	11668	718.828	2.1926	503.22	11	1047.76
1	15982	721.282	3.9618	20.242	11714	721.282	2.1988	504.13	11	1049.65
1	1132	748.518	0.3135	21.696	15504	748.518	2.358	527.38	1	101.497
1	1043	748.717	0.297	21.741	15220	748.717	2.3629	528.09	1	101.634
1	1172	748.413	0.3204	21.748	15955	748.413	2.3637	528.21	1	101.657
1	1204	748.217	0.327	21.789	15664	748.217	2.3682	528.85	1	101.781
1	3034	748.317	0.7566	21.809	12274	748.317	2.3704	529.17	1	101.842
1	3175	748.418	0.7846	21.823	11878	748.418	2.372	529.4	1	101.886
1	977	748.215	0.2835	21.83	15853	748.215	2.3727	529.5	1	101.906
1	3132	748.721	0.7741	21.837	10143	748.721	2.3735	529.62	1	101.928
1	1274	748.616	0.342	21.885	12492	748.616	2.3788	530.38	1	102.075
1	1050	748.316	0.2979	21.905	18268	748.316	2.381	530.7	1	102.137
1	1362	748.115	0.3646	21.911	14038	748.115	2.3816	530.78	1	102.153
1	645	748.715	0.2035	21.914	14339	748.715	2.382	530.84	1	102.163
1	1426	748.015	0.3821	21.921	12843	748.015	2.3828	530.96	1	102.188
1	1606	748.313	0.4225	21.968	12702	748.313	2.3879	531.69	1	102.327
1	1632	748.517	0.4273	21.998	13504	748.517	2.3912	532.16	1	102.417
1	827	748.012	0.2467	22.021	14992	748.012	2.3938	532.54	1	102.492
1	245	748.016	0.1156	22.064	14757	748.016	2.3985	533.21	1	102.621
1	716	748.615	0.2202	22.066	15246	748.615	2.3987	533.24	1	102.625
1	544	748.215	0.1824	22.075	19715	748.215	2.3997	533.38	1	102.653
1	737	748.116	0.2244	22.077	17473	748.116	2.3999	533.41	1	102.659
1	179	748.319	0.0991	22.107	20622	748.319	2.4032	533.88	1	102.749
1	1652	748.216	0.4326	22.112	13013	748.216	2.4038	533.97	1	102.766
1	141	748.915	0.0874	22.113	10348	748.915	2.4038	533.97	1	102.765
1	2467	747.813	0.6214	22.116	11420	747.813	2.4042	534.03	1	102.779
1	4761	785.89	1.1702	22.127	17141	785.89	2.4044	534.05	1	102.693
1	745	747.914	0.2257	22.126	13481	747.914	2.4053	534.18	1	102.808
1	2073	748.514	0.5267	22.126	12618	748.514	2.4053	534.18	1	102.806
1	480	748.419	0.1624	22.132	21076	748.419	2.406	534.28	1	102.826
1	1730	748.116	0.452	22.138	13921	748.116	2.4066	534.37	1	102.844
1	541	748.516	0.182	22.139	19646	748.516	2.4067	534.38	1	102.845
1	346	748.818	0.1334	22.153	12083	748.818	2.4083	534.61	1	102.888
1	2465	748.218	0.6208	22.162	12238	748.218	2.4093	534.76	1	102.918
1	320	748.714	0.1293	22.164	12882	748.714	2.4095	534.79	1	102.923
1	2473	748.319	0.6237	22.17	16136	748.319	2.4101	534.87	1	102.939
1	2242	748.615	0.5665	22.182	14965	748.615	2.4114	535.06	1	102.975
1	2421	748.023	0.6058	22.186	12258	748.023	2.4119	535.13	1	102.99
1	3769	748.315	0.9313	22.191	12321	748.315	2.4124	535.2	1	103.003
1	1	748.415	0.0521	22.196	21109	748.415	2.413	535.29	1	103.02
1	441	748.614	0.1559	22.211	15392	748.614	2.4146	535.52	1	103.064
1	333	748.116	0.1319	22.224	16604	748.116	2.4161	535.73	1	103.105
1	3119	786.291	0.7713	22.251	23949	786.291	2.4181	536.02	1	103.071
1	2294	748.722	0.5768	22.248	13319	748.722	2.4187	536.1	1	103.175
1	4845	786.092	1.1942	22.286	22578	786.092	2.4219	536.56	1	103.175
1	2208	748.12	0.5573	22.289	14999	748.12	2.4232	536.74	1	103.3
1	4875	787.091	1.2029	22.303	14764	787.091	2.4238	536.83	1	103.225
1	2906	786.492	0.7243	22.326	20755	786.492	2.4263	537.19	1	103.295
1	14067	785.795	3.4751	22.337	15406	785.795	2.4275	537.36	1	103.329
1	17656	786.194	4.3827	22.337	29243	786.194	2.4275	537.36	1	103.328
1	2961	786.792	0.7391	22.338	21061	786.792	2.4276	537.37	1	103.329
1	722	786.289	0.2214	22.339	15853	786.289	2.4278	537.4	1	103.336
1	10323	786.391	2.5362	22.353	26565	786.391	2.4293	537.62	1	103.378
1	4492	786.291	1.1071	22.368	32640	786.291	2.4309	537.84	1	103.421
1	39	748.516	0.0686	22.36	21586	748.516	2.431	537.86	1	103.514
1	10244	785.792	2.5156	22.377	13763	785.792	2.432	538	1	103.452
1	4549	786.991	1.1185	22.378	14269	786.991	2.432	538	1	103.45
1	6605	785.992	1.6303	22.379	24252	785.992	2.4322	538.03	1	103.458
1	19463	786.09	4.8481	22.386	27257	786.09	2.4329	538.13	1	103.477
1	4832	786.489	1.1908	22.389	22865	786.489	2.4333	538.19	1	103.487
1	11665	786.091	2.8703	22.399	24120	786.091	2.4344	538.34	1	103.517
1	4592	786.39	1.1285	22.4	26067	786.39	2.4345	538.36	1	103.52
1	19477	786.691	4.8506	22.4	28930	786.691	2.4345	538.36	1	103.52
1	10385	786.893	2.5535	22.402	20798	786.893	2.4347	538.39	1	103.525
1	13564	786.192	3.3577	22.404	27772	786.192	2.4349	538.41	1	103.53
1	2632	785.988	0.659	22.405	14639	785.988	2.435	538.43	1	103.535
1	15832	786.596	3.9258	22.406	30688	786.596	2.4351	538.44	1	103.535
1	12474	786.094	3.0782	22.407	24664	786.094	2.4352	538.46	1	103.54
1	10517	786.693	2.5871	22.411	23022	786.693	2.4357	538.53	1	103.552
1	4527	786.694	1.1127	22.411	25642	786.694	2.4357	538.53	1	103.552
1	8442	786.39	2.0749	22.412	28820	786.39	2.4358	538.54	1	103.555
1	18802	786.193	4.6799	22.413	28357	786.193	2.4359	538.56	1	103.559
1	6208	787.091	1.5268	22.416	12573	787.091	2.4362	538.6	1	103.565
1	5167	785.892	1.2746	22.422	15325	785.892	2.4369	538.7	1	103.587
1	4921	786.393	1.2159	22.422	28964	786.393	2.4369	538.7	1	103.586
1	3704	786.89	0.9135	22.422	20686	786.89	2.4369	538.7	1	103.585
1	8410	785.791	2.0654	22.423	14172	785.791	2.437	538.71	1	103.589
1	858	786.692	0.2568	22.427	18910	786.692	2.4374	538.77	1	103.598
1	19102	786.592	4.7538	22.428	31817	786.592	2.4375	538.79	1	103.603
1	17293	785.995	4.2905	22.428	20484	785.995	2.4376	538.8	1	103.606
1	17241	786.793	4.2718	22.429	26158	786.793	2.4376	538.8	1	103.604
1	5062	785.996	1.2507	22.429	15997	785.996	2.4377	538.81	1	103.608
1	12539	786.995	3.0932	22.433	18501	786.995	2.4381	538.87	1	103.617
1	14305	786.594	3.5325	22.434	31301	786.594	2.4382	538.89	1	103.622
1	17320	786.993	4.3007	22.434	19968	786.993	2.4382	538.89	1	103.621
1	10708	786.193	2.6344	22.437	22319	786.193	2.4385	538.93	1	103.63
1	4801	785.793	1.1828	22.44	13642	785.793	2.4389	538.99	1	103.643
1	1736	786.192	0.4549	22.44	18134	786.192	2.4389	538.99	1	103.642
1	14192	786.394	3.5072	22.441	28981	786.394	2.439	539	1	103.643
1	16214	786.695	4.0193	22.441	30471	786.695	2.439	539	1	103.643
1	19659	786.792	4.8981	22.441	23615	786.792	2.439	539	1	103.642
1	10348	786.29	2.5437	22.442	23322	786.29	2.4391	539.01	1	103.646
1	11647	785.992	2.8636	22.444	19168	785.992	2.4393	539.04	1	103.652
1	8702	786.592	2.1333	22.444	25846	786.592	2.4393	539.04	1	103.651
1	4459	786.094	1.0972	22.445	21426	786.094	2.4394	539.06	1	103.656
1	2367	786.392	0.5906	22.446	21797	786.392	2.4395	539.07	1	103.657
1	211	786.492	0.1086	22.446	13846	786.492	2.4395	539.07	1	103.657
1	3193	786.89	0.7876	22.446	14911	786.89	2.4395	539.07	1	103.656
1	6462	785.796	1.5927	22.449	15099	785.796	2.4399	539.13	1	103.67
1	17350	785.692	4.3088	22.451	11185	785.692	2.4401	539.16	1	103.676
1	8871	785.995	2.1783	22.453	18753	785.995	2.4403	539.18	1	103.679
1	2761	786.593	0.6853	22.454	21316	786.593	2.4404	539.2	1	103.681
1	12121	785.992	2.9939	22.456	21324	785.992	2.4406	539.23	1	103.689
1	4304	785.895	1.061	22.459	14238	785.895	2.441	539.28	1	103.698
1	2741	786.092	0.6807	22.459	19066	786.092	2.441	539.28	1	103.698
1	2184	786.094	0.5499	22.459	17863	786.094	2.441	539.28	1	103.698
1	1151	786.288	0.3171	22.462	14023	786.288	2.4413	539.33	1	103.707
1	8899	786.494	2.186	22.462	26639	786.494	2.4413	539.33	1	103.707
1	6683	786.692	1.6448	22.464	27129	786.692	2.4415	539.36	1	103.712
1	14210	785.693	3.5106	22.466	11851	785.693	2.4417	539.38	1	103.718
1	3241	785.994	0.804	22.466	17790	785.994	2.4417	539.38	1	103.717
1	4912	786.994	1.2124	22.467	16581	786.994	2.4418	539.4	1	103.719
1	8187	785.792	2.0102	22.469	13726	785.792	2.4421	539.44	1	103.729
1	3339	786.492	0.8324	22.469	29442	786.492	2.4421	539.44	1	103.728
1	6369	786.493	1.5708	22.471	29135	786.493	2.4423	539.47	1	103.734
1	4683	786.594	1.1502	22.471	27485	786.594	2.4423	539.47	1	103.733
1	10393	786.094	2.5562	22.472	24226	786.094	2.4424	539.48	1	103.736
1	17128	785.891	4.2416	22.473	17713	785.891	2.4425	539.5	1	103.741
1	11954	786.693	2.9443	22.473	32767	786.693	2.4425	539.5	1	103.739
1	15685	786.493	3.8834	22.474	33585	786.493	2.4426	539.51	1	103.741
1	13589	786.591	3.3662	22.475	28284	786.591	2.4427	539.53	1	103.745
1	15638	786.294	3.8745	22.478	25053	786.294	2.443	539.57	1	103.753
1	8070	786.991	1.9789	22.48	16200	786.991	2.4432	539.6	1	103.757
1	4523	786.195	1.1121	22.48	25471	786.195	2.4433	539.61	1	103.761
1	13937	786.493	3.4398	22.48	25998	786.493	2.4433	539.61	1	103.76
1	11902	786.19	2.9314	22.483	26556	786.19	2.4436	539.65	1	103.769
1	1383	786.691	0.3706	22.483	17084	786.691	2.4436	539.65	1	103.768
1	3263	786.191	0.8099	22.485	22445	786.191	2.4438	539.68	1	103.775
1	2207	786.194	0.557	22.487	23905	786.194	2.444	539.71	1	103.78
1	6604	786.594	1.6301	22.487	34971	786.594	2.444	539.71	1	103.779
1	15750	785.893	3.8991	22.489	20737	785.893	2.4443	539.75	1	103.789
1	3928	785.994	0.9706	22.489	21546	785.994	2.4443	539.75	1	103.789
1	5737	786.692	1.4168	22.49	25921	786.692	2.4444	539.77	1	103.791
1	15703	785.794	3.89	22.491	12174	785.794	2.4445	539.78	1	103.795
1	17564	785.894	4.3579	22.491	18432	785.894	2.4445	539.78	1	103.795
1	10215	786.592	2.5091	22.492	25542	786.592	2.4446	539.8	1	103.797
1	3777	786.693	0.9334	22.492	27567	786.693	2.4446	539.8	1	103.797
1	5106	786.191	1.2603	22.495	24299	786.191	2.4449	539.84	1	103.805
1	1349	786.093	0.3615	22.496	13787	786.093	2.445	539.85	1	103.808
1	1530	786.487	0.4064	22.496	18692	786.487	2.445	539.85	1	103.807
1	1414	786.592	0.3798	22.496	17878	786.592	2.445	539.85	1	103.806
1	5526	787.096	1.3669	22.498	12031	787.096	2.4452	539.88	1	103.811
1	10424	785.99	2.5628	22.498	19099	785.99	2.4453	539.9	1	103.817
1	12043	786.593	2.9739	22.499	28984	786.593	2.4453	539.9	1	103.816
1	7088	786.593	1.741	22.499	27378	786.593	2.4453	539.9	1	103.816
1	6863	786.989	1.6834	22.499	14450	786.989	2.4453	539.9	1	103.815
1	4442	787.088	1.0931	22.499	12905	787.088	2.4453	539.9	1	103.815
1	4562	786.494	1.1207	22.499	25410	786.494	2.4454	539.91	1	103.818
1	3880	785.891	0.9597	22.5	14454	785.891	2.4455	539.93	1	103.823
1	16009	786.293	3.969	22.501	29803	786.293	2.4456	539.94	1	103.824
1	6689	785.888	1.6458	22.502	13248	785.888	2.4457	539.95	1	103.827
1	13218	786.09	3.2648	22.504	23886	786.09	2.4459	539.98	1	103.833
1	10647	786.594	2.6201	22.505	27274	786.594	2.446	540	1	103.835
1	5164	785.693	1.2737	22.508	11153	785.693	2.4464	540.05	1	103.847
1	19631	785.697	4.8935	22.508	11722	785.697	2.4464	540.05	1	103.847
1	8379	787.09	2.0579	22.509	14077	787.09	2.4464	540.05	1	103.844
1	18118	785.792	4.5065	22.513	11993	785.792	2.4469	540.12	1	103.86
1	19887	786.89	4.9577	22.515	23221	786.89	2.4471	540.15	1	103.863
1	3248	786.988	0.8071	22.515	15948	786.988	2.4471	540.15	1	103.863
1	19544	785.793	4.869	22.517	15168	785.793	2.4473	540.18	1	103.872
1	8066	786.292	1.9777	22.517	30537	786.292	2.4473	540.18	1	103.871
1	17862	786.394	4.4397	22.518	31129	786.394	2.4474	540.2	1	103.874
1	19241	786.992	4.7891	22.519	17915	786.992	2.4475	540.21	1	103.875
1	11749	786.293	2.8934	22.521	28215	786.293	2.4478	540.25	1	103.884
1	2304	786.595	0.5788	22.524	21298	786.595	2.4481	540.3	1	103.893
1	15810	786.195	3.9171	22.527	29087	786.195	2.4484	540.34	1	103.902
1	17808	786.593	4.4205	22.527	29711	786.593	2.4484	540.34	1	103.901
1	19327	786.791	4.8115	22.528	23117	786.791	2.4485	540.35	1	103.902
1	10396	786.79	2.5567	22.529	24985	786.79	2.4486	540.37	1	103.906
1	14820	785.994	3.6657	22.53	19155	785.994	2.4488	540.4	1	103.913
1	17614	786.094	4.3743	22.531	22204	786.094	2.4489	540.41	1	103.915
1	12486	786.792	3.082	22.531	21681	786.792	2.4489	540.41	1	103.914
1	17677	786.892	4.3863	22.533	19761	786.892	2.4491	540.44	1	103.919
1	5148	785.79	1.2709	22.534	13577	785.79	2.4492	540.45	1	103.924
1	7978	786.693	1.9589	22.535	25047	786.693	2.4493	540.47	1	103.925
1	11990	785.789	2.9551	22.536	14693	785.789	2.4494	540.48	1	103.929
1	19403	786.292	4.8323	22.536	29974	786.292	2.4494	540.48	1	103.928
1	15649	786.693	3.8778	22.536	27242	786.693	2.4494	540.48	1	103.927
1	15594	785.995	3.8657	22.537	21160	785.995	2.4495	540.49	1	103.931
1	17348	787.294	4.3078	22.539	11387	787.294	2.4497	540.52	1	103.934
1	5913	785.888	1.4571	22.539	15435	785.888	2.4498	540.54	1	103.941
1	7524	787.093	1.8491	22.54	13223	787.093	2.4498	540.54	1	103.938
1	16708	785.693	4.1408	22.54	11810	785.693	2.4499	540.55	1	103.943
1	3584	786.392	0.8852	22.544	27181	786.392	2.4503	540.61	1	103.953
1	11390	786.592	2.8034	22.544	25131	786.592	2.4503	540.61	1	103.953
1	12051	786.292	2.9754	22.546	24469	786.292	2.4505	540.64	1	103.959
1	7076	785.996	1.7357	22.547	17584	785.996	2.4506	540.65	1	103.962
1	14252	786.693	3.5205	22.548	29979	786.693	2.4507	540.67	1	103.964
1	2625	786.792	0.6567	22.55	18331	786.792	2.451	540.71	1	103.971
1	13944	785.992	3.4416	22.551	21063	785.992	2.4511	540.72	1	103.975
1	17367	786.293	4.3131	22.551	29486	786.293	2.4511	540.72	1	103.974
1	9724	787.192	2.395	22.551	12485	787.192	2.4511	540.72	1	103.972
1	4697	785.992	1.1536	22.552	21805	785.992	2.4512	540.74	1	103.979
1	8109	785.894	1.9898	22.553	19477	785.894	2.4513	540.75	1	103.981
1	2798	786.192	0.6946	22.554	17674	786.192	2.4514	540.77	1	103.984
1	13383	785.795	3.3055	22.555	13504	785.795	2.4515	540.78	1	103.987
1	8080	786.892	1.9838	22.556	19479	786.892	2.4516	540.79	1	103.986
1	5283	786.99	1.3002	22.556	13972	786.99	2.4516	540.79	1	103.986
1	17126	787.096	4.2411	22.556	12750	787.096	2.4516	540.79	1	103.986
1	3015	786.691	0.7515	22.557	19384	786.691	2.4517	540.81	1	103.991
1	15233	786.391	3.7683	22.558	29205	786.391	2.4518	540.82	1	103.993
1	11262	787.093	2.7767	22.558	14438	787.093	2.4518	540.82	1	103.992
1	12105	787.096	2.9889	22.558	12842	787.096	2.4518	540.82	1	103.992
1	8495	785.995	2.0868	22.559	19235	785.995	2.452	540.85	1	104
1	19462	786.194	4.8481	22.56	26658	786.194	2.4521	540.86	1	104.001
1	4132	786.093	1.0206	22.564	19625	786.093	2.4525	540.92	1	104.013
1	9708	786.193	2.3923	22.564	29188	786.193	2.4525	540.92	1	104.013
1	15361	785.993	3.8017	22.566	21041	785.993	2.4527	540.95	1	104.019
1	9875	786.693	2.4292	22.566	24400	786.693	2.4527	540.95	1	104.018
1	17993	786.993	4.4746	22.566	16151	786.993	2.4527	540.95	1	104.017
1	14493	786.794	3.5853	22.567	22546	786.794	2.4528	540.96	1	104.019
1	8632	786.891	2.1178	22.568	20632	786.891	2.4529	540.98	1	104.023
1	14253	786.995	3.5211	22.57	18244	786.995	2.4531	541.01	1	104.029
1	19704	786.493	4.9112	22.57	30994	786.493	2.4532	541.02	1	104.032
1	15186	786.593	3.7602	22.57	33146	786.593	2.4532	541.02	1	104.031
1	18642	786.892	4.6376	22.57	18558	786.892	2.4532	541.02	1	104.031
1	17985	785.891	4.4719	22.571	16090	785.891	2.4533	541.04	1	104.037
1	12630	786.189	3.1167	22.571	27421	786.189	2.4533	541.04	1	104.036
1	17095	786.092	4.236	22.572	27521	786.092	2.4534	541.05	1	104.038
1	2250	786.292	0.5676	22.574	25239	786.292	2.4536	541.08	1	104.044
1	12901	786.591	3.1873	22.574	31259	786.591	2.4536	541.08	1	104.043
1	8361	786.792	2.0544	22.574	19992	786.792	2.4536	541.08	1	104.042
1	13792	786.394	3.4076	22.575	34111	786.394	2.4537	541.09	1	104.045
1	18232	786.192	4.5371	22.576	28311	786.192	2.4538	541.11	1	104.05
1	14350	787.096	3.5455	22.577	14924	787.096	2.4539	541.12	1	104.049
1	16223	787.19	4.0206	22.577	11423	787.19	2.4539	541.12	1	104.049
1	5910	786.493	1.4564	22.578	26405	786.493	2.454	541.14	1	104.055
1	8399	786.693	2.064	22.579	23994	786.693	2.4541	541.15	1	104.056
1	6886	787.093	1.6872	22.579	13616	787.093	2.4541	541.15	1	104.055
1	942	786.387	0.2754	22.579	16390	786.387	2.4542	541.16	1	104.059
1	14013	786.193	3.4608	22.581	25800	786.193	2.4544	541.19	1	104.065
1	11796	786.393	2.904	22.581	26626	786.393	2.4544	541.19	1	104.064
1	5427	786.39	1.3402	22.582	25483	786.39	2.4545	541.21	1	104.068
1	10852	787.091	2.671	22.583	13145	787.091	2.4546	541.22	1	104.069
1	14917	786.495	3.6923	22.584	28470	786.495	2.4547	541.23	1	104.072
1	8520	786.991	2.0932	22.584	15285	786.991	2.4547	541.23	1	104.071
1	13683	786.294	3.3836	22.586	27530	786.294	2.4549	541.26	1	104.078
1	18004	786.294	4.4764	22.587	25610	786.294	2.455	541.28	1	104.082
1	12479	786.594	3.0803	22.587	28039	786.594	2.455	541.28	1	104.081
1	15388	786.291	3.8101	22.588	27766	786.291	2.4551	541.29	1	104.084
1	7504	785.993	1.8439	22.588	19941	785.993	2.4552	541.31	1	104.088
1	14757	786.093	3.6467	22.588	23922	786.093	2.4552	541.31	1	104.088
1	19493	786.89	4.8548	22.589	19580	786.89	2.4552	541.31	1	104.086
1	4979	793.396	1.2304	22.59	16796	793.396	2.4552	541.31	1	104.072
1	8539	787.192	2.0965	22.59	11835	787.192	2.4553	541.32	1	104.088
1	11428	786.192	2.8155	22.59	28624	786.192	2.4554	541.33	1	104.092
1	7718	786.493	1.8939	22.59	28531	786.493	2.4554	541.33	1	104.091
1	18013	786.79	4.4795	22.59	22966	786.79	2.4554	541.33	1	104.091
1	4155	786.393	1.0256	22.591	26831	786.393	2.4555	541.35	1	104.095
1	9703	786.791	2.3914	22.592	22304	786.791	2.4556	541.36	1	104.096
1	13711	786.894	3.3905	22.594	22144	786.894	2.4558	541.39	1	104.102
1	7588	786.392	1.8647	22.596	31025	786.392	2.456	541.42	1	104.109
1	13837	786.694	3.4171	22.596	25762	786.694	2.456	541.42	1	104.108
1	6048	786.292	1.488	22.597	28476	786.292	2.4561	541.43	1	104.111
1	5355	786.691	1.3174	22.599	27066	786.691	2.4563	541.46	1	104.116
1	780	785.788	0.2344	22.6	10054	785.788	2.4565	541.49	1	104.124
1	9885	786.292	2.4331	22.601	26105	786.292	2.4566	541.5	1	104.124
1	2289	786.494	0.5749	22.601	21277	786.494	2.4566	541.5	1	104.124
1	1231	786.194	0.3318	22.602	16776	786.194	2.4567	541.52	1	104.128
1	3265	786.693	0.81	22.602	19844	786.693	2.4567	541.52	1	104.127
1	17339	786.895	4.3068	22.602	20014	786.895	2.4567	541.52	1	104.127
1	10557	785.791	2.5981	22.604	14172	785.791	2.4569	541.55	1	104.135
1	15168	787.194	3.7558	22.604	13295	787.194	2.4569	541.55	1	104.132
1	13666	787.093	3.3804	22.606	16053	787.093	2.4571	541.58	1	104.138
1	17322	786.096	4.3014	22.607	25824	786.096	2.4572	541.59	1	104.142
1	13565	786.49	3.3578	22.608	25931	786.49	2.4573	541.6	1	104.143
1	8151	786.094	2.0003	22.608	22173	786.094	2.4574	541.62	1	104.148
1	10994	786.792	2.7059	22.609	24247	786.792	2.4574	541.62	1	104.146
1	19371	786.39	4.8236	22.609	28269	786.39	2.4575	541.63	1	104.149
1	18040	785.995	4.4868	22.61	24611	785.995	2.4576	541.65	1	104.154
1	8081	786.393	1.9838	22.612	28693	786.393	2.4578	541.68	1	104.159
1	11891	786.994	2.9294	22.612	16468	786.994	2.4578	541.68	1	104.157
1	13301	787.089	3.2848	22.612	13309	787.089	2.4578	541.68	1	104.157
1	6497	786.794	1.6038	22.613	21384	786.794	2.4579	541.69	1	104.16
1	6407	785.89	1.579	22.614	14717	785.89	2.458	541.7	1	104.164
1	3707	785.794	0.9144	22.615	13798	785.794	2.4581	541.72	1	104.168
1	16671	785.795	4.131	22.615	13702	785.795	2.4581	541.72	1	104.168
1	9224	786.491	2.2617	22.615	29073	786.491	2.4581	541.72	1	104.166
1	17571	786.791	4.3608	22.615	25858	786.791	2.4581	541.72	1	104.165
1	19240	787.194	4.7891	22.615	13608	787.194	2.4581	541.72	1	104.165
1	3781	786.491	0.9346	22.616	24382	786.491	2.4582	541.73	1	104.168
1	16631	785.991	4.1228	22.617	21026	785.991	2.4583	541.75	1	104.173
1	6941	786.192	1.7	22.617	23012	786.192	2.4583	541.75	1	104.173
1	11873	786.792	2.9259	22.617	22707	786.792	2.4583	541.75	1	104.171
1	16224	785.695	4.0206	22.617	11411	785.695	2.4584	541.76	1	104.176
1	18967	786.391	4.7232	22.618	31729	786.391	2.4584	541.76	1	104.174
1	12709	785.791	3.1371	22.618	13415	785.791	2.4585	541.77	1	104.177
1	1582	786.291	0.4172	22.619	18659	786.291	2.4586	541.79	1	104.18
1	3749	786.291	0.9236	22.619	25057	786.291	2.4586	541.79	1	104.18
1	15696	786.094	3.8882	22.62	26584	786.094	2.4587	541.8	1	104.182
1	15407	786.897	3.8156	22.62	23048	786.897	2.4587	541.8	1	104.181
1	10540	786.493	2.5932	22.621	28049	786.493	2.4588	541.82	1	104.185
1	3676	786.789	0.9059	22.621	22430	786.789	2.4588	541.82	1	104.185
1	6421	786.892	1.582	22.621	20589	786.892	2.4588	541.82	1	104.184
1	14376	786.293	3.5535	22.622	32843	786.293	2.4589	541.83	1	104.188
1	18160	785.893	4.5208	22.623	15868	785.893	2.459	541.85	1	104.193
1	14460	785.994	3.5762	22.624	17597	785.994	2.4591	541.86	1	104.194
1	18420	786.291	4.5839	22.624	27374	786.291	2.4591	541.86	1	104.194
1	13120	786.693	3.2418	22.624	26565	786.693	2.4591	541.86	1	104.193
1	7660	786.896	1.8814	22.624	16067	786.896	2.4591	541.86	1	104.192
1	8976	786.293	2.2064	22.625	27948	786.293	2.4592	541.87	1	104.195
1	17726	786.693	4.3998	22.625	30171	786.693	2.4592	541.87	1	104.195
1	5233	786.896	1.2883	22.625	17311	786.896	2.4592	541.87	1	104.194
1	10130	785.996	2.4886	22.626	17709	785.996	2.4593	541.89	1	104.2
1	9060	786.797	2.2275	22.626	23430	786.797	2.4593	541.89	1	104.198
1	4506	786.892	1.1093	22.626	18880	786.892	2.4593	541.89	1	104.198
1	13295	786.993	3.2837	22.626	20464	786.993	2.4593	541.89	1	104.198
1	14372	785.796	3.5527	22.627	11833	785.796	2.4594	541.9	1	104.202
1	6199	786.192	1.5241	22.627	28321	786.192	2.4594	541.9	1	104.201
1	1583	786.39	0.4172	22.627	17278	786.39	2.4594	541.9	1	104.201
1	15943	786.393	3.9508	22.628	25788	786.393	2.4595	541.92	1	104.205
1	13692	786.792	3.3863	22.628	25114	786.792	2.4595	541.92	1	104.204
1	9570	785.992	2.3522	22.628	21215	785.992	2.4596	541.93	1	104.208
1	6842	786.091	1.6789	22.63	23845	786.091	2.4598	541.96	1	104.213
1	11050	786.492	2.7167	22.63	27559	786.492	2.4598	541.96	1	104.212
1	5735	786.295	1.4167	22.631	25971	786.295	2.4599	541.97	1	104.215
1	10150	786.692	2.4934	22.632	24919	786.692	2.46	541.99	1	104.218
1	6379	786.994	1.5747	22.633	19110	786.994	2.4601	542	1	104.219
1	589	786.495	0.1938	22.634	15300	786.495	2.4602	542.02	1	104.224
1	4940	786.791	1.2216	22.634	21889	786.791	2.4602	542.02	1	104.223
1	5870	786.591	1.4469	22.636	23919	786.591	2.4604	542.04	1	104.227
1	2563	786.694	0.6455	22.638	25649	786.694	2.4606	542.07	1	104.233
1	4096	786.993	1.0101	22.638	15541	786.993	2.4606	542.07	1	104.232
1	5207	786.594	1.2821	22.639	28486	786.594	2.4607	542.09	1	104.237
1	15083	786.692	3.7371	22.639	24489	786.692	2.4607	542.09	1	104.237
1	9122	785.69	2.2411	22.64	11288	785.69	2.4609	542.12	1	104.245
1	8137	785.695	1.9974	22.64	12782	785.695	2.4609	542.12	1	104.245
1	6891	786.392	1.6884	22.64	25059	786.392	2.4609	542.12	1	104.243
1	8523	785.89	2.0936	22.641	15083	785.89	2.461	542.13	1	104.246
1	5615	786.192	1.3865	22.641	25083	786.192	2.461	542.13	1	104.246
1	16648	786.292	4.126	22.641	32226	786.292	2.461	542.13	1	104.245
1	12895	785.889	3.1855	22.642	15293	785.889	2.4611	542.14	1	104.248
1	16735	786.595	4.1488	22.642	33327	786.595	2.4611	542.14	1	104.247
1	3789	786.194	0.9375	22.643	24122	786.194	2.4612	542.16	1	104.251
1	8451	786.089	2.077	22.644	20052	786.089	2.4613	542.17	1	104.254
1	3180	786.092	0.7856	22.644	20704	786.092	2.4613	542.17	1	104.254
1	7463	785.894	1.8341	22.645	15867	785.894	2.4614	542.19	1	104.258
1	2682	786.292	0.6688	22.645	25156	786.292	2.4614	542.19	1	104.257
1	9186	786.69	2.2532	22.645	27797	786.69	2.4614	542.19	1	104.256
1	5648	785.794	1.3945	22.646	12771	785.794	2.4615	542.2	1	104.26
1	12352	785.794	3.0488	22.646	13460	785.794	2.4615	542.2	1	104.26
1	18423	785.992	4.5863	22.646	21452	785.992	2.4615	542.2	1	104.26
1	13229	786.79	3.268	22.646	22535	786.79	2.4615	542.2	1	104.258
1	18620	786.097	4.6327	22.647	26309	786.097	2.4616	542.22	1	104.263
1	16971	786.193	4.2092	22.647	27231	786.193	2.4616	542.22	1	104.263
1	7093	786.695	1.7427	22.647	25502	786.695	2.4616	542.22	1	104.262
1	10696	786.391	2.6319	22.648	24366	786.391	2.4617	542.23	1	104.264
1	3790	786.591	0.9376	22.648	27048	786.591	2.4617	542.23	1	104.264
1	17169	786.595	4.2522	22.648	28404	786.595	2.4617	542.23	1	104.264
1	5570	785.891	1.3762	22.649	14262	785.891	2.4619	542.26	1	104.271
1	19015	786.09	4.733	22.65	24865	786.09	2.462	542.27	1	104.273
1	457	786.889	0.1594	22.65	12483	786.889	2.462	542.27	1	104.271
1	1221	785.992	0.3298	22.651	16208	785.992	2.4621	542.29	1	104.277
1	4309	786.791	1.0619	22.651	20743	786.791	2.4621	542.29	1	104.275
1	15744	787.093	3.8983	22.651	18608	787.093	2.4621	542.29	1	104.274
1	11346	786.291	2.7943	22.652	25002	786.291	2.4622	542.3	1	104.278
1	7421	786.791	1.8248	22.652	19572	786.791	2.4622	542.3	1	104.277
1	13121	786.195	3.242	22.654	28846	786.195	2.4624	542.33	1	104.284
1	5994	786.792	1.4769	22.654	24744	786.792	2.4624	542.33	1	104.283
1	4994	786.892	1.2355	22.654	17595	786.892	2.4624	542.33	1	104.283
1	13103	785.692	3.2374	22.655	11608	785.692	2.4625	542.34	1	104.287
1	5829	786.092	1.4349	22.655	21955	786.092	2.4625	542.34	1	104.286
1	17278	786.392	4.286	22.655	29394	786.392	2.4625	542.34	1	104.286
1	1923	785.891	0.494	22.656	12305	785.891	2.4626	542.36	1	104.291
1	13361	785.994	3.2991	22.656	19880	785.994	2.4626	542.36	1	104.29
1	10324	786.192	2.5363	22.656	26996	786.192	2.4626	542.36	1	104.29
1	2483	786.393	0.6265	22.656	21810	786.393	2.4626	542.36	1	104.289
1	4050	792.997	0.9977	22.657	12619	792.997	2.4626	542.36	1	104.274
1	8076	793.2	1.9813	22.658	15767	793.2	2.4627	542.37	1	104.276
1	17146	786.493	4.2469	22.658	34331	786.493	2.4628	542.39	1	104.295
1	11376	786.796	2.8001	22.658	20739	786.796	2.4628	542.39	1	104.294
1	16099	786.495	3.9904	22.659	27859	786.495	2.463	542.41	1	104.299
1	5024	793.594	1.2423	22.661	26809	793.594	2.463	542.41	1	104.283
1	8923	785.892	2.192	22.66	13161	785.892	2.4631	542.43	1	104.304
1	10014	786.096	2.4594	22.66	24560	786.096	2.4631	542.43	1	104.304
1	18035	786.492	4.4843	22.66	32557	786.492	2.4631	542.43	1	104.303
1	3537	785.894	0.8766	22.661	16770	785.894	2.4632	542.44	1	104.306
1	15573	786.394	3.8612	22.661	30830	786.394	2.4632	542.44	1	104.305
1	9016	786.593	2.2153	22.661	25133	786.593	2.4632	542.44	1	104.304
1	6945	785.798	1.7016	22.662	11415	785.798	2.4633	542.46	1	104.31
1	13439	786.491	3.3183	22.662	25788	786.491	2.4633	542.46	1	104.308
1	9356	787.092	2.2978	22.662	15280	787.092	2.4633	542.46	1	104.307
1	16121	787.094	3.9961	22.662	15405	787.094	2.4633	542.46	1	104.307
1	14392	786.493	3.5573	22.663	29730	786.493	2.4634	542.47	1	104.31
1	5690	785.991	1.4045	22.664	25118	785.991	2.4635	542.49	1	104.315
1	8027	786.496	1.9694	22.664	27992	786.496	2.4635	542.49	1	104.314
1	16093	786.793	3.989	22.665	27292	786.793	2.4636	542.5	1	104.315
1	16659	786.89	4.1285	22.665	19367	786.89	2.4636	542.5	1	104.315
1	9805	787.091	2.414	22.665	14375	787.091	2.4636	542.5	1	104.315
1	15558	786.79	3.857	22.666	26618	786.79	2.4637	542.51	1	104.317
1	16640	786.496	4.1245	22.668	25357	786.496	2.4639	542.54	1	104.324
1	14998	785.691	3.7121	22.668	13499	785.691	2.464	542.56	1	104.33
1	7960	786.594	1.9546	22.669	29981	786.594	2.464	542.56	1	104.327
1	15504	786.991	3.8404	22.669	19622	786.991	2.464	542.56	1	104.327
1	13644	786.992	3.3749	22.669	15769	786.992	2.464	542.56	1	104.327
1	8159	786.193	2.0021	22.67	28569	786.193	2.4642	542.58	1	104.332
1	14432	786.891	3.5693	22.67	20668	786.891	2.4642	542.58	1	104.331
1	9282	785.793	2.2779	22.671	11773	785.793	2.4643	542.6	1	104.337
1	19197	786.292	4.7779	22.671	28893	786.292	2.4643	542.6	1	104.336
1	6251	786.691	1.5395	22.671	25048	786.691	2.4643	542.6	1	104.335
1	5261	786.795	1.2941	22.671	22362	786.795	2.4643	542.6	1	104.335
1	10256	793.195	2.5195	22.673	16442	793.195	2.4643	542.6	1	104.32
1	8848	786.192	2.1735	22.672	27895	786.192	2.4644	542.61	1	104.338
1	6432	786.39	1.5848	22.673	24562	786.39	2.4645	542.63	1	104.341
1	11511	786.893	2.8338	22.673	21720	786.893	2.4645	542.63	1	104.34
1	16973	785.992	4.21	22.674	21945	785.992	2.4646	542.64	1	104.344
1	4255	785.993	1.0516	22.674	20433	785.993	2.4646	542.64	1	104.344
1	13648	785.893	3.3756	22.675	17555	785.893	2.4647	542.66	1	104.348
1	6349	786.095	1.563	22.675	24235	786.095	2.4647	542.66	1	104.348
1	16232	786.893	4.0248	22.676	20031	786.893	2.4648	542.67	1	104.348
1	13477	786.693	3.329	22.677	27332	786.693	2.4649	542.68	1	104.35
1	18983	787.188	4.726	22.677	12812	787.188	2.4649	542.68	1	104.349
1	14375	785.894	3.5534	22.678	19565	785.894	2.4651	542.71	1	104.358
1	11270	785.789	2.7777	22.679	11608	785.789	2.4652	542.73	1	104.362
1	11845	785.894	2.9187	22.679	15784	785.894	2.4652	542.73	1	104.362
1	11909	786.492	2.9325	22.679	32688	786.492	2.4652	542.73	1	104.36
1	18750	787.093	4.6665	22.68	16466	787.093	2.4652	542.73	1	104.359
1	10081	787.094	2.4766	22.681	13485	787.094	2.4654	542.76	1	104.365
1	4538	787.293	1.1158	22.681	10356	787.293	2.4654	542.76	1	104.364
1	2177	786.792	0.5484	22.682	17278	786.792	2.4655	542.77	1	104.367
1	2020	785.993	0.5145	22.684	15896	785.993	2.4657	542.8	1	104.375
1	8950	786.394	2.2003	22.685	24918	786.394	2.4658	542.81	1	104.376
1	18771	786.29	4.6726	22.686	33040	786.29	2.4659	542.83	1	104.38
1	4227	786.591	1.0464	22.687	27136	786.591	2.466	542.84	1	104.381
1	9494	786.794	2.3329	22.687	18597	786.794	2.466	542.84	1	104.381
1	13268	786.893	3.2774	22.687	21383	786.893	2.466	542.84	1	104.381
1	16802	786.794	4.1636	22.689	23366	786.794	2.4662	542.87	1	104.387
1	2237	786.993	0.5657	22.689	13400	786.993	2.4662	542.87	1	104.386
1	9550	786.491	2.3484	22.689	28811	786.491	2.4663	542.88	1	104.389
1	9909	786.99	2.4388	22.69	16033	786.99	2.4663	542.88	1	104.388
1	14342	793.201	3.5424	22.691	14548	793.201	2.4663	542.88	1	104.374
1	4900	793.301	1.2102	22.691	15669	793.301	2.4663	542.88	1	104.374
1	7226	786.395	1.7783	22.69	27711	786.395	2.4664	542.9	1	104.393
1	6054	786.398	1.49	22.69	27816	786.398	2.4664	542.9	1	104.393
1	10575	793.598	2.6024	22.692	22015	793.598	2.4664	542.9	1	104.377
1	11120	786.191	2.7379	22.691	23827	786.191	2.4665	542.91	1	104.396
1	353	786.594	0.1347	22.692	14334	786.594	2.4666	542.93	1	104.399
1	18066	786.694	4.4931	22.692	28513	786.694	2.4666	542.93	1	104.398
1	7415	786.99	1.8232	22.693	16156	786.99	2.4667	542.94	1	104.4
1	8042	787.09	1.9712	22.693	14074	787.09	2.4667	542.94	1	104.399
1	11049	786.592	2.7166	22.694	26860	786.592	2.4668	542.95	1	104.402
1	1073	786.791	0.3015	22.694	15871	786.791	2.4668	542.95	1	104.402
1	12463	786.393	3.0759	22.695	27015	786.393	2.4669	542.97	1	104.407
1	8996	786.889	2.2112	22.695	17209	786.889	2.4669	542.97	1	104.406
1	6697	786.298	1.6466	22.696	25987	786.298	2.467	542.98	1	104.409
1	12852	786.493	3.1726	22.696	29259	786.493	2.467	542.98	1	104.408
1	5851	787.093	1.4404	22.696	13146	787.093	2.467	542.98	1	104.407
1	797	791.796	0.2399	22.698	14269	791.796	2.4671	543	1	104.4
1	11358	786.991	2.7969	22.698	17988	786.991	2.4672	543.01	1	104.413
1	9441	794.095	2.3184	22.699	17191	794.095	2.4672	543.01	1	104.397
1	15012	786.994	3.7167	22.699	18616	786.994	2.4673	543.02	1	104.415
1	15118	786.093	3.7434	22.699	22718	786.093	2.4674	543.04	1	104.421
1	6875	786.492	1.6856	22.7	26940	786.492	2.4675	543.05	1	104.422
1	14438	786.393	3.5705	22.701	25576	786.393	2.4676	543.07	1	104.426
1	18243	787.091	4.5385	22.701	16645	787.091	2.4676	543.07	1	104.424
1	19450	785.892	4.8462	22.703	18193	785.892	2.4678	543.1	1	104.433
1	3994	786.892	0.9877	22.703	16441	786.892	2.4678	543.1	1	104.431
1	11412	786.395	2.8104	22.704	27299	786.395	2.4679	543.11	1	104.434
1	15890	787.293	3.939	22.704	12461	787.293	2.4679	543.11	1	104.432
1	18857	786.994	4.6942	22.705	17761	786.994	2.468	543.12	1	104.434
1	11456	786.695	2.8213	22.706	28369	786.695	2.4681	543.14	1	104.439
1	1261	786.891	0.3375	22.706	13999	786.891	2.4681	543.14	1	104.438
1	10608	785.893	2.6112	22.707	16347	785.893	2.4682	543.15	1	104.443
1	10388	787.193	2.5545	22.707	14196	787.193	2.4682	543.15	1	104.44
1	10935	787.293	2.693	22.707	12017	787.293	2.4682	543.15	1	104.439
1	7165	786.192	1.7609	22.71	23483	786.192	2.4686	543.21	1	104.453
1	14881	786.194	3.6816	22.712	27528	786.194	2.4688	543.24	1	104.459
1	5350	786.292	1.3155	22.713	28986	786.292	2.4689	543.25	1	104.461
1	18278	786.394	4.5477	22.714	28071	786.394	2.469	543.27	1	104.464
1	11513	785.896	2.834	22.715	17862	785.896	2.4691	543.28	1	104.468
1	3294	786.588	0.8181	22.716	26057	786.588	2.4692	543.29	1	104.468
1	18700	786.694	4.6529	22.717	30619	786.694	2.4693	543.31	1	104.471
1	19919	786.094	4.9616	22.718	26926	786.094	2.4695	543.34	1	104.479
1	12739	786.89	3.1438	22.719	21665	786.89	2.4695	543.34	1	104.477
1	2719	786.89	0.6752	22.719	15700	786.89	2.4695	543.34	1	104.477
1	7150	786.889	1.7557	22.72	20752	786.889	2.4697	543.37	1	104.483
1	19068	786.892	4.7453	22.722	21035	786.892	2.4699	543.39	1	104.486
1	12440	785.894	3.0693	22.723	17177	785.894	2.47	543.41	1	104.493
1	2991	793.095	0.7466	22.725	14704	793.095	2.47	543.41	1	104.476
1	3135	794.291	0.7753	22.725	14931	794.291	2.47	543.41	1	104.473
1	12890	785.992	3.1847	22.724	20561	785.992	2.4701	543.42	1	104.494
1	19963	785.79	4.9671	22.726	12411	785.79	2.4703	543.45	1	104.5
1	13057	786.393	3.2237	22.726	31444	786.393	2.4703	543.45	1	104.499
1	2253	786.89	0.5688	22.726	18948	786.89	2.4703	543.45	1	104.498
1	7579	786.292	1.8622	22.727	29739	786.292	2.4704	543.46	1	104.501
1	5342	786.492	1.3134	22.727	24840	786.492	2.4704	543.46	1	104.501
1	7018	785.896	1.7182	22.728	15051	785.896	2.4706	543.49	1	104.508
1	3462	786.095	0.8617	22.729	18941	786.095	2.4707	543.51	1	104.511
1	16760	786.194	4.1534	22.729	27485	786.194	2.4707	543.51	1	104.511
1	7595	786.99	1.8663	22.73	16633	786.99	2.4707	543.51	1	104.509
1	13261	785.893	3.2752	22.73	16860	785.893	2.4708	543.52	1	104.514
1	18762	785.995	4.6704	22.73	20478	785.995	2.4708	543.52	1	104.513
1	7752	786.092	1.9015	22.73	23497	786.092	2.4708	543.52	1	104.513
1	11952	786.093	2.9434	22.73	26050	786.093	2.4708	543.52	1	104.513
1	9881	785.894	2.4327	22.732	18004	785.894	2.471	543.55	1	104.519
1	9117	785.99	2.2403	22.732	19031	785.99	2.471	543.55	1	104.519
1	3814	787.089	0.9424	22.732	13332	787.089	2.471	543.55	1	104.517
1	6193	785.992	1.5232	22.733	21737	785.992	2.4711	543.56	1	104.521
1	14971	786.793	3.7029	22.733	23168	786.793	2.4711	543.56	1	104.519
1	7013	787.093	1.7165	22.734	13721	787.093	2.4712	543.58	1	104.522
1	9572	786.391	2.3534	22.735	24570	786.391	2.4713	543.59	1	104.526
1	16293	785.893	4.0366	22.737	14068	785.893	2.4715	543.62	1	104.533
1	5013	793.496	1.2402	22.739	20445	793.496	2.4716	543.64	1	104.519
1	9154	794.397	2.2473	22.739	12299	794.397	2.4716	543.64	1	104.517
1	14352	786.093	3.5465	22.738	22013	786.093	2.4717	543.65	1	104.538
1	18180	786.093	4.5247	22.74	25468	786.093	2.4719	543.68	1	104.544
1	11080	786.694	2.7254	22.741	24773	786.694	2.472	543.69	1	104.545
1	19161	786.194	4.7686	22.742	27751	786.194	2.4721	543.71	1	104.55
1	18942	786.792	4.7161	22.742	23484	786.792	2.4721	543.71	1	104.548
1	15332	794.299	3.7922	22.745	13870	794.299	2.4722	543.72	1	104.533
1	16763	786.395	4.1538	22.744	30077	786.395	2.4723	543.73	1	104.553
1	8260	786.593	2.0306	22.744	24777	786.593	2.4723	543.73	1	104.552
1	4182	787.091	1.0356	22.744	11922	787.091	2.4723	543.73	1	104.551
1	10090	787.19	2.4785	22.745	12339	787.19	2.4724	543.75	1	104.555
1	14772	785.795	3.6515	22.746	12514	785.795	2.4725	543.76	1	104.56
1	11245	785.892	2.7698	22.746	15512	785.892	2.4725	543.76	1	104.56
1	940	791.596	0.275	22.747	12051	791.596	2.4725	543.76	1	104.547
1	8008	785.994	1.9657	22.747	15030	785.994	2.4726	543.78	1	104.563
1	9658	786.892	2.3778	22.747	18423	786.892	2.4726	543.78	1	104.561
1	17094	786.99	4.2358	22.747	18678	786.99	2.4726	543.78	1	104.561
1	2527	786.995	0.6362	22.749	14574	786.995	2.4728	543.81	1	104.567
1	15353	785.894	3.7979	22.749	18165	785.894	2.4729	543.82	1	104.571
1	9337	786.092	2.2918	22.749	26165	786.092	2.4729	543.82	1	104.571
1	5365	785.991	1.3196	22.75	16806	785.991	2.473	543.83	1	104.573
1	11775	787.091	2.8992	22.751	14061	787.091	2.4731	543.85	1	104.574
1	12894	787.09	3.1855	22.752	14913	787.09	2.4732	543.86	1	104.576
1	1512	794.294	0.4022	22.756	13286	794.294	2.4734	543.89	1	104.566
1	10056	794.195	2.4708	22.757	13701	794.195	2.4735	543.9	1	104.568
1	8816	787.094	2.1658	22.756	12919	787.094	2.4736	543.92	1	104.588
1	3017	793.594	0.7517	22.757	23074	793.594	2.4736	543.92	1	104.573
1	11236	785.991	2.7676	22.757	22698	785.991	2.4737	543.93	1	104.592
1	9840	786.492	2.4221	22.757	30826	786.492	2.4737	543.93	1	104.591
1	18384	786.792	4.5745	22.758	28362	786.792	2.4738	543.95	1	104.594
1	9955	785.794	2.4478	22.76	14122	785.794	2.4741	543.99	1	104.604
1	19581	786.396	4.8808	22.76	28260	786.396	2.4741	543.99	1	104.603
1	17156	786.694	4.2492	22.76	28885	786.694	2.4741	543.99	1	104.602
1	18780	785.793	4.6748	22.761	13575	785.793	2.4742	544	1	104.606
1	15830	785.995	3.9244	22.761	21152	785.995	2.4742	544	1	104.606
1	1616	786.991	0.4237	22.761	12824	786.991	2.4742	544	1	104.603
1	14779	793.698	3.6538	22.763	25393	793.698	2.4742	544	1	104.588
1	19792	786.991	4.9366	22.762	16082	786.991	2.4743	544.02	1	104.607
1	16228	786.193	4.0225	22.763	24168	786.193	2.4744	544.03	1	104.611
1	14663	787.092	3.625	22.763	14091	787.092	2.4744	544.03	1	104.609
1	15899	786.894	3.9412	22.764	21658	786.894	2.4745	544.05	1	104.613
1	14895	787.093	3.6865	22.766	14126	787.093	2.4747	544.07	1	104.617
1	15275	785.792	3.7783	22.767	13539	785.792	2.4748	544.09	1	104.624
1	1833	786.494	0.4756	22.769	18794	786.494	2.4751	544.13	1	104.63
1	18578	786.595	4.621	22.77	30225	786.595	2.4752	544.15	1	104.633
1	633	793.195	0.201	22.772	19780	793.195	2.4752	544.15	1	104.618
1	11483	785.797	2.8276	22.771	12625	785.797	2.4753	544.16	1	104.637
1	10038	786.391	2.4644	22.771	23973	786.391	2.4753	544.16	1	104.636
1	1638	786.788	0.4299	22.771	16729	786.788	2.4753	544.16	1	104.635
1	12015	793.4	2.9651	22.773	22522	793.4	2.4753	544.16	1	104.62
1	12861	786.295	3.1763	22.772	28052	786.295	2.4754	544.17	1	104.638
1	18985	786.489	4.7264	22.772	35236	786.489	2.4754	544.17	1	104.637
1	16613	786.993	4.1182	22.772	18697	786.993	2.4754	544.17	1	104.636
1	7753	786.793	1.9016	22.773	21144	786.793	2.4755	544.19	1	104.64
1	5039	793.794	1.2453	22.776	23487	793.794	2.4756	544.2	1	104.626
1	12039	786.393	2.9723	22.776	29637	786.393	2.4758	544.23	1	104.649
1	14094	793.096	3.4828	22.778	12664	793.096	2.4759	544.25	1	104.638
1	7782	787.089	1.9081	22.778	13266	787.089	2.476	544.26	1	104.653
1	4089	793.097	1.0078	22.779	13109	793.097	2.476	544.26	1	104.64
1	17400	786.593	4.3203	22.784	27993	786.593	2.4767	544.36	1	104.674
1	2621	793.198	0.6561	22.787	18430	793.198	2.4769	544.39	1	104.664
1	13390	793.397	3.3062	22.787	18817	793.397	2.4769	544.39	1	104.664
1	6075	786.994	1.4946	22.787	15186	786.994	2.477	544.4	1	104.68
1	938	791.695	0.274	22.788	16835	791.695	2.477	544.4	1	104.67
1	11769	793.598	2.8979	22.789	22113	793.598	2.4771	544.42	1	104.669
1	3120	786.392	0.7715	22.789	21736	786.392	2.4773	544.44	1	104.689
1	10475	786.989	2.5774	22.79	16520	786.989	2.4773	544.44	1	104.688
1	7390	785.794	1.8184	22.79	13805	785.794	2.4774	544.46	1	104.695
1	1471	791.893	0.394	22.792	12572	791.893	2.4774	544.46	1	104.681
1	15625	793.296	3.8713	22.792	14319	793.296	2.4774	544.46	1	104.678
1	17054	785.791	4.2273	22.795	13822	785.791	2.4779	544.53	1	104.708
1	10681	786.291	2.6299	22.795	26630	786.291	2.4779	544.53	1	104.707
1	19131	793.5	4.7612	22.797	20713	793.5	2.478	544.54	1	104.692
1	287	792.293	0.1236	22.798	11822	792.293	2.4781	544.56	1	104.699
1	4686	793.397	1.1518	22.798	17724	793.397	2.4781	544.56	1	104.697
1	15762	793.197	3.9032	22.799	14877	793.197	2.4782	544.57	1	104.699
1	16241	785.991	4.0272	22.798	19106	785.991	2.4783	544.59	1	104.719
1	16547	794.096	4.1036	22.8	18149	794.096	2.4783	544.59	1	104.701
1	8094	793.795	1.9872	22.804	24943	793.795	2.4787	544.64	1	104.711
1	16649	785.895	4.1264	22.803	17995	785.895	2.4788	544.66	1	104.733
1	632	786.793	0.2006	22.803	14217	786.793	2.4788	544.66	1	104.731
1	832	792.093	0.2488	22.804	11693	792.093	2.4788	544.66	1	104.719
1	10443	793.095	2.5675	22.807	13967	793.095	2.4791	544.7	1	104.724
1	7306	786.092	1.802	22.807	25625	786.092	2.4792	544.71	1	104.742
1	11608	786.492	2.854	22.807	26554	786.492	2.4792	544.71	1	104.741
1	12859	786.093	3.1744	22.81	22360	786.093	2.4796	544.77	1	104.754
1	16122	793.697	3.9963	22.812	24546	793.697	2.4796	544.77	1	104.736
1	8217	794.399	2.0185	22.814	11412	794.399	2.4798	544.8	1	104.74
1	4814	794.396	1.1866	22.815	11723	794.396	2.4799	544.81	1	104.742
1	12446	793.897	3.0699	22.816	19599	793.897	2.48	544.83	1	104.747
1	347	794.194	0.1338	22.817	21474	794.194	2.4801	544.84	1	104.749
1	10801	794.298	2.6615	22.817	12874	794.298	2.4801	544.84	1	104.748
1	126	794.296	0.0818	22.818	15297	794.296	2.4802	544.85	1	104.75
1	3070	792.998	0.7623	22.818	12297	792.998	2.4803	544.87	1	104.757
1	18130	793.699	4.5104	22.818	21074	793.699	2.4803	544.87	1	104.755
1	9637	786.592	2.3727	22.818	28061	786.592	2.4804	544.88	1	104.774
1	11559	787.193	2.8431	22.818	13038	787.193	2.4804	544.88	1	104.772
1	11894	794	2.9295	22.82	17156	794	2.4805	544.9	1	104.761
1	17466	794.096	4.3367	22.82	16556	794.096	2.4805	544.9	1	104.76
1	2655	793.698	0.6639	22.822	25403	793.698	2.4807	544.93	1	104.767
1	2037	794.095	0.5186	22.822	21773	794.095	2.4807	544.93	1	104.766
1	12138	786.894	2.9971	22.821	19432	786.894	2.4808	544.94	1	104.784
1	1074	794.295	0.3017	22.823	16112	794.295	2.4808	544.94	1	104.768
1	1070	793.097	0.3011	22.824	18074	793.097	2.4809	544.95	1	104.772
1	25	794.094	0.0653	22.824	27379	794.094	2.4809	544.95	1	104.77
1	18153	786.591	4.5183	22.825	32824	786.591	2.4812	545	1	104.797
1	9490	785.892	2.3318	22.826	15568	785.892	2.4813	545.01	1	104.8
1	2999	793.495	0.7491	22.827	20559	793.495	2.4813	545.01	1	104.783
1	16527	786.691	4.0994	22.827	28445	786.691	2.4814	545.02	1	104.8
1	12978	792.894	3.2069	22.828	10902	792.894	2.4814	545.02	1	104.786
1	14994	786.895	3.711	22.828	19455	786.895	2.4815	545.04	1	104.804
1	1154	793.796	0.3173	22.83	30954	793.796	2.4816	545.05	1	104.79
1	9217	786.993	2.2595	22.83	19431	786.993	2.4817	545.07	1	104.809
1	2021	793.494	0.5146	22.831	24441	793.494	2.4817	545.07	1	104.794
1	3801	793.992	0.9395	22.832	19770	793.992	2.4818	545.08	1	104.795
1	2234	793.699	0.564	22.833	28268	793.699	2.4819	545.1	1	104.8
1	3476	793.896	0.8665	22.833	19776	793.896	2.4819	545.1	1	104.799
1	18860	785.893	4.6945	22.832	20290	785.893	2.482	545.11	1	104.819
1	5825	787.191	1.434	22.832	12541	787.191	2.482	545.11	1	104.816
1	13694	793.097	3.3866	22.834	12923	793.097	2.482	545.11	1	104.803
1	19889	786.29	4.9578	22.834	33727	786.29	2.4822	545.14	1	104.824
1	12467	787.087	3.0766	22.834	12769	787.087	2.4822	545.14	1	104.822
1	15127	786.294	3.7452	22.835	28248	786.294	2.4823	545.15	1	104.826
1	18724	793.796	4.6581	22.839	25880	793.796	2.4826	545.19	1	104.817
1	17230	794.196	4.2683	22.839	13943	794.196	2.4826	545.19	1	104.816
1	16795	794.197	4.1618	22.839	14401	794.197	2.4826	545.19	1	104.816
1	7232	786.491	1.7799	22.839	25851	786.491	2.4828	545.22	1	104.839
1	13189	793.296	3.2569	22.843	18759	793.296	2.483	545.25	1	104.829
1	4340	793.593	1.0699	22.843	19294	793.593	2.483	545.25	1	104.829
1	15920	793.298	3.9464	22.844	16218	793.298	2.4831	545.27	1	104.833
1	14085	794.196	3.4798	22.844	11754	794.196	2.4831	545.27	1	104.831
1	7456	786.692	1.8322	22.844	24764	786.692	2.4833	545.29	1	104.852
1	20011	785.894	4.9797	22.845	18256	785.894	2.4834	545.31	1	104.858
1	15628	793.496	3.872	22.848	23159	793.496	2.4836	545.34	1	104.846
1	5584	786.989	1.3797	22.849	19964	786.989	2.4838	545.36	1	104.865
1	17058	793.694	4.2282	22.85	26187	793.694	2.4838	545.36	1	104.85
1	16680	787.094	4.1327	22.85	14863	787.094	2.4839	545.38	1	104.869
1	4657	793.994	1.1437	22.851	22452	793.994	2.4839	545.38	1	104.853
1	119	793.196	0.0806	22.855	20149	793.196	2.4843	545.44	1	104.866
1	19498	793.797	4.8559	22.856	21250	793.797	2.4844	545.45	1	104.867
1	5990	786.893	1.4763	22.855	22559	786.893	2.4845	545.46	1	104.884
1	5247	793.301	1.2913	22.856	17394	793.301	2.4845	545.46	1	104.87
1	6139	785.794	1.5101	22.857	14390	785.794	2.4847	545.49	1	104.893
1	10990	786.991	2.7051	22.858	16539	786.991	2.4848	545.51	1	104.894
1	11859	793.297	2.9217	22.863	21143	793.297	2.4852	545.56	1	104.889
1	15401	794.198	3.8143	22.863	13458	794.198	2.4852	545.56	1	104.887
1	8512	791.599	2.0906	22.863	11320	791.599	2.4853	545.58	1	104.897
1	1044	791.897	0.297	22.865	12000	791.897	2.4855	545.61	1	104.902
1	15721	794.196	3.8929	22.868	14272	794.196	2.4857	545.63	1	104.9
1	10504	793.499	2.5848	22.872	23170	793.499	2.4862	545.7	1	104.916
1	1841	793.096	0.4766	22.873	16792	793.096	2.4863	545.72	1	104.92
1	11580	793.197	2.8487	22.873	16383	793.197	2.4863	545.72	1	104.92
1	2375	794.096	0.5931	22.873	20932	794.096	2.4863	545.72	1	104.918
1	14845	794.097	3.6727	22.873	16979	794.097	2.4863	545.72	1	104.918
1	9943	793.996	2.445	22.875	17021	793.996	2.4865	545.75	1	104.924
1	7955	794.3	1.9535	22.875	12571	794.3	2.4865	545.75	1	104.923
1	2113	793.295	0.5346	22.876	17100	793.295	2.4867	545.78	1	104.931
1	8130	793.295	1.9956	22.877	17970	793.295	2.4868	545.79	1	104.933
1	16144	785.796	4.0015	22.877	13124	785.796	2.4869	545.8	1	104.952
1	12350	793.299	3.0482	22.878	17668	793.299	2.4869	545.8	1	104.935
1	8110	793.895	1.9899	22.879	21414	793.895	2.487	545.82	1	104.938
1	4006	793.699	0.9896	22.881	22300	793.699	2.4872	545.85	1	104.944
1	6382	793.999	1.5757	22.881	17523	793.999	2.4872	545.85	1	104.943
1	13596	794.195	3.3677	22.883	16153	794.195	2.4874	545.87	1	104.947
1	4510	800.894	1.1098	22.887	12029	800.894	2.4877	545.92	1	104.941
1	19001	793.9	4.7296	22.887	21822	793.9	2.4878	545.93	1	104.959
1	15798	792.996	3.9132	22.887	11865	792.996	2.4879	545.94	1	104.963
1	19172	785.992	4.7709	22.887	23817	785.992	2.488	545.96	1	104.983
1	2121	792.997	0.537	22.888	12862	792.997	2.488	545.96	1	104.967
1	17721	793.797	4.3991	22.888	24343	793.797	2.488	545.96	1	104.965
1	5918	793.998	1.4583	22.889	17250	793.998	2.4881	545.97	1	104.966
1	3174	793.394	0.7844	22.891	24592	793.394	2.4883	546	1	104.973
1	9722	800.397	2.3949	22.893	15423	800.397	2.4883	546	1	104.958
1	1809	793.196	0.4688	22.893	17315	793.196	2.4885	546.03	1	104.98
1	697	792.9	0.2146	22.895	12399	792.9	2.4888	546.07	1	104.988
1	15557	793.597	3.8568	22.896	23754	793.597	2.4888	546.07	1	104.986
1	1236	800.296	0.3322	22.897	18095	800.296	2.4888	546.07	1	104.971
1	9794	793.696	2.4106	22.897	21777	793.696	2.489	546.1	1	104.992
1	706	793.499	0.2166	22.898	28575	793.499	2.4891	546.11	1	104.994
1	5811	793.097	1.4322	22.899	12838	793.097	2.4892	546.13	1	104.999
1	1122	794.091	0.311	22.899	18409	794.091	2.4892	546.13	1	104.997
1	13652	793.996	3.3773	22.9	19193	793.996	2.4893	546.14	1	104.999
1	16307	793.196	4.0407	22.901	15095	793.196	2.4894	546.16	1	105.005
1	1252	793.697	0.3346	22.901	28042	793.697	2.4894	546.16	1	105.004
1	19883	793.398	4.9572	22.902	20422	793.398	2.4895	546.17	1	105.006
1	10262	793.901	2.5211	22.902	18825	793.901	2.4895	546.17	1	105.005
1	2709	793.997	0.6736	22.903	18065	793.997	2.4896	546.19	1	105.009
1	9888	794.298	2.4336	22.903	15348	794.298	2.4896	546.19	1	105.008
1	16749	787.192	4.151	22.902	11724	787.192	2.4897	546.2	1	105.026
1	17787	793.097	4.4156	22.904	11790	793.097	2.4897	546.2	1	105.013
1	7916	799.996	1.9456	22.905	12389	799.996	2.4897	546.2	1	104.997
1	14887	785.895	3.6833	22.904	13988	785.895	2.4899	546.23	1	105.035
1	4595	800.297	1.1292	22.907	16687	800.297	2.4899	546.23	1	105.002
[truncated: 18,020 more rows]

## Sheet: 5c_2 α-Pinene
func	3D_ID	3D_m_z	3D_RetTime	3D_Mobility_Mass	3D_Intensity	3D_m_z_uncal	3D_TC	3D_omegaC	3D_z	3D_omegaD (CCS / Å^2)
1	5961	904.133	1.0868	28.045	19446	904.133	3.0526	622.94	1	119.515
1	3539	904.139	0.6678	27.87	17676	904.139	3.0333	620.4	1	119.028
1	9400	904.243	1.6695	28.258	18543	904.243	3.076	626.02	1	120.106
1	12736	904.244	2.2375	28.121	18700	904.244	3.0609	624.04	1	119.726
1	1654	904.245	0.3436	28.264	18006	904.245	3.0766	626.1	1	120.121
1	5299	904.245	0.9717	27.996	18822	904.245	3.0472	622.23	1	119.378
1	566	904.246	0.1592	28.25	18836	904.246	3.0751	625.9	1	120.083
1	16344	904.246	2.8564	28.129	18929	904.246	3.0618	624.15	1	119.747
1	15570	904.247	2.7229	28.332	18679	904.247	3.0841	627.08	1	120.309
1	25579	904.249	4.454	28.627	18552	904.249	3.1166	631.34	1	121.126
1	7730	904.25	1.3899	28.111	17665	904.25	3.0598	623.89	1	119.697
1	2162	904.25	0.4342	28.363	22323	904.25	3.0875	627.53	1	120.395
1	5850	904.25	1.068	28.189	18784	904.25	3.0684	625.02	1	119.914
1	14741	904.251	2.5839	28.126	17543	904.251	3.0615	624.11	1	119.739
1	10929	904.254	1.9262	28.293	17690	904.254	3.0798	626.52	1	120.201
1	14836	904.353	2.6018	28.44	18944	904.353	3.096	628.64	1	120.608
1	12475	904.354	2.1907	28.298	17590	904.354	3.0804	626.6	1	120.217
1	4823	904.354	0.8948	28.2	19781	904.354	3.0696	625.18	1	119.944																			1341.74
1	11203	904.354	1.9729	28.123	19137	904.354	3.0611	624.06	1	119.729
1	26241	904.355	4.5668	28.229	18042	904.355	3.0728	625.6	1	120.025
1	6973	904.355	1.2625	28.47	17887	904.355	3.0993	629.07	1	120.691
1	20315	904.356	3.5467	28.27	23291	904.356	3.0773	626.19	1	120.138
1	2604	904.356	0.5058	28.144	20252	904.356	3.0634	624.36	1	119.787
1	5801	904.356	1.0585	28.156	20624	904.356	3.0648	624.55	1	119.823
1	17197	904.356	3.002	28.259	17550	904.356	3.0761	626.03	1	120.107
1	27259	904.356	4.7403	28.334	18508	904.356	3.0843	627.11	1	120.314
1	645	904.357	0.1756	28.32	23031	904.357	3.0828	626.91	1	120.276
1	14317	904.357	2.51	28.266	21772	904.357	3.0769	626.14	1	120.128
1	8453	904.357	1.5082	28.141	19268	904.357	3.0631	624.32	1	119.779
1	23759	904.357	4.1436	28.403	19556	904.357	3.0919	628.1	1	120.504
1	18172	904.357	3.1785	28.352	19284	904.357	3.0863	627.37	1	120.364
1	18924	904.357	3.3076	28.123	20792	904.357	3.0611	624.06	1	119.729
1	3125	904.357	0.5994	28.302	20707	904.357	3.0808	626.65	1	120.226
1	9387	904.357	1.6671	28.194	20436	904.357	3.0689	625.09	1	119.927
1	21451	904.358	3.7474	28.451	19037	904.358	3.0972	628.8	1	120.639
1	2011	904.358	0.4078	28.124	18588	904.358	3.0612	624.07	1	119.731
1	7916	904.358	1.4195	28.313	19175	904.358	3.082	626.81	1	120.257
1	11747	904.358	2.0652	28.186	18685	904.358	3.0681	624.98	1	119.906
1	5356	904.358	0.9847	28.099	23400	904.358	3.0585	623.72	1	119.664
1	6365	904.358	1.1555	28.442	20282	904.358	3.0962	628.67	1	120.614
1	24664	904.359	4.2992	28.337	18640	904.359	3.0847	627.16	1	120.324
1	16416	904.359	2.8668	28.611	21269	904.359	3.1148	631.1	1	121.08
1	12766	904.359	2.242	28.081	19006	904.359	3.0565	623.46	1	119.614
1	9874	904.36	1.7504	28.211	21462	904.36	3.0708	625.34	1	119.975
1	8783	904.36	1.5655	28.178	18962	904.36	3.0672	624.86	1	119.883
1	13615	904.36	2.392	28.371	27938	904.36	3.0884	627.65	1	120.418
1	15376	904.36	2.686	28.224	19917	904.36	3.0722	625.52	1	120.009
1	10377	904.361	1.834	28.272	19520	904.361	3.0775	626.22	1	120.144
1	6199	904.464	1.1273	28.425	22558	904.464	3.0944	628.43	1	120.568
1	27713	904.464	4.8194	28.336	17502	904.464	3.0846	627.15	1	120.322
1	3392	904.466	0.6409	28.362	20651	904.466	3.0874	627.51	1	120.391
1	14553	904.466	2.5458	28.259	23201	904.466	3.0761	626.03	1	120.107
1	13327	904.466	2.3437	28.616	22987	904.466	3.1154	631.18	1	121.095
1	8980	904.466	1.5988	28.177	22035	904.466	3.0671	624.85	1	119.881
1	19852	904.466	3.4665	28.023	19495	904.466	3.0501	622.61	1	119.451
1	24186	904.466	4.2157	28.233	28091	904.466	3.0732	625.65	1	120.034
1	6902	904.466	1.2521	28.166	25357	904.466	3.0659	624.69	1	119.85
1	12857	904.467	2.2589	28.209	25893	904.467	3.0706	625.31	1	119.969
1	13737	904.467	2.4124	28.095	20226	904.467	3.058	623.65	1	119.65
1	2004	904.467	0.4067	28.102	23805	904.467	3.0588	623.76	1	119.672
1	2706	904.467	0.5263	28.102	23501	904.467	3.0588	623.76	1	119.672
1	28329	904.467	4.9197	28.319	21609	904.467	3.0827	626.9	1	120.274
1	8463	904.467	1.5104	28.305	19765	904.467	3.0812	626.7	1	120.236
1	399	904.467	0.1285	28.35	26852	904.467	3.0861	627.34	1	120.358
1	22370	904.467	3.9023	28.45	21673	904.467	3.0971	628.79	1	120.637
1	17885	904.468	3.1303	28.204	20415	904.468	3.07	625.23	1	119.954
1	19094	904.468	3.337	28.001	24720	904.468	3.0477	622.3	1	119.391
1	24933	904.468	4.3422	28.46	22381	904.468	3.0982	628.93	1	120.663
1	15961	904.468	2.7924	28.16	23859	904.468	3.0652	624.6	1	119.833
1	10015	904.468	1.7769	28.608	20803	904.468	3.1145	631.06	1	121.072
1	4873	904.468	0.9032	28.327	22801	904.468	3.0836	627.02	1	120.297
1	18370	904.468	3.2165	28.284	19518	904.468	3.0788	626.39	1	120.176
1	16880	904.469	2.9486	28.4	20504	904.469	3.0916	628.07	1	120.498
1	20698	904.469	3.6156	28.328	22552	904.469	3.0837	627.03	1	120.299
1	26860	904.469	4.6738	28.343	22143	904.469	3.0853	627.24	1	120.339
1	16498	904.469	2.8806	28.207	22401	904.469	3.0704	625.28	1	119.963
1	7536	904.469	1.3595	28.289	23261	904.469	3.0794	626.47	1	120.191
1	9354	904.469	1.6633	28.101	27454	904.469	3.0587	623.75	1	119.67
1	3705	904.47	0.6997	28.343	23413	904.47	3.0853	627.24	1	120.339
1	11199	904.47	1.9726	28.352	21969	904.47	3.0863	627.37	1	120.364
1	15469	904.47	2.7014	28.205	18496	904.47	3.0702	625.26	1	119.959
1	1022	904.471	0.2431	28.225	21005	904.471	3.0723	625.53	1	120.011
1	4473	904.471	0.8318	28.176	20554	904.471	3.067	624.84	1	119.879
1	1773	904.471	0.3624	28.207	24539	904.471	3.0704	625.28	1	119.963
1	5826	904.471	1.0636	27.94	22931	904.471	3.041	621.42	1	119.223
1	21714	904.472	3.7884	28.391	21300	904.472	3.0906	627.93	1	120.472
1	41	904.575	0.0683	28.44	21691	904.575	3.096	628.64	1	120.608
1	11313	904.576	1.9963	28.223	22560	904.576	3.0721	625.51	1	120.007
1	10163	904.576	1.8013	28.234	21720	904.576	3.0733	625.66	1	120.036
1	16068	904.577	2.8122	28.015	23708	904.577	3.0492	622.5	1	119.43
1	17181	904.577	3	28.26	27500	904.577	3.0762	626.05	1	120.111
1	7000	904.577	1.2669	27.886	26173	904.577	3.0351	620.64	1	119.073
1	5792	904.577	1.0576	28.122	23419	904.577	3.061	624.05	1	119.727
1	19848	904.577	3.4655	28.24	23329	904.577	3.074	625.76	1	120.055
1	23678	904.577	4.1297	28.316	22659	904.577	3.0824	626.86	1	120.266
1	11894	904.578	2.0895	28.255	22404	904.578	3.0756	625.97	1	120.095
1	14299	904.578	2.5082	28.193	24984	904.578	3.0688	625.07	1	119.923
1	15206	904.578	2.6588	28.023	21104	904.578	3.0501	622.61	1	119.451
1	6185	904.578	1.125	28.221	26037	904.578	3.0719	625.48	1	120.001
1	24267	904.578	4.2313	28.251	24192	904.578	3.0752	625.91	1	120.084
1	19039	904.578	3.327	28.078	23949	904.578	3.0562	623.42	1	119.606
1	25657	904.578	4.4685	28.015	21088	904.578	3.0492	622.5	1	119.43
1	3995	904.578	0.7474	28.259	23072	904.578	3.0761	626.03	1	120.107
1	9208	904.578	1.6339	28.037	27906	904.578	3.0517	622.83	1	119.493
1	27460	904.579	4.7752	28.413	23285	904.579	3.093	628.25	1	120.533
1	22313	904.579	3.8939	28.304	20636	904.579	3.081	626.68	1	120.232
1	25207	904.579	4.3872	28.275	24731	904.579	3.0778	626.26	1	120.151
1	1651	904.58	0.3433	28.184	29370	904.58	3.0678	624.94	1	119.898
1	16677	904.58	2.9134	28.177	27166	904.58	3.0671	624.85	1	119.88
1	2159	904.58	0.4342	28.108	24490	904.58	3.0595	623.85	1	119.689
1	4910	904.58	0.9089	28.294	26126	904.58	3.0799	626.53	1	120.203
1	21503	904.58	3.7563	28.063	24048	904.58	3.0545	623.19	1	119.562
1	3249	904.58	0.6191	28.058	24194	904.58	3.054	623.13	1	119.55
1	18097	904.58	3.1654	28.337	24167	904.58	3.0847	627.16	1	120.324
1	10652	904.581	1.8839	28.378	24468	904.581	3.0892	627.75	1	120.437
1	20646	904.581	3.607	28.179	26628	904.581	3.0673	624.88	1	119.886
1	13276	904.581	2.3332	28.313	26538	904.581	3.082	626.81	1	120.256
1	4414	904.581	0.8198	28.1	21435	904.581	3.0586	623.73	1	119.666
1	28258	904.581	4.9057	28.236	28182	904.581	3.0736	625.7	1	120.044
1	1084	904.581	0.2525	28.415	30158	904.581	3.0932	628.27	1	120.537
1	18721	904.581	3.2725	28.19	22265	904.581	3.0685	625.03	1	119.915
1	12560	904.581	2.2067	28.178	30148	904.581	3.0672	624.86	1	119.882
1	432	904.582	0.135	28.081	26780	904.582	3.0565	623.46	1	119.614
1	13849	904.582	2.4343	28.255	21530	904.582	3.0756	625.97	1	120.095
1	14755	904.583	2.5862	28.249	24414	904.583	3.075	625.89	1	120.08
1	8299	904.583	1.4841	28.21	22784	904.583	3.0707	625.32	1	119.971
1	20058	904.686	3.5057	28.346	24634	904.686	3.0857	627.29	1	120.348
1	7887	904.688	1.4142	28.243	30749	904.688	3.0743	625.8	1	120.062
1	8883	904.688	1.5837	28.21	28281	904.688	3.0707	625.32	1	119.97
1	22799	904.688	3.9764	28.286	27816	904.688	3.0791	626.43	1	120.183
1	21913	904.688	3.8243	28.242	22623	904.688	3.0742	625.78	1	120.059
1	350	904.688	0.1215	28.152	29864	904.688	3.0643	624.48	1	119.809
1	13991	904.688	2.4564	28.343	26296	904.688	3.0853	627.24	1	120.339
1	1018	904.688	0.2426	28.28	28537	904.688	3.0784	626.33	1	120.164
1	20794	904.688	3.6352	28.266	24458	904.688	3.0769	626.14	1	120.128
1	7200	904.688	1.2976	28.319	28316	904.688	3.0827	626.9	1	120.274
1	23620	904.689	4.1175	28.126	24875	904.689	3.0615	624.11	1	119.738
1	14396	904.689	2.5225	28.167	23339	904.689	3.066	624.71	1	119.853
1	26228	904.689	4.5642	28.284	20836	904.689	3.0788	626.39	1	120.176
1	2552	904.689	0.4978	28.235	31291	904.689	3.0734	625.68	1	120.039
1	5473	904.689	1.0072	28.105	28401	904.689	3.0591	623.8	1	119.679
1	16457	904.689	2.8748	28.189	27605	904.689	3.0684	625.02	1	119.913
1	4465	904.689	0.8304	28.273	27477	904.689	3.0776	626.23	1	120.145
1	18134	904.689	3.1707	28.165	32478	904.689	3.0657	624.67	1	119.846
1	10190	904.69	1.8044	28.142	28616	904.69	3.0632	624.34	1	119.782
1	3951	904.69	0.7391	28.307	24477	904.69	3.0814	626.73	1	120.241
1	19352	904.69	3.3846	28.157	23373	904.69	3.0649	624.56	1	119.825
1	17247	904.69	3.0105	28.133	26068	904.69	3.0622	624.21	1	119.757
1	9612	904.69	1.7062	28.049	29436	904.69	3.053	623	1	119.525
1	28441	904.69	4.942	28.278	21430	904.69	3.0782	626.31	1	120.16
1	10436	904.69	1.8457	28.278	28506	904.69	3.0782	626.31	1	120.16
1	5001	904.69	0.9223	28.245	26230	904.69	3.0745	625.82	1	120.066
1	25742	904.69	4.4823	28.238	24204	904.69	3.0738	625.73	1	120.049
1	26667	904.691	4.6413	28.347	22938	904.691	3.0858	627.31	1	120.352
1	25195	904.691	4.3862	28.139	25567	904.691	3.0629	624.3	1	119.775
1	11785	904.691	2.0716	28.18	22410	904.691	3.0674	624.89	1	119.888
1	11263	904.691	1.9849	28.29	29775	904.691	3.0795	626.48	1	120.193
1	12378	904.692	2.173	27.944	26990	904.692	3.0414	621.47	1	119.232
1	13614	904.692	2.392	28.062	26718	904.692	3.0544	623.18	1	119.56
1	6621	904.692	1.204	28.055	26650	904.692	3.0536	623.08	1	119.541
1	1606	904.692	0.3362	28.306	26715	904.692	3.0813	626.71	1	120.237
1	13132	904.692	2.3051	28.392	26045	904.692	3.0907	627.95	1	120.475
1	21419	904.692	3.7399	28.155	23876	904.692	3.0646	624.52	1	119.817
1	3218	904.692	0.6141	28.074	30101	904.692	3.0557	623.35	1	119.592
1	27668	904.692	4.81	28.163	27172	904.692	3.0655	624.64	1	119.84
1	24582	904.693	4.2841	28.162	26451	904.693	3.0654	624.63	1	119.838
1	18994	904.694	3.3185	28.363	25829	904.694	3.0875	627.53	1	120.394
1	15798	904.694	2.7643	28.219	29017	904.694	3.0717	625.45	1	119.995
1	7447	904.796	1.343	28.189	30613	904.796	3.0684	625.02	1	119.913
1	20810	904.797	3.6386	28.015	23340	904.797	3.0492	622.5	1	119.429
1	11929	904.797	2.0971	28.225	24120	904.797	3.0723	625.53	1	120.01
1	9532	904.798	1.6948	28.074	29581	904.798	3.0557	623.35	1	119.592
1	26314	904.798	4.5773	28.241	26343	904.798	3.0741	625.77	1	120.057
1	2930	904.798	0.5681	28.161	28400	904.798	3.0653	624.61	1	119.834
1	17701	904.799	3.0943	28.242	23304	904.799	3.0742	625.78	1	120.058
1	4441	904.799	0.8249	28.088	32685	904.799	3.0573	623.56	1	119.633
1	12804	904.799	2.2495	28.049	25224	904.799	3.053	623	1	119.525
1	28360	904.799	4.9272	28.441	22566	904.799	3.0961	628.65	1	120.609
1	5857	904.8	1.0696	28.052	26564	904.8	3.0533	623.04	1	119.533
1	16579	904.8	2.8936	28.262	24239	904.8	3.0764	626.07	1	120.114
1	22829	904.8	3.9801	27.984	27545	904.8	3.0458	622.05	1	119.343
1	13585	904.8	2.3896	28.17	27212	904.8	3.0663	624.75	1	119.861
1	23914	904.8	4.1688	28.163	27188	904.8	3.0655	624.64	1	119.84
1	8902	904.8	1.5872	28.12	35421	904.8	3.0608	624.02	1	119.721
1	18829	904.8	3.292	28.038	22514	904.8	3.0518	622.84	1	119.494
1	17892	904.801	3.1325	28.254	23362	904.801	3.0755	625.95	1	120.091
1	2270	904.801	0.4537	28.005	33899	904.801	3.0481	622.35	1	119.4
1	1016	904.801	0.2416	28.366	28609	904.801	3.0879	627.58	1	120.404
1	3884	904.801	0.7287	28.075	28363	904.801	3.0558	623.36	1	119.594
1	27844	904.801	4.8397	28.136	23626	904.801	3.0626	624.26	1	119.767
1	15271	904.802	2.6703	28.18	24825	904.802	3.0674	624.89	1	119.888
1	15912	904.802	2.785	28.195	30420	904.802	3.069	625.1	1	119.928
1	17112	904.802	2.9877	28.259	27155	904.802	3.0761	626.03	1	120.106
1	355	904.802	0.1223	28.339	26747	904.802	3.0849	627.19	1	120.329
1	26	904.803	0.0647	28.328	29670	904.803	3.0837	627.03	1	120.298
1	10579	904.803	1.8688	28.172	32930	904.803	3.0665	624.77	1	119.865
1	12425	904.803	2.1823	28.081	26585	904.803	3.0565	623.46	1	119.613
1	6571	904.803	1.1924	28.243	34051	904.803	3.0743	625.8	1	120.062
1	26541	904.803	4.6201	28.234	25954	904.803	3.0733	625.66	1	120.035
1	27121	904.803	4.7168	28.151	23210	904.803	3.0642	624.47	1	119.807
1	24931	904.804	4.3415	28.289	26629	904.804	3.0794	626.47	1	120.191
1	21586	904.804	3.768	28.222	26484	904.804	3.072	625.49	1	120.003
1	22372	904.804	3.9025	28.058	30557	904.804	3.054	623.13	1	119.55
1	19318	904.804	3.3777	27.956	22682	904.804	3.0428	621.65	1	119.266
1	25469	904.804	4.4329	28.277	21115	904.804	3.0781	626.3	1	120.158
1	5333	904.804	0.9787	28.091	31433	904.804	3.0576	623.6	1	119.64
1	2719	904.804	0.529	28.101	27730	904.804	3.0587	623.75	1	119.669
1	18551	904.805	3.2449	28.412	21631	904.805	3.0929	628.24	1	120.53
1	11204	904.806	1.973	28.185	27926	904.806	3.0679	624.96	1	119.901
1	20489	904.806	3.5768	28.193	28671	904.806	3.0688	625.07	1	119.922
1	4345	904.908	0.8093	28.111	26683	904.908	3.0598	623.89	1	119.696
1	7377	904.909	1.3309	28.297	29005	904.909	3.0803	626.58	1	120.212
1	26726	904.909	4.6515	27.958	23508	904.909	3.043	621.68	1	119.272
1	17187	904.91	3.0006	28.249	26410	904.91	3.075	625.89	1	120.079
1	12586	904.91	2.2103	27.978	29604	904.91	3.0452	621.97	1	119.327
1	3991	904.91	0.7466	28.269	26374	904.91	3.0772	626.18	1	120.135
1	5949	904.91	1.0853	28.179	27679	904.91	3.0673	624.88	1	119.886
1	12022	904.91	2.1124	28.302	26222	904.91	3.0808	626.65	1	120.225
1	18828	904.91	3.292	28.145	25562	904.91	3.0635	624.38	1	119.79
1	1546	904.911	0.3258	28.25	29834	904.911	3.0751	625.9	1	120.081
1	5377	904.911	0.9893	27.97	28720	904.911	3.0443	621.85	1	119.304
1	660	904.911	0.1788	28.285	30223	904.911	3.0789	626.4	1	120.177
1	28383	904.911	4.9307	28.271	25682	904.911	3.0774	626.2	1	120.139
1	24234	904.912	4.2253	28.031	27459	904.912	3.051	622.73	1	119.473
1	14221	904.912	2.4955	28.061	29342	904.912	3.0543	623.17	1	119.557
1	23707	904.912	4.1343	28.266	24699	904.912	3.0768	626.12	1	120.123
1	15538	904.912	2.7158	28.052	28607	904.912	3.0533	623.04	1	119.533
1	26292	904.912	4.5746	28.077	27597	904.912	3.0561	623.4	1	119.602
1	10657	904.912	1.8843	28.327	33125	904.912	3.0836	627.02	1	120.296
1	16237	904.912	2.837	28.319	22727	904.912	3.0827	626.9	1	120.273
1	9924	904.913	1.7577	28.172	29365	904.913	3.0665	624.77	1	119.864
1	2135	904.913	0.4293	28.087	36148	904.913	3.0572	623.55	1	119.63
1	24860	904.913	4.3301	28.257	28422	904.913	3.0759	626.01	1	120.102
1	6603	904.913	1.1994	28.174	27866	904.913	3.0667	624.8	1	119.87
1	25553	904.913	4.4502	28.292	27602	904.913	3.0797	626.5	1	120.196
1	20146	904.913	3.5189	28.155	23754	904.913	3.0646	624.52	1	119.816
1	9355	904.913	1.6634	28.067	31416	904.913	3.055	623.26	1	119.575
1	8142	904.913	1.4601	28.133	32261	904.913	3.0622	624.21	1	119.757
1	20736	904.913	3.623	28.366	28623	904.913	3.0878	627.57	1	120.402
1	13653	904.913	2.3984	27.973	27410	904.913	3.0446	621.89	1	119.312
1	22451	904.914	3.9143	28.048	27068	904.914	3.0529	622.98	1	119.521
1	16716	904.914	2.922	28.222	31849	904.914	3.072	625.49	1	120.003
1	27242	904.914	4.7372	28.057	21788	904.914	3.0539	623.11	1	119.546
1	21775	904.915	3.7988	28.274	26536	904.915	3.0777	626.24	1	120.146
1	17756	904.915	3.1029	28.381	22279	904.915	3.0895	627.79	1	120.444
1	14965	904.915	2.6214	28.285	27520	904.915	3.0789	626.4	1	120.177
1	19418	904.915	3.3957	28.074	26291	904.915	3.0557	623.35	1	119.592
1	23029	904.916	4.0154	28.222	25815	904.916	3.072	625.49	1	120.003
1	4653	904.916	0.8626	28.169	26825	904.916	3.0662	624.73	1	119.857
1	27800	904.918	4.8325	28.328	27747	904.918	3.0837	627.03	1	120.298
1	22572	905.019	3.9327	28.054	22999	905.019	3.0535	623.06	1	119.536
1	25669	905.019	4.4701	28.16	25108	905.019	3.0652	624.6	1	119.832
1	4288	905.019	0.7994	28.311	29503	905.019	3.0818	626.78	1	120.25
1	14410	905.02	2.5244	28.238	27011	905.02	3.0738	625.73	1	120.048
1	24585	905.02	4.2844	28.161	24625	905.02	3.0653	624.61	1	119.834
1	7955	905.02	1.4257	28.305	25953	905.02	3.0811	626.69	1	120.233
1	12952	905.02	2.2743	28.298	24831	905.02	3.0804	626.6	1	120.215
1	16408	905.02	2.8658	28.424	24674	905.02	3.0942	628.41	1	120.563
1	18029	905.021	3.1536	28.434	25949	905.021	3.0953	628.55	1	120.589
1	5977	905.021	1.0893	28.254	34759	905.021	3.0755	625.95	1	120.091
1	328	905.021	0.1163	28.32	28112	905.021	3.0828	626.91	1	120.275
1	17253	905.021	3.0114	28.366	25572	905.021	3.0878	627.57	1	120.401
1	8695	905.022	1.5499	28.295	25155	905.022	3.08	626.54	1	120.204
1	13526	905.022	2.3792	28.005	27904	905.022	3.0481	622.35	1	119.4
1	1364	905.022	0.2966	28.307	32735	905.022	3.0814	626.73	1	120.24
1	20213	905.022	3.5281	28.278	26348	905.022	3.0782	626.31	1	120.16
1	11075	905.022	1.9516	28.3	22591	905.022	3.0806	626.62	1	120.219
1	18784	905.022	3.2835	28.14	24393	905.022	3.063	624.31	1	119.776
1	26550	905.022	4.6215	28.312	22355	905.022	3.0819	626.79	1	120.252
1	2444	905.023	0.4819	27.849	28786	905.023	3.031	620.1	1	118.968
1	15037	905.023	2.6299	28.41	24757	905.023	3.0927	628.21	1	120.524
1	10166	905.024	1.8017	28.343	26281	905.024	3.0853	627.24	1	120.338
1	11945	905.024	2.1001	28.125	26825	905.024	3.0613	624.09	1	119.734
1	23268	905.024	4.0601	28.331	29735	905.024	3.084	627.07	1	120.305
1	3362	905.024	0.6369	28.17	25352	905.024	3.0663	624.75	1	119.86
1	11541	905.025	2.0322	28.169	21890	905.025	3.0662	624.73	1	119.857
1	706	905.025	0.1884	28.263	26672	905.025	3.0765	626.09	1	120.117
1	15755	905.025	2.7584	28.273	27166	905.025	3.0776	626.23	1	120.144
1	10623	905.025	1.8777	28.233	25634	905.025	3.0732	625.65	1	120.033
1	25132	905.025	4.3754	28.274	22802	905.025	3.0777	626.24	1	120.146
1	27180	905.025	4.7257	28.227	24638	905.025	3.0726	625.57	1	120.018
1	4726	905.025	0.8797	28.184	38976	905.025	3.0678	624.94	1	119.897
1	6886	905.025	1.25	28.026	29741	905.025	3.0504	622.65	1	119.457
1	19188	905.025	3.3532	28.106	23607	905.025	3.0592	623.81	1	119.68
1	28226	905.026	4.899	28.224	24087	905.026	3.0722	625.52	1	120.008
1	8256	905.026	1.478	28.233	24112	905.026	3.0732	625.65	1	120.033
1	27807	905.026	4.8334	28.248	21087	905.026	3.0749	625.87	1	120.075
1	19720	905.026	3.4433	28.349	23190	905.026	3.086	627.33	1	120.355
1	21799	905.026	3.8033	28.298	23462	905.026	3.0804	626.6	1	120.215
1	9427	905.026	1.6756	27.837	31134	905.026	3.0297	619.93	1	118.936
1	3646	905.027	0.6889	28.394	26181	905.027	3.0909	627.97	1	120.478
1	20854	905.027	3.6465	27.953	29614	905.027	3.0424	621.6	1	119.256
1	24322	905.027	4.2401	28.283	25720	905.027	3.0787	626.37	1	120.171
1	16736	905.028	2.9265	28.302	23985	905.028	3.0808	626.65	1	120.225
1	26011	905.028	4.5259	27.946	22202	905.028	3.0416	621.49	1	119.235
1	11563	905.131	2.0357	28.255	20256	905.131	3.0756	625.97	1	120.094
1	5901	905.131	1.0761	28.033	25643	905.131	3.0512	622.76	1	119.478
1	13094	905.132	2.2978	28.223	28263	905.132	3.0721	625.51	1	120.006
1	470	905.132	0.1418	28.311	25061	905.132	3.0818	626.78	1	120.25
1	1283	905.132	0.2838	28.331	27017	905.132	3.084	627.07	1	120.305
1	14582	905.133	2.55	28.189	24228	905.133	3.0684	625.02	1	119.912
1	16558	905.133	2.8893	28.438	24566	905.133	3.0958	628.62	1	120.603
1	25656	905.133	4.468	28.262	29105	905.133	3.0764	626.07	1	120.113
1	9220	905.133	1.6351	28.327	26854	905.133	3.0836	627.02	1	120.296
1	11049	905.133	1.9477	28.202	23186	905.133	3.0698	625.21	1	119.948
1	21629	905.134	3.7743	28.37	19365	905.134	3.0883	627.63	1	120.413
1	17021	905.134	2.9741	28.231	23984	905.134	3.073	625.63	1	120.029
1	2150	905.134	0.4325	28.113	28339	905.134	3.06	623.92	1	119.701
1	20193	905.134	3.5251	27.929	22480	905.134	3.0398	621.26	1	119.191
1	2952	905.134	0.5709	28.216	29880	905.134	3.0713	625.4	1	119.985
1	12013	905.134	2.1113	28.307	25639	905.134	3.0814	626.73	1	120.24
1	15113	905.134	2.6423	28.282	27949	905.134	3.0786	626.36	1	120.169
1	20724	905.134	3.6212	28.076	22279	905.134	3.0559	623.38	1	119.597
1	3524	905.135	0.6648	28.271	25241	905.135	3.0774	626.2	1	120.138
1	19801	905.135	3.4575	28.479	23886	905.135	3.1003	629.2	1	120.714
1	5212	905.135	0.9552	28.434	28885	905.135	3.0953	628.55	1	120.589
1	12483	905.135	2.1915	28.027	29127	905.135	3.0506	622.68	1	119.463
1	23558	905.135	4.1105	28.116	23154	905.135	3.0603	623.96	1	119.709
1	17692	905.135	3.0927	28.053	21597	905.135	3.0534	623.05	1	119.534
1	16216	905.136	2.834	28.056	26118	905.136	3.0537	623.09	1	119.542
1	24374	905.136	4.2489	28.234	23491	905.136	3.0733	625.66	1	120.035
1	18181	905.136	3.1811	28.29	22893	905.136	3.0795	626.48	1	120.192
1	9581	905.136	1.7024	28.26	26328	905.136	3.0762	626.05	1	120.11
1	8143	905.136	1.4604	28.272	29070	905.136	3.0775	626.22	1	120.142
1	23174	905.136	4.0387	28.285	21538	905.136	3.0789	626.4	1	120.177
1	14001	905.136	2.4574	28.13	25238	905.136	3.0619	624.17	1	119.749
1	10584	905.136	1.8702	28.179	24866	905.136	3.0673	624.88	1	119.885
1	6817	905.136	1.2389	28.206	28622	905.136	3.0702	625.26	1	119.958
1	26511	905.136	4.6135	28.055	25420	905.136	3.0536	623.08	1	119.54
1	25233	905.136	4.3903	28.28	21755	905.136	3.0784	626.33	1	120.163
1	4236	905.136	0.7889	28.051	32154	905.136	3.0532	623.02	1	119.528
1	15791	905.136	2.7637	28.1	29278	905.136	3.0586	623.73	1	119.664
1	22141	905.137	3.8666	28.288	26893	905.137	3.0793	626.45	1	120.186
1	65	905.137	0.0718	28.182	20277	905.137	3.0676	624.92	1	119.893
1	27539	905.138	4.7882	28.083	19068	905.138	3.0567	623.48	1	119.616
1	18738	905.138	3.2748	28.156	24135	905.138	3.0647	624.54	1	119.82
1	27192	905.138	4.7274	28.278	19337	905.138	3.0782	626.31	1	120.159
1	1942	905.24	0.3957	28.155	23621	905.24	3.0646	624.52	1	119.816
1	9047	905.24	1.6095	28.199	22453	905.24	3.0695	625.17	1	119.941
1	6095	905.242	1.1089	28.239	23838	905.242	3.0739	625.74	1	120.05
1	12461	905.242	2.1887	28.368	23711	905.242	3.0881	627.61	1	120.409
1	10917	905.242	1.9242	28.292	24643	905.242	3.0797	626.5	1	120.196
1	5474	905.242	1.0074	27.926	22096	905.242	3.0394	621.2	1	119.179
1	17039	905.242	2.9784	28.26	19623	905.242	3.0762	626.05	1	120.109
1	13395	905.242	2.3564	27.902	23355	905.242	3.0368	620.86	1	119.114
1	636	905.243	0.1728	28.201	24518	905.243	3.0697	625.19	1	119.944
1	19838	905.243	3.4635	28.019	19575	905.243	3.0497	622.56	1	119.44
1	27177	905.244	4.7253	28.299	22954	905.244	3.0805	626.61	1	120.217
1	22822	905.244	3.9789	28.402	18759	905.244	3.0918	628.09	1	120.501
1	25951	905.244	4.5157	28.065	23296	905.244	3.0547	623.22	1	119.566
1	20670	905.244	3.6108	28.263	20270	905.244	3.0765	626.09	1	120.117
1	10500	905.244	1.855	28.176	22286	905.244	3.0669	624.82	1	119.873
1	144	905.244	0.0799	28.41	22985	905.244	3.0927	628.21	1	120.524
1	2776	905.245	0.5409	28.087	23906	905.245	3.0572	623.55	1	119.63
1	14529	905.245	2.5429	28.117	20983	905.245	3.0605	623.98	1	119.712
1	25105	905.245	4.3719	28.222	18310	905.245	3.072	625.49	1	120.002
1	6554	905.246	1.1896	28.06	24666	905.246	3.0542	623.15	1	119.553
1	21275	905.246	3.7148	28.184	24144	905.246	3.0678	624.94	1	119.896
1	9901	905.246	1.755	28.271	24871	905.246	3.0774	626.2	1	120.138
1	16574	905.246	2.8927	28.092	20748	905.246	3.0577	623.61	1	119.641
1	19409	905.246	3.3944	28.155	20175	905.246	3.0646	624.52	1	119.816
1	3589	905.246	0.6783	28.136	23882	905.246	3.0625	624.25	1	119.764
1	22466	905.247	3.9168	28.147	22239	905.247	3.0638	624.42	1	119.797
1	4239	905.247	0.7892	28.21	24278	905.247	3.0707	625.32	1	119.969
1	4696	905.247	0.8711	28.419	26351	905.247	3.0937	628.34	1	120.549
1	7683	905.247	1.3819	28.331	25332	905.247	3.084	627.07	1	120.305
1	24088	905.247	4.1986	28.217	17790	905.247	3.0715	625.43	1	119.99
1	1093	905.248	0.2539	28.366	26829	905.248	3.0878	627.57	1	120.401
1	18341	905.249	3.2107	28.553	19913	905.249	3.1084	630.26	1	120.917
1	5257	905.249	0.9656	27.846	22576	905.249	3.0306	620.04	1	118.956
1	15746	905.249	2.7569	28.324	22542	905.249	3.0832	626.96	1	120.284
1	11450	905.249	2.0193	28.38	26130	905.249	3.0894	627.78	1	120.441
1	18942	905.249	3.3113	28.103	23093	905.249	3.0589	623.77	1	119.672
1	14084	905.25	2.4727	28.162	24098	905.25	3.0654	624.63	1	119.837
1	15176	905.25	2.653	28.143	20896	905.25	3.0633	624.35	1	119.783
1	8679	905.251	1.5472	28.244	18309	905.251	3.0744	625.81	1	120.063
1	17840	905.252	3.1218	28.368	23120	905.252	3.0881	627.61	1	120.409
1	6356	905.352	1.1537	28.149	20341	905.352	3.064	624.44	1	119.8
1	8649	905.352	1.5421	28.461	18619	905.352	3.0983	628.94	1	120.664
1	12146	905.353	2.1371	28.48	20104	905.353	3.1004	629.22	1	120.717
1	360	905.354	0.1236	28.48	19123	905.354	3.1004	629.22	1	120.717
1	9936	905.354	1.7602	28.309	21856	905.354	3.0816	626.75	1	120.243
1	23469	905.355	4.0944	28.006	17517	905.355	3.0482	622.36	1	119.401
1	3128	905.355	0.6	28.205	23568	905.355	3.0701	625.24	1	119.954
1	13523	905.355	2.3785	28.243	20077	905.355	3.0743	625.8	1	120.061
1	9051	905.355	1.6101	28.193	19100	905.355	3.0688	625.07	1	119.921
1	12893	905.355	2.2651	27.909	18503	905.355	3.0376	620.97	1	119.135
1	10915	905.355	1.9235	28.275	22275	905.355	3.0778	626.26	1	120.149
1	5784	905.356	1.0558	28.1	25562	905.356	3.0586	623.73	1	119.664
1	711	905.356	0.1899	28.157	21336	905.356	3.0648	624.55	1	119.821
1	2523	905.356	0.4935	28.078	20406	905.356	3.0562	623.42	1	119.605
1	1914	905.356	0.39	28.18	21298	905.356	3.0674	624.89	1	119.887
1	13982	905.356	2.4555	28.577	19351	905.356	3.111	630.6	1	120.982
1	5330	905.356	0.978	28.092	24025	905.356	3.0577	623.61	1	119.641
1	22362	905.356	3.9014	28.245	17986	905.356	3.0745	625.82	1	120.065
1	25106	905.356	4.3722	28.251	17538	905.356	3.0752	625.91	1	120.082
1	4165	905.356	0.7792	28.358	19761	905.356	3.087	627.46	1	120.38
1	24246	905.357	4.2277	28.216	19556	905.357	3.0713	625.4	1	119.984
1	27050	905.357	4.7049	28.122	17997	905.357	3.061	624.05	1	119.725
1	16210	905.357	2.833	28.345	18875	905.357	3.0855	627.27	1	120.343
1	17972	905.357	3.144	28.384	21355	905.357	3.0898	627.83	1	120.451
1	8071	905.357	1.4463	28.17	24315	905.357	3.0663	624.75	1	119.86
1	15743	905.357	2.7556	28.102	20989	905.357	3.0588	623.76	1	119.67
1	17243	905.357	3.0099	28.299	20849	905.357	3.0805	626.61	1	120.217
1	1350	905.357	0.295	28.336	18887	905.357	3.0845	627.13	1	120.316
1	15169	905.358	2.6506	28.319	18834	905.358	3.0827	626.9	1	120.272
1	11701	905.358	2.0588	28.321	17869	905.358	3.0829	626.92	1	120.276
1	10492	905.359	1.8535	28.152	18214	905.359	3.0643	624.48	1	119.808
1	28025	905.359	4.8662	28.389	23194	905.359	3.0904	627.91	1	120.466
1	6935	905.359	1.2578	28.128	20390	905.359	3.0617	624.14	1	119.743
1	19239	905.359	3.3615	28.025	20688	905.359	3.0503	622.64	1	119.455
1	25946	905.359	4.515	27.899	19483	905.359	3.0365	620.82	1	119.106
1	20358	905.361	3.5556	28.352	23402	905.361	3.0863	627.37	1	120.362
1	14503	905.362	2.5388	28.295	20651	905.362	3.08	626.54	1	120.203
1	21081	905.464	3.6844	28.136	17975	905.464	3.0625	624.25	1	119.764
1	17207	905.464	3.0032	28.036	19887	905.464	3.0515	622.8	1	119.485
1	11941	905.464	2.0996	28.043	18748	905.464	3.0523	622.9	1	119.505
1	2161	905.465	0.4342	28.207	24650	905.465	3.0703	625.27	1	119.959
1	5240	905.465	0.9609	28.092	17979	905.465	3.0577	623.61	1	119.641
1	6762	905.466	1.2295	28.217	20399	905.466	3.0714	625.42	1	119.988
1	5711	905.466	1.0446	27.934	20250	905.466	3.0403	621.32	1	119.201
1	12794	905.466	2.2472	28.059	22026	905.466	3.0541	623.14	1	119.551
1	27499	905.466	4.7818	28.215	18089	905.466	3.0712	625.39	1	119.982
1	10798	905.467	1.9065	28.215	20574	905.467	3.0712	625.39	1	119.982
1	28594	905.467	4.962	28.471	17573	905.467	3.0994	629.09	1	120.692
1	7535	905.467	1.3592	28.106	17602	905.467	3.0592	623.81	1	119.679
1	9740	905.468	1.7272	28.195	18570	905.468	3.069	625.1	1	119.927
1	8998	905.468	1.6015	28.117	19689	905.468	3.0604	623.97	1	119.71
1	873	905.47	0.2178	28.139	21218	905.47	3.0629	624.3	1	119.773
1	3597	905.472	0.6797	28.24	18716	905.472	3.074	625.76	1	120.053
1	9082	905.575	1.6146	28.029	19794	905.575	3.0508	622.71	1	119.468
1	12774	905.581	2.2435	28.06	19749	905.581	3.0542	623.15	1	119.552
1	5131	905.582	0.9431	28.195	19038	905.582	3.069	625.1	1	119.926
1	11023	912.025	1.9421	28.514	18079	912.025	3.104	629.69	1	120.794
1	2788	912.031	0.5431	28.349	18064	912.031	3.0858	627.31	1	120.338
1	14171	912.136	2.4893	28.464	18089	912.136	3.0985	628.97	1	120.656
1	3029	912.137	0.5838	28.822	19945	912.137	3.1378	634.1	1	121.64
1	15448	912.137	2.697	28.749	18793	912.137	3.1298	633.06	1	121.44
1	1470	912.138	0.3126	28.614	18222	912.138	3.115	631.13	1	121.07
1	11042	912.14	1.9463	28.423	17667	912.14	3.094	628.38	1	120.543
1	15875	912.245	2.7795	28.784	18174	912.245	3.1337	633.57	1	121.538
1	7780	912.247	1.3968	28.643	18174	912.247	3.1181	631.53	1	121.147
1	14372	912.248	2.5196	28.535	18400	912.248	3.1063	629.99	1	120.851
1	16793	912.249	2.9363	28.674	18259	912.249	3.1216	631.99	1	121.235
1	5861	912.249	1.0701	28.53	20969	912.249	3.1057	629.91	1	120.836
1	4	912.249	0.0562	28.387	17712	912.249	3.09	627.86	1	120.443
1	710	912.25	0.1898	28.898	20076	912.25	3.1462	635.2	1	121.851
1	4325	912.25	0.806	28.593	18789	912.25	3.1126	630.81	1	121.009
1	17273	912.25	3.0147	28.906	19526	912.25	3.1471	635.31	1	121.872
1	12625	912.25	2.2181	28.693	19113	912.25	3.1236	632.25	1	121.285
1	1432	912.25	0.3053	28.445	21504	912.25	3.0964	628.69	1	120.602
1	5158	912.25	0.948	28.46	17895	912.25	3.098	628.9	1	120.642
1	9256	912.251	1.6438	28.468	17691	912.251	3.0989	629.02	1	120.665
1	7052	912.251	1.2738	28.49	19703	912.251	3.1013	629.34	1	120.727
1	8172	912.253	1.4653	28.533	20242	912.253	3.106	629.95	1	120.844
1	28293	912.253	4.9119	28.726	17830	912.253	3.1273	632.73	1	121.377
1	3666	912.253	0.6924	28.776	19175	912.253	3.1328	633.45	1	121.515
1	20087	912.254	3.5093	28.799	17882	912.254	3.1353	633.78	1	121.578
1	7755	912.356	1.3936	28.624	23835	912.356	3.1161	631.27	1	121.097
1	3126	912.357	0.5995	28.519	25588	912.357	3.1045	629.75	1	120.805
1	7107	912.357	1.2825	28.547	20052	912.357	3.1076	630.16	1	120.884
1	14305	912.358	2.5088	28.635	19997	912.358	3.1173	631.43	1	121.127
1	4972	912.358	0.9181	28.988	19460	912.358	3.1561	636.49	1	122.098
1	10112	912.358	1.7941	28.4	19078	912.358	3.0914	628.04	1	120.477
1	10776	912.358	1.9024	28.62	17619	912.358	3.1156	631.21	1	121.085
1	17216	912.359	3.0044	28.717	20521	912.359	3.1263	632.6	1	121.352
1	27477	912.359	4.7781	28.372	18776	912.359	3.0883	627.63	1	120.398
1	11825	912.36	2.0785	28.639	21329	912.36	3.1177	631.48	1	121.137
1	17936	912.36	3.1384	28.839	18859	912.36	3.1397	634.35	1	121.687
1	8524	912.36	1.5201	28.359	19784	912.36	3.0869	627.45	1	120.364
1	5897	912.36	1.0752	28.476	19657	912.36	3.0998	629.14	1	120.688
1	15891	912.36	2.7817	29.04	18935	912.36	3.1618	637.23	1	122.24
1	9101	912.361	1.6168	28.59	20871	912.361	3.1123	630.77	1	121.001
1	16488	912.361	2.8794	28.804	19560	912.361	3.1359	633.86	1	121.593
1	15204	912.361	2.6584	28.705	19312	912.361	3.125	632.43	1	121.319
1	11244	912.361	1.9822	28.76	17899	912.361	3.131	633.22	1	121.471
1	18540	912.362	3.2423	28.596	21182	912.362	3.113	630.87	1	121.02
1	1231	912.362	0.2772	28.89	24554	912.362	3.1453	635.08	1	121.827
1	3747	912.362	0.7051	28.578	19242	912.362	3.111	630.6	1	120.968
1	6587	912.363	1.1958	28.771	17558	912.363	3.1322	633.37	1	121.499
1	20512	912.363	3.5799	28.677	19341	912.363	3.1219	632.03	1	121.242
1	2218	912.364	0.4465	28.688	19524	912.364	3.1231	632.19	1	121.273
1	21221	912.368	3.7072	28.489	17617	912.368	3.1012	629.32	1	120.723
1	357	912.368	0.1225	28.632	19337	912.368	3.1169	631.38	1	121.118
1	28514	912.468	4.9523	28.745	19091	912.468	3.1294	633.01	1	121.43
1	3514	912.468	0.6629	28.782	21011	912.468	3.1334	633.53	1	121.53
1	18995	912.469	3.3185	28.458	17576	912.469	3.0978	628.88	1	120.638
1	16713	912.469	2.9202	28.652	18203	912.469	3.1191	631.66	1	121.171
1	1513	912.469	0.3201	28.537	22732	912.469	3.1065	630.02	1	120.857
1	5485	912.469	1.009	28.651	20147	912.469	3.119	631.65	1	121.169
1	17971	912.469	3.1437	28.904	19205	912.469	3.1469	635.29	1	121.868
1	11731	912.47	2.0629	28.744	17803	912.47	3.1293	632.99	1	121.426
1	9686	912.471	1.7196	28.66	21842	912.471	3.12	631.78	1	121.194
1	20576	912.471	3.5911	28.821	22263	912.471	3.1377	634.09	1	121.637
1	8621	912.471	1.5368	28.592	23305	912.471	3.1125	630.8	1	121.006
1	4515	912.471	0.8392	28.655	19195	912.471	3.1195	631.72	1	121.183
1	26435	912.472	4.597	28.478	21828	912.472	3.1	629.17	1	120.694
1	2434	912.472	0.4805	28.414	20757	912.472	3.093	628.25	1	120.517
1	10475	912.473	1.851	28.777	20604	912.473	3.1329	633.46	1	121.516
1	25770	912.473	4.4865	28.927	19508	912.473	3.1494	635.61	1	121.929
1	16190	912.473	2.8309	28.666	17881	912.473	3.1207	631.87	1	121.211
1	6758	912.473	1.2285	28.338	18733	912.473	3.0846	627.15	1	120.306
1	17128	912.473	2.9895	28.531	17726	912.473	3.1058	629.92	1	120.837
1	27563	912.474	4.7919	28.656	20688	912.474	3.1196	631.73	1	121.185
1	11076	912.474	1.9517	28.45	22864	912.474	3.0969	628.76	1	120.615
1	7571	912.474	1.3662	28.75	22774	912.474	3.1299	633.07	1	121.442
1	13725	912.474	2.4106	28.576	21191	912.474	3.1108	630.58	1	120.964
1	4833	912.474	0.8963	28.612	19167	912.474	3.1147	631.09	1	121.062
1	4025	912.474	0.7523	28.558	19786	912.474	3.1088	630.32	1	120.914
1	961	912.474	0.2324	28.724	22001	912.474	3.1271	632.71	1	121.373
1	24342	912.475	4.2438	28.623	22575	912.475	3.1159	631.25	1	121.093
1	13150	912.475	2.3089	28.617	21072	912.475	3.1153	631.17	1	121.077
1	19545	912.475	3.4133	28.522	18496	912.475	3.1048	629.79	1	120.812
1	22586	912.475	3.9347	28.73	19518	912.475	3.1277	632.79	1	121.388
1	15076	912.476	2.6367	28.634	20199	912.476	3.1172	631.41	1	121.123
1	28138	912.477	4.8839	28.573	18898	912.477	3.1104	630.53	1	120.954
1	22999	912.576	4.0105	28.621	21016	912.576	3.1157	631.22	1	121.087
1	23530	912.577	4.1052	28.802	17782	912.577	3.1356	633.82	1	121.585
1	20518	912.578	3.5805	28.535	19102	912.578	3.1063	629.99	1	120.851
1	14210	912.579	2.4937	28.572	21256	912.579	3.1103	630.51	1	120.95
1	9939	912.58	1.7603	28.532	19207	912.58	3.1059	629.94	1	120.841
1	1486	912.58	0.315	28.361	23244	912.58	3.0871	627.48	1	120.369
1	3350	912.58	0.6355	28.595	20143	912.58	3.1129	630.85	1	121.016
1	28044	912.58	4.8704	28.585	19755	912.58	3.1118	630.71	1	120.989
1	21947	912.58	3.8285	28.5	23627	912.58	3.1024	629.48	1	120.753
1	2545	912.58	0.4968	28.573	21095	912.58	3.1104	630.53	1	120.954
1	4169	912.581	0.7797	28.866	24727	912.581	3.1427	634.74	1	121.762
1	7947	912.581	1.4238	28.618	22211	912.581	3.1154	631.18	1	121.079
1	5435	912.581	0.9988	28.663	17836	912.581	3.1203	631.82	1	121.202
1	9157	912.581	1.626	28.368	22672	912.581	3.0879	627.58	1	120.388
1	17403	912.581	3.041	28.627	21327	912.581	3.1164	631.31	1	121.104
1	26296	912.582	4.5748	28.637	20861	912.582	3.1175	631.45	1	121.131
1	24319	912.582	4.2395	28.652	18505	912.582	3.1191	631.66	1	121.171
1	16168	912.582	2.8285	28.457	23829	912.582	3.0977	628.86	1	120.634
1	4798	912.582	0.8913	28.6	19298	912.582	3.1134	630.92	1	121.029
1	12153	912.582	2.1381	28.615	20479	912.582	3.1151	631.14	1	121.071
1	27573	912.583	4.7933	28.663	23000	912.583	3.1203	631.82	1	121.202
1	8636	912.583	1.5395	28.574	25247	912.583	3.1106	630.55	1	120.958
1	25145	912.583	4.3788	28.54	20711	912.583	3.1068	630.06	1	120.864
1	1075	912.583	0.2504	28.738	20148	912.583	3.1286	632.9	1	121.409
1	417	912.584	0.1317	28.707	18767	912.584	3.1252	632.46	1	121.324
1	14816	912.584	2.5986	28.613	21110	912.584	3.1148	631.1	1	121.064
1	19753	912.584	3.4472	28.425	21774	912.584	3.0942	628.41	1	120.548
1	6343	912.584	1.1514	28.653	19951	912.584	3.1192	631.68	1	121.175
1	10775	912.584	1.902	28.687	27788	912.584	3.123	632.17	1	121.269
1	17940	912.585	3.1388	28.857	19862	912.585	3.1417	634.61	1	121.737
1	12601	912.585	2.2121	28.623	22398	912.585	3.1159	631.25	1	121.092
1	18460	912.585	3.233	28.547	20225	912.585	3.1076	630.16	1	120.883
1	15273	912.585	2.6705	28.468	19802	912.585	3.0989	629.02	1	120.665
1	26675	912.586	4.6424	28.597	18379	912.586	3.1131	630.88	1	121.021
1	13723	912.587	2.4105	28.834	17869	912.587	3.1392	634.29	1	121.675
1	21155	912.587	3.6946	28.876	21459	912.587	3.1438	634.88	1	121.789
1	3106	912.69	0.5957	28.514	18268	912.69	3.1039	629.68	1	120.791
1	14498	912.69	2.5373	28.66	19820	912.69	3.12	631.78	1	121.194
1	4374	912.691	0.8148	28.863	22647	912.691	3.1423	634.69	1	121.752
1	12621	912.691	2.217	28.569	21094	912.691	3.11	630.47	1	120.942
1	13482	912.691	2.3708	28.614	18958	912.691	3.1149	631.11	1	121.065
1	23457	912.691	4.093	28.747	18572	912.691	3.1296	633.03	1	121.434
1	11373	912.691	2.0076	28.712	20657	912.691	3.1257	632.52	1	121.336
1	25073	912.691	4.3686	28.695	20259	912.691	3.1239	632.29	1	121.292
1	10556	912.692	1.8644	28.821	22171	912.692	3.1377	634.09	1	121.637
1	2491	912.692	0.4893	28.296	24471	912.692	3.08	626.54	1	120.189
1	16573	912.692	2.8924	28.674	22401	912.692	3.1215	631.98	1	121.232
1	283	912.692	0.1102	28.661	20354	912.692	3.1201	631.79	1	121.196
1	13112	912.693	2.3015	28.566	20129	912.693	3.1097	630.43	1	120.935
1	19763	912.693	3.4491	28.534	18252	912.693	3.1061	629.96	1	120.845
1	6110	912.693	1.1114	28.518	22961	912.693	3.1044	629.74	1	120.802
1	28684	912.693	4.9696	28.697	21946	912.693	3.1241	632.32	1	121.297
1	18673	912.693	3.2645	28.456	18878	912.693	3.0976	628.85	1	120.632
1	24564	912.693	4.2798	28.496	17796	912.693	3.102	629.43	1	120.743
1	1586	912.694	0.333	28.59	21863	912.694	3.1123	630.77	1	121
1	17107	912.694	2.987	28.487	20688	912.694	3.101	629.3	1	120.718
1	15499	912.694	2.7095	28.563	18410	912.694	3.1093	630.38	1	120.925
1	3528	912.694	0.6651	28.653	19621	912.694	3.1192	631.68	1	121.175
1	9880	912.694	1.7519	28.539	22509	912.694	3.1067	630.04	1	120.86
1	28007	912.694	4.864	28.765	21020	912.694	3.1316	633.29	1	121.483
1	992	912.694	0.237	28.941	19474	912.694	3.1509	635.81	1	121.967
1	26428	912.695	4.5959	28.499	20501	912.695	3.1023	629.47	1	120.751
1	8696	912.695	1.5499	28.5	20948	912.695	3.1024	629.48	1	120.753
1	19189	912.695	3.3533	28.519	20037	912.695	3.1045	629.75	1	120.804
1	15845	912.695	2.7733	28.662	18203	912.695	3.1202	631.81	1	121.2
1	7064	912.696	1.2756	28.732	19456	912.696	3.1279	632.81	1	121.391
1	9386	912.696	1.6671	28.511	17806	912.696	3.1036	629.64	1	120.783
1	20998	912.696	3.6729	28.827	17907	912.696	3.1384	634.18	1	121.654
1	6535	912.697	1.1863	28.527	18360	912.697	3.1054	629.87	1	120.827
1	21673	912.697	3.781	28.606	18335	912.697	3.1141	631.01	1	121.046
1	18332	912.698	3.2099	28.397	18095	912.698	3.0911	628	1	120.469
1	2079	912.799	0.42	28.753	19438	912.799	3.1302	633.11	1	121.449
1	17775	912.801	3.1074	28.636	20552	912.801	3.1174	631.44	1	121.128
1	7411	912.802	1.3383	28.686	21062	912.802	3.1229	632.16	1	121.266
1	15315	912.802	2.6766	28.815	17933	912.802	3.1371	634.01	1	121.621
1	26318	912.803	4.5775	28.496	20044	912.803	3.102	629.43	1	120.743
1	24299	912.803	4.2366	28.488	22160	912.803	3.1011	629.31	1	120.72
1	10958	912.803	1.9312	28.461	20837	912.803	3.0981	628.92	1	120.645
1	17088	912.803	2.9848	28.501	19791	912.803	3.1025	629.49	1	120.754
1	2422	912.804	0.4794	28.457	21666	912.804	3.0977	628.86	1	120.633
1	27848	912.804	4.8403	28.539	19932	912.804	3.1067	630.04	1	120.86
1	6049	912.804	1.1016	28.496	21662	912.804	3.102	629.43	1	120.743
1	12959	912.804	2.2755	28.677	23158	912.804	3.1219	632.03	1	121.242
1	11506	912.804	2.0262	28.723	20164	912.804	3.1269	632.68	1	121.366
1	13626	912.804	2.3941	28.493	19358	912.804	3.1016	629.37	1	120.731
1	82	912.806	0.0739	28.898	25096	912.806	3.1462	635.2	1	121.85
1	9621	912.806	1.7077	28.759	23300	912.806	3.1309	633.2	1	121.466
1	3194	912.806	0.6112	28.756	20537	912.806	3.1306	633.16	1	121.458
1	25340	912.806	4.4085	28.736	23933	912.806	3.1284	632.88	1	121.405
1	8273	912.806	1.4809	28.403	20360	912.806	3.0917	628.08	1	120.484
1	4525	912.806	0.8401	28.704	21338	912.806	3.1248	632.41	1	121.314
1	579	912.806	0.1612	28.907	21337	912.806	3.1472	635.33	1	121.875
1	1558	912.806	0.327	28.433	20292	912.806	3.095	628.51	1	120.566
1	10306	912.807	1.8206	28.668	20709	912.807	3.1209	631.9	1	121.217
1	19347	912.807	3.3841	28.65	18584	912.807	3.1189	631.64	1	121.167
1	26855	912.807	4.6734	28.498	21555	912.807	3.1022	629.45	1	120.747
1	22717	912.808	3.961	28.66	20436	912.808	3.12	631.78	1	121.194
1	5134	912.808	0.9432	28.653	24089	912.808	3.1192	631.68	1	121.174
1	20328	912.808	3.5509	28.59	19431	912.808	3.1123	630.77	1	121
1	18787	912.809	3.2844	28.371	20853	912.809	3.0882	627.62	1	120.396
1	14666	912.809	2.5688	28.758	19106	912.809	3.1308	633.19	1	121.464
1	18099	912.809	3.1656	28.789	23153	912.809	3.1342	633.63	1	121.548
1	21853	912.811	3.8119	28.786	20643	912.811	3.1339	633.59	1	121.541
1	2282	912.912	0.4561	28.324	17593	912.912	3.083	626.94	1	120.265
1	4023	912.913	0.7521	28.549	20854	912.913	3.1078	630.19	1	120.888
1	945	912.913	0.2292	28.748	20846	912.913	3.1297	633.05	1	121.437
1	25360	912.914	4.4127	29.012	18650	912.914	3.1587	636.82	1	122.16
1	397	912.914	0.1279	28.73	19212	912.914	3.1277	632.79	1	121.387
1	26087	912.914	4.5403	28.468	21802	912.914	3.0989	629.02	1	120.664
1	6613	912.914	1.2021	28.641	19730	912.914	3.1179	631.51	1	121.142
1	14518	912.915	2.5411	28.618	17628	912.915	3.1154	631.18	1	121.078
1	20502	912.915	3.5787	28.501	18539	912.915	3.1025	629.49	1	120.754
1	27652	912.915	4.8069	28.457	18214	912.915	3.0977	628.86	1	120.633
1	3231	912.915	0.6157	28.755	19468	912.915	3.1305	633.15	1	121.456
1	12534	912.915	2.202	28.545	20428	912.915	3.1074	630.13	1	120.877
1	4522	912.916	0.8399	28.528	19534	912.916	3.1055	629.89	1	120.831
1	24891	912.916	4.3349	28.892	18615	912.916	3.1455	635.11	1	121.832
1	18958	912.916	3.3132	28.486	18043	912.916	3.1009	629.28	1	120.714
1	5487	912.917	1.0092	28.343	20141	912.917	3.0851	627.21	1	120.317
1	7690	912.917	1.3831	28.604	21503	912.917	3.1138	630.97	1	121.038
1	19593	912.917	3.4213	28.599	17853	912.917	3.1133	630.91	1	121.026
1	13383	912.917	2.3546	28.984	17717	912.917	3.1556	636.42	1	122.083
1	16466	912.917	2.8756	28.587	18339	912.917	3.112	630.74	1	120.994
1	1784	912.918	0.3637	28.723	18182	912.918	3.1269	632.68	1	121.366
1	2658	912.918	0.5166	28.707	19182	912.918	3.1252	632.46	1	121.324
1	22711	912.918	3.96	28.716	18245	912.918	3.1262	632.59	1	121.349
1	11428	912.918	2.0165	28.512	18088	912.918	3.1037	629.65	1	120.785
1	8435	912.919	1.5035	28.671	19176	912.919	3.1212	631.94	1	121.224
1	21553	912.92	3.7634	28.642	18728	912.92	3.118	631.52	1	121.143
1	18046	913.023	3.1559	28.725	18462	913.023	3.1272	632.72	1	121.373
1	19149	913.026	3.3458	28.648	17583	913.026	3.1187	631.61	1	121.161
1	12183	913.027	2.1424	28.704	21206	913.027	3.1248	632.41	1	121.314
1	20334	913.027	3.5517	28.755	20014	913.027	3.1304	633.14	1	121.454
1	25439	913.027	4.4293	28.625	18637	913.027	3.1162	631.28	1	121.097
1	15818	913.027	2.7689	28.486	17532	913.027	3.1009	629.28	1	120.714
1	14162	913.028	2.4876	28.551	17582	913.028	3.108	630.21	1	120.892
1	27155	913.028	4.7223	28.692	18967	913.028	3.1235	632.24	1	121.281
1	4524	913.028	0.8401	28.719	20983	913.028	3.1265	632.63	1	121.356
1	27757	913.028	4.8255	28.845	20712	913.028	3.1403	634.43	1	121.701
1	9775	913.028	1.7325	28.748	19629	913.028	3.1297	633.05	1	121.437
1	1266	913.029	0.2815	28.429	17893	913.029	3.0946	628.46	1	120.556
1	23112	913.029	4.0291	28.714	19941	913.029	3.1259	632.55	1	121.341
1	2797	913.031	0.5441	28.728	18007	913.031	3.1275	632.76	1	121.381
1	21964	913.135	3.8317	28.889	18994	913.135	3.1452	635.07	1	121.824
1	26149	913.137	4.5524	28.554	17731	913.137	3.1083	630.25	1	120.899
1	5694	913.137	1.0422	28.396	17633	913.137	3.091	627.99	1	120.466
1	20641	913.139	3.6059	28.74	18071	913.139	3.1288	632.93	1	121.413
1	25263	913.14	4.3948	28.754	17765	913.14	3.1303	633.13	1	121.452
1	6024	913.916	1.0963	28.776	19318	913.916	3.1327	633.44	1	121.51
1	20473	913.916	3.574	28.79	18128	913.916	3.1343	633.65	1	121.55
1	23201	913.918	4.0459	28.845	19725	913.918	3.1403	634.43	1	121.7
1	21025	913.919	3.6765	28.875	17784	913.919	3.1436	634.86	1	121.782
1	26282	913.923	4.5733	28.928	17801	913.923	3.1495	635.63	1	121.93
1	5872	914.022	1.0714	28.6	17642	914.022	3.1134	630.92	1	121.026
1	4675	914.025	0.8674	28.949	18291	914.025	3.1518	635.93	1	121.987
1	22193	914.025	3.8758	28.583	20128	914.025	3.1115	630.67	1	120.978
1	21157	914.026	3.6948	28.902	18692	914.026	3.1466	635.25	1	121.857
1	22892	914.026	3.9927	28.816	20551	914.026	3.1371	634.01	1	121.619
1	7196	914.026	1.2968	28.829	18671	914.026	3.1386	634.21	1	121.657
1	2387	914.026	0.4738	28.558	21210	914.026	3.1088	630.32	1	120.911
1	6464	914.027	1.1717	29.041	18243	914.027	3.1619	637.24	1	122.239
1	19478	914.028	3.4049	28.824	20375	914.028	3.138	634.13	1	121.642
1	27765	914.029	4.827	28.84	21057	914.029	3.1398	634.36	1	121.686
1	25302	914.03	4.4019	28.982	19777	914.03	3.1554	636.39	1	122.075
1	27282	914.03	4.7434	28.903	19436	914.03	3.1467	635.26	1	121.859
1	14344	914.03	2.5149	28.718	17882	914.03	3.1264	632.62	1	121.352
1	21808	914.031	3.8061	29.035	17593	914.031	3.1612	637.15	1	122.221
1	24328	914.032	4.2412	28.721	21537	914.032	3.1267	632.66	1	121.36
1	23575	914.036	4.1126	28.863	17973	914.036	3.1423	634.69	1	121.749
1	6276	914.132	1.1399	28.686	20384	914.132	3.1228	632.15	1	121.262
1	20747	914.133	3.6249	28.765	22225	914.133	3.1315	633.28	1	121.479
1	374	914.135	0.1253	29.007	18552	914.135	3.1581	636.75	1	122.144
1	3842	914.135	0.7208	28.901	18591	914.135	3.1465	635.24	1	121.855
1	2607	914.135	0.5065	28.862	19242	914.135	3.1422	634.68	1	121.747
1	10660	914.135	1.8848	28.867	20952	914.135	3.1427	634.74	1	121.759
1	17575	914.136	3.0715	29.244	19453	914.136	3.1842	640.14	1	122.795
1	23142	914.136	4.0328	28.869	24799	914.136	3.143	634.78	1	121.766
1	1565	914.136	0.3294	28.775	22218	914.136	3.1326	633.43	1	121.507
1	9643	914.137	1.7119	28.896	23398	914.137	3.1459	635.16	1	121.839
1	14953	914.137	2.619	28.914	20185	914.137	3.1479	635.42	1	121.889
1	13153	914.137	2.3093	28.856	18456	914.137	3.1415	634.59	1	121.73
1	18027	914.138	3.1533	28.621	19849	914.138	3.1157	631.22	1	121.083
1	5030	914.138	0.927	28.945	18009	914.138	3.1513	635.86	1	121.974
1	19034	914.138	3.3261	29.041	18929	914.138	3.1619	637.24	1	122.238
1	1054	914.138	0.2472	28.89	18756	914.138	3.1453	635.08	1	121.824
1	5489	914.138	1.0095	28.866	22557	914.138	3.1426	634.73	1	121.757
1	2153	914.139	0.4332	28.834	18616	914.139	3.1391	634.27	1	121.669
1	19433	914.139	3.3987	28.969	17827	914.139	3.154	636.21	1	122.041
1	16925	914.139	2.9584	29.047	17699	914.139	3.1625	637.32	1	122.254
1	23772	914.139	4.1455	28.785	17526	914.139	3.1337	633.57	1	121.534
1	27223	914.139	4.7324	28.805	19248	914.139	3.1359	633.86	1	121.59
1	6560	914.139	1.1907	28.646	19069	914.139	3.1184	631.57	1	121.151
1	7428	914.139	1.3405	28.745	18123	914.139	3.1293	632.99	1	121.423
1	15765	914.14	2.7596	28.898	21249	914.14	3.1462	635.2	1	121.847
1	11548	914.14	2.033	28.822	22010	914.14	3.1378	634.1	1	121.636
1	16396	914.14	2.8643	28.618	21493	914.14	3.1154	631.18	1	121.076
1	27705	914.14	4.8181	29.005	20061	914.14	3.1579	636.72	1	122.139
1	22009	914.14	3.8425	28.523	20151	914.14	3.1049	629.81	1	120.813
1	26381	914.14	4.589	29.144	20500	914.14	3.1732	638.71	1	122.52
1	25681	914.14	4.4711	28.576	24716	914.14	3.1107	630.57	1	120.959
1	13880	914.141	2.4389	28.962	19078	914.141	3.1532	636.11	1	122.022
1	18557	914.141	3.2457	28.905	19800	914.141	3.1469	635.29	1	121.864
1	19996	914.142	3.4925	28.831	20433	914.142	3.1388	634.23	1	121.661
1	12564	914.142	2.2072	29.119	19537	914.142	3.1705	638.36	1	122.453
1	8812	914.143	1.5697	28.803	21061	914.143	3.1357	633.83	1	121.584
1	18392	914.245	3.2208	28.987	23905	914.245	3.1559	636.46	1	122.088
1	11651	914.245	2.0503	28.787	23247	914.245	3.1339	633.59	1	121.538
1	741	914.246	0.1964	28.881	26102	914.246	3.1443	634.95	1	121.799
1	11145	914.246	1.9653	28.916	21128	914.246	3.1481	635.44	1	121.893
1	15263	914.246	2.6684	28.521	22530	914.246	3.1047	629.78	1	120.807
1	2786	914.246	0.542	28.932	24101	914.246	3.1499	635.68	1	121.939
1	137	914.246	0.0789	28.917	19902	914.246	3.1482	635.46	1	121.897
1	17845	914.246	3.1231	28.981	24412	914.246	3.1553	636.38	1	122.073
1	13387	914.246	2.3554	28.736	22407	914.246	3.1283	632.86	1	121.398
1	1557	914.246	0.327	28.88	22027	914.246	3.1442	634.94	1	121.797
1	7546	914.247	1.3604	28.775	22095	914.247	3.1326	633.43	1	121.507
1	4953	914.247	0.9166	28.849	24327	914.247	3.1408	634.49	1	121.711
1	26441	914.247	4.5999	28.985	20347	914.247	3.1557	636.43	1	122.083
1	5716	914.247	1.0449	28.866	23620	914.247	3.1426	634.73	1	121.757
1	6837	914.247	1.2421	29.012	26416	914.247	3.1587	636.82	1	122.157
1	10005	914.247	1.7743	28.743	24535	914.247	3.1291	632.97	1	121.419
1	8048	914.247	1.4427	28.798	26952	914.247	3.1352	633.76	1	121.571
1	22956	914.247	4.0036	28.672	25039	914.247	3.1213	631.95	1	121.223
1	28659	914.247	4.9662	29.209	23654	914.247	3.1804	639.64	1	122.698
1	25148	914.247	4.3791	28.822	19672	914.247	3.1378	634.1	1	121.636
1	23975	914.248	4.1769	28.983	18784	914.248	3.1555	636.41	1	122.079
1	16807	914.248	2.9375	28.807	21835	914.248	3.1361	633.88	1	121.594
1	8792	914.248	1.5666	28.746	20400	914.248	3.1294	633.01	1	121.427
1	12259	914.249	2.1559	29.069	26429	914.249	3.165	637.64	1	122.315
1	19969	914.249	3.4887	28.787	22256	914.249	3.1339	633.59	1	121.538
1	14041	914.249	2.4642	28.777	26297	914.249	3.1328	633.45	1	121.511
1	27194	914.249	4.7278	28.746	25086	914.249	3.1294	633.01	1	121.427
1	25839	914.249	4.4962	28.813	24551	914.249	3.1368	633.97	1	121.611
1	13098	914.249	2.2993	28.833	22758	914.249	3.139	634.26	1	121.666
1	3907	914.249	0.7321	28.957	20088	914.249	3.1526	636.03	1	122.006
1	28071	914.25	4.8754	28.817	24952	914.25	3.1372	634.02	1	121.62
1	10785	914.25	1.9037	29.01	19537	914.25	3.1585	636.8	1	122.154
1	19251	914.25	3.3657	28.753	21857	914.25	3.1302	633.11	1	121.446
1	16290	914.251	2.8475	28.717	23252	914.251	3.1262	632.59	1	121.346
1	14736	914.251	2.5832	28.688	20831	914.251	3.1231	632.19	1	121.269
1	6436	914.251	1.1674	28.622	20946	914.251	3.1158	631.23	1	121.085
1	3521	914.251	0.6639	28.77	19378	914.251	3.1321	633.36	1	121.494
1	24685	914.251	4.3021	28.783	18367	914.251	3.1335	633.54	1	121.528
1	21120	914.251	3.6907	28.962	20650	914.251	3.1532	636.11	1	122.021
1	15591	914.252	2.7271	28.906	19434	914.252	3.147	635.3	1	121.866
1	4660	914.256	0.8654	29.013	26793	914.256	3.1588	636.84	1	122.161
1	9268	914.256	1.646	28.632	19793	914.256	3.1169	631.38	1	121.114
1	1690	914.355	0.3492	28.806	28139	914.355	3.136	633.87	1	121.591
1	16526	914.356	2.8839	28.971	29049	914.356	3.1542	636.24	1	122.046
1	11465	914.356	2.0217	28.837	28891	914.356	3.1394	634.31	1	121.676
1	6824	914.356	1.2405	28.896	24772	914.356	3.1459	635.16	1	121.839
1	13890	914.357	2.4403	28.819	23496	914.357	3.1375	634.06	1	121.628
1	27611	914.357	4.7977	28.849	29579	914.357	3.1408	634.49	1	121.71
1	2997	914.358	0.5785	28.989	23342	914.358	3.1562	636.5	1	122.096
1	9159	914.358	1.6264	28.692	25412	914.358	3.1235	632.24	1	121.279
1	13166	914.359	2.312	28.932	24824	914.359	3.1499	635.68	1	121.939
1	5217	914.359	0.9562	28.814	31584	914.359	3.1369	633.99	1	121.614
1	9878	914.359	1.751	28.981	23121	914.359	3.1553	636.38	1	122.073
1	6103	914.359	1.1106	28.783	28869	914.359	3.1335	633.54	1	121.528
1	16226	914.359	2.8358	28.712	27014	914.359	3.1257	632.52	1	121.332
1	25400	914.359	4.4229	28.862	24837	914.359	3.1422	634.68	1	121.747
1	17050	914.359	2.9805	28.828	29061	914.359	3.1384	634.18	1	121.651
1	23265	914.36	4.059	28.828	26405	914.36	3.1384	634.18	1	121.651
1	8523	914.36	1.5197	28.877	24098	914.36	3.1438	634.88	1	121.785
1	749	914.36	0.1975	28.654	27340	914.36	3.1193	631.69	1	121.173
1	20356	914.36	3.5547	28.961	24867	914.36	3.1531	636.1	1	122.019
1	26753	914.36	4.6574	28.904	29292	914.36	3.1468	635.28	1	121.862
1	12091	914.36	2.1244	28.693	24475	914.36	3.1236	632.25	1	121.281
1	10468	914.36	1.8501	28.816	25408	914.36	3.1371	634.01	1	121.618
1	7453	914.36	1.3439	28.75	28952	914.36	3.1299	633.07	1	121.438
1	15147	914.361	2.6478	28.88	24073	914.361	3.1442	634.94	1	121.797
1	3546	914.361	0.6702	28.739	29931	914.361	3.1287	632.92	1	121.409
1	2447	914.361	0.4823	28.747	24999	914.361	3.1295	633.02	1	121.428
1	18028	914.361	3.1535	28.793	28539	914.361	3.1346	633.69	1	121.557
1	12438	914.361	2.185	28.866	26346	914.361	3.1426	634.73	1	121.756
1	8152	914.362	1.4615	29.009	24383	914.362	3.1584	636.79	1	122.152
1	22181	914.362	3.8741	28.735	30065	914.362	3.1282	632.85	1	121.396
1	21391	914.362	3.7352	28.973	30807	914.362	3.1544	636.26	1	122.05
1	26100	914.363	4.5418	28.857	25025	914.363	3.1416	634.6	1	121.731
1	19701	914.363	3.4412	28.797	23576	914.363	3.135	633.74	1	121.566
1	24104	914.363	4.2033	28.706	24337	914.363	3.125	632.43	1	121.315
1	14310	914.363	2.5092	28.614	23722	914.363	3.1149	631.11	1	121.062
1	28111	914.364	4.8801	28.896	31621	914.364	3.1459	635.16	1	121.839
1	15612	914.365	2.7306	28.868	27116	914.365	3.1428	634.75	1	121.76
1	4488	914.365	0.8341	28.844	30938	914.365	3.1402	634.42	1	121.697
1	18936	914.366	3.3099	28.818	22279	914.366	3.1373	634.04	1	121.624
1	6884	914.466	1.2494	29.037	31263	914.466	3.1614	637.18	1	122.226
1	5871	914.466	1.0713	28.984	29871	914.466	3.1556	636.42	1	122.08
1	4135	914.467	0.7739	28.983	33248	914.467	3.1555	636.41	1	122.078
1	6355	914.467	1.1537	28.787	31286	914.467	3.1339	633.59	1	121.537
1	2396	914.467	0.4754	28.845	29544	914.467	3.1403	634.43	1	121.699
1	23166	914.467	4.0368	28.954	36566	914.467	3.1523	635.99	1	121.998
1	653	914.468	0.177	28.791	29695	914.468	3.1344	633.66	1	121.551
1	26720	914.469	4.6507	28.877	30310	914.469	3.1438	634.88	1	121.785
1	11201	914.469	1.9729	28.864	29791	914.469	3.1424	634.7	1	121.75
1	2068	914.469	0.4186	28.75	28316	914.469	3.1299	633.07	1	121.438
1	28302	914.469	4.913	28.807	29138	914.469	3.1361	633.88	1	121.593
1	16524	914.469	2.8839	29.101	28227	914.469	3.1685	638.1	1	122.403
1	5184	914.47	0.9506	28.471	32554	914.47	3.0992	629.06	1	120.669
1	8539	914.47	1.5227	28.832	29026	914.47	3.1389	634.25	1	121.664
1	20095	914.47	3.5101	28.905	31054	914.47	3.1469	635.29	1	121.864
1	17176	914.47	2.9995	29.001	26385	914.47	3.1575	636.67	1	122.128
1	24704	914.47	4.3046	28.829	26677	914.47	3.1386	634.21	1	121.656
1	9886	914.47	1.753	28.91	30068	914.47	3.1475	635.37	1	121.879
1	9181	914.47	1.6299	28.71	31579	914.47	3.1255	632.5	1	121.328
1	26234	914.47	4.5649	28.754	34243	914.47	3.1303	633.13	1	121.449
1	27441	914.47	4.7723	28.932	31862	914.47	3.1499	635.68	1	121.938
1	3032	914.47	0.5842	28.928	31258	914.47	3.1494	635.61	1	121.925
1	1422	914.47	0.3039	28.968	30519	914.47	3.1538	636.19	1	122.036
1	21291	914.47	3.7167	28.75	26840	914.47	3.1299	633.07	1	121.438
1	7716	914.471	1.3882	28.944	30596	914.471	3.1512	635.85	1	121.971
1	21720	914.471	3.7893	28.913	30509	914.471	3.1478	635.41	1	121.887
1	14220	914.471	2.4954	28.844	27503	914.471	3.1402	634.42	1	121.697
1	12707	914.471	2.2327	28.911	30221	914.471	3.1476	635.38	1	121.881
1	12059	914.471	2.1198	28.734	29588	914.471	3.1281	632.84	1	121.394
1	18131	914.472	3.1702	28.971	32715	914.472	3.1542	636.24	1	122.046
1	19569	914.472	3.4174	28.956	25267	914.472	3.1525	636.02	1	122.004
1	18642	914.472	3.2595	28.992	23296	914.472	3.1565	636.54	1	122.103
1	14934	914.472	2.6165	28.705	27801	914.472	3.1249	632.42	1	121.313
1	19082	914.472	3.3337	28.89	24547	914.472	3.1453	635.08	1	121.823
1	13616	914.472	2.3922	28.741	29766	914.472	3.1289	632.94	1	121.413
1	24253	914.472	4.2293	28.812	28240	914.472	3.1367	633.96	1	121.608
1	25623	914.472	4.4612	28.891	29002	914.472	3.1454	635.09	1	121.825
1	25205	914.472	4.3869	28.78	27833	914.472	3.1332	633.5	1	121.52
1	15613	914.474	2.7307	29.018	27289	914.474	3.1593	636.9	1	122.172
1	9650	914.576	1.7127	29.026	30784	914.576	3.1602	637.02	1	122.195
1	2274	914.577	0.4548	28.692	31803	914.577	3.1235	632.24	1	121.278
1	3237	914.577	0.617	28.754	29147	914.577	3.1303	633.13	1	121.449
1	1585	914.578	0.3328	28.775	31797	914.578	3.1326	633.43	1	121.507
1	13277	914.578	2.3335	28.915	30657	914.578	3.148	635.43	1	121.89
1	7915	914.578	1.4194	29.011	32514	914.578	3.1586	636.81	1	122.155
1	8905	914.578	1.5881	28.872	30337	914.578	3.1433	634.82	1	121.773
1	14196	914.578	2.492	28.727	28269	914.578	3.1273	632.73	1	121.372
1	11876	914.579	2.0856	28.796	27237	914.579	3.1349	633.73	1	121.564
1	15487	914.579	2.7071	28.921	27128	914.579	3.1487	635.52	1	121.907
1	20735	914.579	3.6228	28.854	31779	914.579	3.1413	634.56	1	121.723
1	22073	914.579	3.8541	28.854	28058	914.579	3.1413	634.56	1	121.723
1	4018	914.58	0.7513	28.755	27441	914.58	3.1304	633.14	1	121.451
1	18947	914.58	3.3119	28.938	28009	914.58	3.1505	635.76	1	121.954
1	6408	914.58	1.1612	28.94	36054	914.58	3.1508	635.8	1	121.961
1	22994	914.58	4.0099	28.927	27647	914.58	3.1493	635.6	1	121.923
1	26209	914.58	4.5609	28.95	26917	914.58	3.1519	635.94	1	121.988
1	10818	914.58	1.9104	28.735	29059	914.58	3.1282	632.85	1	121.395
1	5078	914.58	0.9355	28.763	32853	914.58	3.1313	633.26	1	121.474
1	16065	914.58	2.8113	28.787	30607	914.58	3.1339	633.59	1	121.537
1	7240	914.581	1.304	28.634	28367	914.581	3.1171	631.4	1	121.117
1	4412	914.581	0.8196	28.774	31093	914.581	3.1325	633.41	1	121.503
1	10491	914.581	1.8533	28.895	30091	914.581	3.1458	635.15	1	121.836
1	28580	914.581	4.9599	29.017	27984	914.581	3.1592	636.89	1	122.17
1	11259	914.582	1.9842	29.004	30553	914.582	3.1578	636.71	1	122.136
1	12679	914.582	2.2273	28.973	30416	914.582	3.1544	636.26	1	122.049
1	720	914.582	0.193	28.855	33015	914.582	3.1414	634.57	1	121.725
1	18212	914.583	3.1873	29.104	30053	914.583	3.1688	638.14	1	122.41
1	26757	914.583	4.6578	28.896	27502	914.583	3.1459	635.16	1	121.838
1	24926	914.583	4.3404	28.988	30409	914.583	3.156	636.47	1	122.09
1	27751	914.583	4.825	28.818	28842	914.583	3.1373	634.04	1	121.624
1	16890	914.584	2.9497	28.776	28121	914.584	3.1327	633.44	1	121.508
1	8335	914.584	1.4913	28.764	26469	914.584	3.1314	633.27	1	121.476
1	24262	914.584	4.231	28.854	29521	914.584	3.1413	634.56	1	121.723
1	3600	914.584	0.6802	28.878	29174	914.584	3.1439	634.9	1	121.789
1	25442	914.585	4.4298	28.927	31524	914.585	3.1493	635.6	1	121.923
1	13642	914.585	2.3963	29.038	30969	914.585	3.1615	637.19	1	122.228
1	21288	914.585	3.7163	28.535	28730	914.585	3.1062	629.98	1	120.845
1	19999	914.585	3.4931	28.991	26680	914.585	3.1564	636.53	1	122.101
1	17744	914.585	3.1016	28.857	28973	914.585	3.1416	634.6	1	121.731
1	19412	914.585	3.3947	28.814	24545	914.585	3.1369	633.99	1	121.614
1	14675	914.586	2.5709	28.953	28868	914.586	3.1522	635.98	1	121.996
1	14353	914.688	2.516	28.886	26281	914.688	3.1448	635.02	1	121.811
1	4265	914.689	0.7924	28.774	31743	914.689	3.1325	633.41	1	121.503
1	803	914.69	0.2075	28.803	36417	914.69	3.1357	633.83	1	121.583
1	7395	914.69	1.3352	28.76	34359	914.69	3.131	633.22	1	121.466
1	12617	914.69	2.2162	28.935	30914	914.69	3.1502	635.72	1	121.946
1	2337	914.69	0.4655	28.85	28251	914.69	3.1409	634.51	1	121.714
1	5496	914.69	1.0111	29.036	27998	914.69	3.1613	637.16	1	122.222
1	6026	914.69	1.0966	28.975	30417	914.69	3.1546	636.29	1	122.055
1	3301	914.691	0.6285	28.793	38707	914.691	3.1346	633.69	1	121.556
1	10238	914.691	1.8128	29.02	32230	914.691	3.1596	636.94	1	122.18
1	8844	914.691	1.5769	28.773	28350	914.691	3.1324	633.4	1	121.501
1	15268	914.691	2.6693	28.567	32358	914.691	3.1097	630.43	1	120.931
1	8121	914.692	1.4553	28.962	27462	914.692	3.1532	636.11	1	122.02
1	11137	914.692	1.9638	29.005	34633	914.692	3.1579	636.72	1	122.137
1	17212	914.692	3.004	28.891	32782	914.692	3.1454	635.09	1	121.825
1	59	914.692	0.071	29.026	35739	914.692	3.1602	637.02	1	122.195
1	10648	914.692	1.8828	28.722	32874	914.692	3.1268	632.67	1	121.361
1	22129	914.692	3.8654	28.84	30621	914.692	3.1398	634.36	1	121.685
1	22696	914.692	3.9568	28.66	34311	914.692	3.12	631.78	1	121.19
1	25291	914.693	4.4001	29.052	33180	914.693	3.1631	637.4	1	122.268
1	26391	914.693	4.5903	28.873	32313	914.693	3.1434	634.83	1	121.775
1	4884	914.693	0.905	28.91	33291	914.693	3.1475	635.37	1	121.878
1	23904	914.693	4.1666	28.915	30059	914.693	3.148	635.43	1	121.89
1	24665	914.693	4.2996	29.015	31636	914.693	3.159	636.86	1	122.164
1	6796	914.693	1.2349	28.918	33981	914.693	3.1483	635.47	1	121.898
1	18549	914.693	3.2444	28.978	30858	914.693	3.1549	636.33	1	122.063
1	13058	914.693	2.292	28.91	28678	914.693	3.1475	635.37	1	121.878
1	1375	914.693	0.2979	28.76	37038	914.693	3.131	633.22	1	121.466
1	27995	914.693	4.8622	28.821	38613	914.693	3.1377	634.09	1	121.633
1	16426	914.693	2.8681	28.617	38264	914.693	3.1152	631.15	1	121.069
1	19128	914.693	3.3418	28.874	32979	914.693	3.1435	634.85	1	121.779
1	20685	914.694	3.6141	28.845	31266	914.694	3.1403	634.43	1	121.698
1	14788	914.694	2.5931	29.098	30203	914.694	3.1681	638.05	1	122.393
1	13635	914.695	2.3951	28.977	35174	914.695	3.1548	636.32	1	122.061
1	19750	914.695	3.447	28.953	31438	914.695	3.1522	635.98	1	121.995
1	21640	914.696	3.7759	28.923	32795	914.696	3.1489	635.55	1	121.913
1	3081	914.798	0.592	28.879	37291	914.798	3.144	634.91	1	121.79
1	8181	914.8	1.467	29.067	29289	914.8	3.1647	637.6	1	122.306
1	18284	914.8	3.2022	28.843	26696	914.8	3.1401	634.4	1	121.692
1	14377	914.8	2.52	28.892	29387	914.8	3.1455	635.11	1	121.828
1	20792	914.801	3.6348	28.979	29865	914.801	3.155	636.34	1	122.064
1	10488	914.801	1.853	28.968	34284	914.801	3.1538	636.19	1	122.036
1	32	914.801	0.0664	28.996	33601	914.801	3.1569	636.59	1	122.112
1	8958	914.801	1.5963	28.804	33235	914.801	3.1358	633.84	1	121.585
1	11011	914.801	1.9404	28.805	33143	914.801	3.1359	633.86	1	121.589
1	15690	914.802	2.7475	28.84	32813	914.802	3.1398	634.36	1	121.685
1	7544	914.802	1.3601	28.806	33033	914.802	3.136	633.87	1	121.591
1	15006	914.802	2.6265	29.004	27252	914.802	3.1578	636.71	1	122.135
1	20199	914.802	3.5258	28.782	34219	914.802	3.1334	633.53	1	121.525
1	3657	914.802	0.6915	28.919	29172	914.802	3.1484	635.48	1	121.899
1	13767	914.802	2.4185	28.942	27592	914.802	3.151	635.82	1	121.965
1	2066	914.802	0.4181	28.922	35687	914.802	3.1488	635.54	1	121.911
1	9899	914.802	1.755	28.949	33388	914.802	3.1517	635.91	1	121.982
1	6252	914.802	1.137	28.781	32788	914.802	3.1333	633.52	1	121.523
1	16852	914.802	2.9456	28.904	30823	914.802	3.1468	635.28	1	121.861
1	689	914.803	0.1849	28.534	34880	914.803	3.1061	629.96	1	120.84
1	28155	914.803	4.8877	28.948	34464	914.803	3.1516	635.9	1	121.98
1	26178	914.803	4.5555	29.205	30095	914.803	3.1799	639.58	1	122.686
1	24900	914.804	4.3359	28.848	38013	914.804	3.1406	634.47	1	121.706
1	27406	914.804	4.7664	28.943	33732	914.804	3.1511	635.84	1	121.968
1	11901	914.804	2.0913	28.773	31310	914.804	3.1324	633.4	1	121.5
1	5364	914.804	0.9866	28.848	27955	914.804	3.1406	634.47	1	121.706
1	17413	914.804	3.0436	28.719	29166	914.804	3.1264	632.62	1	121.351
1	6771	914.804	1.2311	28.962	31418	914.804	3.1532	636.11	1	122.02
1	4858	914.804	0.9004	28.908	28368	914.804	3.1472	635.33	1	121.871
1	23682	914.804	4.1301	29.038	28252	914.804	3.1615	637.19	1	122.227
1	4356	914.805	0.8116	28.779	29218	914.805	3.133	633.48	1	121.516
1	21832	914.805	3.8089	28.681	27348	914.805	3.1223	632.08	1	121.247
1	18896	914.806	3.3033	28.799	32025	914.806	3.1352	633.76	1	121.569
1	19682	914.806	3.4386	28.906	27092	914.806	3.147	635.3	1	121.865
1	16116	914.806	2.8193	29.158	31354	914.806	3.1747	638.9	1	122.555
1	22663	914.807	3.9498	28.94	31440	914.807	3.1508	635.8	1	121.961
1	24375	914.808	4.2492	28.909	31203	914.808	3.1473	635.34	1	121.872
1	13342	914.808	2.3466	28.696	28627	914.808	3.1239	632.29	1	121.287
1	5925	914.909	1.0799	28.953	29523	914.909	3.1522	635.98	1	121.995
1	4963	914.909	0.9173	28.709	27439	914.909	3.1253	632.47	1	121.322
1	18243	914.91	3.194	29.007	28537	914.91	3.1581	636.75	1	122.143
1	6987	914.91	1.2649	28.947	35258	914.91	3.1515	635.89	1	121.978
1	822	914.91	0.2103	28.846	35218	914.91	3.1404	634.44	1	121.7
1	27999	914.91	4.8626	29.047	26140	914.91	3.1625	637.32	1	122.252
1	20777	914.911	3.6315	29.008	30975	914.911	3.1582	636.76	1	122.145
1	12147	914.911	2.1376	28.841	22873	914.911	3.1399	634.38	1	121.688
1	6322	914.911	1.1465	28.803	29895	914.911	3.1357	633.83	1	121.583
1	25051	914.912	4.3637	28.703	27780	914.912	3.1247	632.39	1	121.306
1	9171	914.912	1.6286	29.028	32448	914.912	3.1604	637.05	1	122.2
1	16	914.912	0.0607	28.986	27729	914.912	3.1558	636.45	1	122.085
1	20153	914.912	3.5196	28.842	29520	914.912	3.14	634.39	1	121.69
1	21811	914.913	3.8064	28.913	29454	914.913	3.1478	635.41	1	121.886
1	1962	914.913	0.3995	29.039	28817	914.913	3.1616	637.2	1	122.229
1	5371	914.913	0.9885	28.901	29117	914.913	3.1465	635.24	1	121.853
1	26383	914.913	4.5893	29.199	28380	914.913	3.1792	639.49	1	122.668
1	10559	914.913	1.8645	28.754	30169	914.913	3.1303	633.13	1	121.448
1	25890	914.913	4.506	29.058	27273	914.913	3.1637	637.47	1	122.281
1	23159	914.913	4.0363	28.874	33176	914.913	3.1435	634.85	1	121.778
1	3035	914.914	0.5848	29.129	30055	914.914	3.1715	638.49	1	122.477
1	14920	914.914	2.6144	28.808	33122	914.914	3.1362	633.89	1	121.594
1	12939	914.914	2.2728	28.702	29577	914.914	3.1246	632.38	1	121.304
1	508	914.914	0.1495	28.994	29282	914.914	3.1567	636.56	1	122.106
1	8533	914.914	1.522	28.689	30973	914.914	3.1231	632.19	1	121.268
1	16685	914.914	2.9145	28.924	26266	914.914	3.149	635.56	1	121.914
1	11197	914.915	1.9721	28.887	32828	914.915	3.1449	635.03	1	121.813
1	21470	914.915	3.7512	29.046	27006	914.915	3.1624	637.31	1	122.25
1	4394	914.915	0.8175	28.802	33702	914.915	3.1356	633.82	1	121.581
1	22498	914.915	3.9217	28.79	30364	914.915	3.1343	633.65	1	121.548
1	17506	914.915	3.06	28.79	30140	914.915	3.1343	633.65	1	121.548
1	2534	914.915	0.4955	28.922	31175	914.915	3.1488	635.54	1	121.911
1	28689	914.915	4.9705	28.883	29356	914.915	3.1445	634.98	1	121.803
1	7664	914.916	1.3792	28.963	30528	914.916	3.1533	636.12	1	122.022
1	27153	914.916	4.7222	28.882	28639	914.916	3.1444	634.96	1	121.799
1	15851	914.916	2.7741	28.743	39958	914.916	3.1291	632.97	1	121.418
1	19541	914.917	3.4127	29.103	32591	914.917	3.1687	638.12	1	122.406
1	24634	914.917	4.2943	29.073	26038	914.917	3.1654	637.7	1	122.325
1	13843	914.918	2.432	28.657	29705	914.918	3.1196	631.73	1	121.18
1	26619	914.918	4.6335	28.888	27727	914.918	3.145	635.04	1	121.815
1	18799	914.918	3.2881	28.688	34279	914.918	3.123	632.17	1	121.264
1	23874	914.918	4.1633	28.931	30841	914.918	3.1498	635.67	1	121.936
1	3611	914.918	0.6823	28.938	31723	914.918	3.1505	635.76	1	121.953
1	26242	915.019	4.5668	28.936	26493	915.019	3.1503	635.73	1	121.947
1	20571	915.021	3.5905	28.954	34625	915.021	3.1523	635.99	1	121.997
1	7238	915.022	1.3037	28.808	27163	915.022	3.1362	633.89	1	121.594
1	1260	915.023	0.2805	28.928	28525	915.023	3.1494	635.61	1	121.924
1	7865	915.023	1.4116	28.839	31864	915.023	3.1396	634.34	1	121.68
1	3348	915.023	0.6352	29.014	29254	915.023	3.1589	636.85	1	122.162
1	25848	915.024	4.499	28.881	24442	915.024	3.1443	634.95	1	121.797
1	21049	915.024	3.6792	28.687	23809	915.024	3.1229	632.16	1	121.262
1	122	915.024	0.0768	28.845	29745	915.024	3.1403	634.43	1	121.697
1	24187	915.024	4.2159	28.73	33373	915.024	3.1277	632.79	1	121.383
1	17929	915.024	3.1378	29.003	28236	915.024	3.1577	636.69	1	122.131
1	12972	915.024	2.2779	28.838	22642	915.024	3.1395	634.32	1	121.676
1	13634	915.025	2.3951	28.946	33936	915.025	3.1514	635.87	1	121.974
1	6175	915.025	1.1229	29.104	32293	915.025	3.1688	638.14	1	122.409
1	5554	915.025	1.0212	28.873	29055	915.025	3.1434	634.83	1	121.774
1	10109	915.025	1.7936	28.868	35301	915.025	3.1428	634.75	1	121.759
1	3958	915.025	0.7403	28.964	29603	915.025	3.1534	636.13	1	122.024
1	16919	915.025	2.9565	28.8	28934	915.025	3.1354	633.79	1	121.575
1	5084	915.025	0.9364	28.915	25523	915.025	3.148	635.43	1	121.889
1	11723	915.025	2.0613	28.744	26691	915.025	3.1292	632.98	1	121.419
1	15216	915.026	2.6603	28.994	32314	915.026	3.1567	636.56	1	122.106
1	12432	915.026	2.1837	28.791	31687	915.026	3.1344	633.66	1	121.55
1	9058	915.026	1.6112	28.78	28341	915.026	3.1332	633.5	1	121.519
1	26775	915.026	4.6604	28.895	30124	915.026	3.1458	635.15	1	121.836
1	23567	915.026	4.1116	28.702	24501	915.026	3.1246	632.38	1	121.304
1	10931	915.026	1.9273	28.869	32759	915.026	3.1429	634.77	1	121.763
1	27796	915.026	4.8321	28.88	33456	915.026	3.1442	634.94	1	121.795
1	2711	915.026	0.5276	28.884	30265	915.026	3.1446	634.99	1	121.805
1	8388	915.026	1.4973	28.894	28761	915.026	3.1457	635.13	1	121.832
1	532	915.027	0.1552	29.011	32061	915.027	3.1586	636.81	1	122.154
1	23018	915.027	4.0138	28.965	26799	915.027	3.1535	636.15	1	122.027
1	21764	915.027	3.7972	28.865	26915	915.027	3.1425	634.72	1	121.753
1	27196	915.028	4.7279	28.86	28827	915.028	3.142	634.65	1	121.74
1	4517	915.028	0.8394	28.636	26342	915.028	3.1173	631.43	1	121.122
1	22432	915.028	3.9127	28.882	28731	915.028	3.1444	634.96	1	121.799
1	19905	915.028	3.4785	28.856	30211	915.028	3.1415	634.59	1	121.728
1	14493	915.029	2.5354	28.638	25968	915.029	3.1175	631.45	1	121.126
1	25061	915.03	4.3664	28.659	24429	915.03	3.1198	631.75	1	121.183
1	20548	915.13	3.5867	28.967	26081	915.13	3.1537	636.17	1	122.031
1	11849	915.131	2.0822	29.098	21890	915.131	3.1681	638.05	1	122.392
1	1465	915.132	0.3122	28.812	24721	915.132	3.1367	633.96	1	121.607
1	18990	915.132	3.318	29.013	24324	915.132	3.1588	636.84	1	122.16
1	2332	915.132	0.4644	28.903	26810	915.132	3.1467	635.26	1	121.856
1	24250	915.132	4.2291	28.683	24701	915.132	3.1225	632.11	1	121.252
1	22048	915.133	3.8504	28.829	23664	915.133	3.1385	634.19	1	121.651
1	21337	915.133	3.7249	28.723	22987	915.133	3.1269	632.68	1	121.362
1	8919	915.133	1.5904	28.715	23810	915.133	3.126	632.56	1	121.339
1	28705	915.133	4.9747	29.142	22901	915.133	3.173	638.68	1	122.513
1	26323	915.133	4.5782	28.859	22103	915.133	3.1418	634.62	1	121.734
1	16374	915.134	2.861	28.938	23621	915.134	3.1505	635.76	1	121.952
1	3206	915.134	0.6131	28.614	28104	915.134	3.1149	631.11	1	121.06
1	7952	915.134	1.4248	28.874	32134	915.134	3.1435	634.85	1	121.778
1	25532	915.134	4.4464	28.673	26535	915.134	3.1214	631.96	1	121.223
1	9661	915.134	1.715	28.88	24601	915.134	3.1442	634.94	1	121.795
1	14716	915.134	2.5803	28.972	22605	915.134	3.1543	636.25	1	122.046
1	3754	915.135	0.7058	28.694	22134	915.135	3.1237	632.26	1	121.281
1	12502	915.135	2.195	28.879	21310	915.135	3.144	634.91	1	121.789
1	13334	915.135	2.3456	28.804	25834	915.135	3.1358	633.84	1	121.584
1	15393	915.135	2.6889	28.778	25574	915.135	3.1329	633.46	1	121.511
1	19486	915.135	3.4057	28.99	23530	915.135	3.1563	636.51	1	122.096
1	5619	915.135	1.0322	28.94	24706	915.135	3.1508	635.8	1	121.96
1	5079	915.135	0.9356	28.853	27798	915.135	3.1412	634.55	1	121.72
1	14101	915.135	2.4751	28.997	26299	915.135	3.157	636.6	1	122.114
1	22985	915.135	4.0088	28.82	25451	915.135	3.1376	634.08	1	121.63
1	6644	915.135	1.2084	28.762	23631	915.135	3.1312	633.24	1	121.469
1	23675	915.136	4.1294	28.756	27131	915.136	3.1305	633.15	1	121.452
1	28301	915.136	4.9129	28.812	26064	915.136	3.1367	633.96	1	121.607
1	702	915.136	0.1878	28.767	26479	915.136	3.1317	633.31	1	121.482
1	17900	915.137	3.1342	29.111	23196	915.137	3.1696	638.24	1	122.428
1	4401	915.138	0.8182	28.894	33221	915.138	3.1457	635.13	1	121.832
1	16833	915.138	2.9417	29.068	26833	915.138	3.1648	637.62	1	122.309
1	27845	915.138	4.8401	28.972	26018	915.138	3.1543	636.25	1	122.046
1	27083	915.139	4.7098	28.918	24683	915.139	3.1483	635.47	1	121.897
1	10548	915.139	1.8623	28.772	24134	915.139	3.1323	633.39	1	121.498
1	22494	915.14	3.9212	28.996	24627	915.14	3.1569	636.59	1	122.112
1	14851	915.14	2.6051	28.839	21858	915.14	3.1396	634.34	1	121.68
1	18248	915.14	3.1946	28.817	21175	915.14	3.1372	634.02	1	121.619
1	20978	915.141	3.6696	29.036	26934	915.141	3.1613	637.16	1	122.221
1	26154	915.243	4.5528	28.814	22151	915.243	3.1369	633.99	1	121.613
1	9597	915.244	1.7042	28.797	22293	915.244	3.135	633.74	1	121.565
1	15498	915.244	2.709	29.04	17876	915.244	3.1617	637.21	1	122.23
1	10959	915.244	1.9312	28.79	24185	915.244	3.1342	633.63	1	121.544
1	567	915.244	0.1592	28.655	25396	915.244	3.1194	631.7	1	121.173
1	19982	915.244	3.4904	29.092	19757	915.244	3.1675	637.97	1	122.376
1	1732	915.245	0.3565	28.75	25315	915.245	3.1298	633.06	1	121.434
1	27351	915.245	4.7576	28.862	22643	915.245	3.1422	634.68	1	121.745
1	6115	915.245	1.1122	28.854	20817	915.245	3.1413	634.56	1	121.722
1	12032	915.245	2.1143	28.727	23071	915.245	3.1273	632.73	1	121.371
1	9081	915.245	1.6146	29.011	18023	915.245	3.1586	636.81	1	122.154
1	19292	915.245	3.373	29.045	23255	915.245	3.1623	637.29	1	122.246
1	7302	915.245	1.3153	29.003	20349	915.245	3.1577	636.69	1	122.131
1	12837	915.246	2.2556	28.893	22008	915.246	3.1456	635.12	1	121.829
1	5683	915.246	1.0403	28.738	20923	915.246	3.1285	632.89	1	121.402
1	1213	915.246	0.2752	28.943	26497	915.246	3.1511	635.84	1	121.968
1	8044	915.246	1.442	28.747	24968	915.246	3.1295	633.02	1	121.427
1	24315	915.246	4.2389	28.888	24799	915.246	3.145	635.04	1	121.814
1	18932	915.246	3.3092	29.053	24469	915.246	3.1632	637.41	1	122.269
1	20693	915.246	3.6151	28.955	24147	915.246	3.1524	636	1	121.998
1	3826	915.246	0.7181	29.018	27620	915.246	3.1593	636.9	1	122.171
1	6602	915.246	1.1992	28.909	22517	915.246	3.1473	635.34	1	121.872
1	18301	915.247	3.2055	28.933	22790	915.247	3.15	635.69	1	121.939
1	22059	915.247	3.8524	28.715	22726	915.247	3.126	632.56	1	121.338
1	17711	915.247	3.0951	28.842	21923	915.247	3.14	634.39	1	121.689
1	2256	915.247	0.4521	28.807	21672	915.247	3.1361	633.88	1	121.592
1	22790	915.247	3.9747	28.758	20470	915.247	3.1307	633.18	1	121.457
1	2679	915.247	0.5194	28.822	24090	915.247	3.1378	634.1	1	121.634
1	27861	915.247	4.8419	28.963	21109	915.247	3.1533	636.12	1	122.021
1	10608	915.248	1.8738	28.746	20558	915.248	3.1294	633.01	1	121.425
1	16630	915.248	2.9028	28.904	20625	915.248	3.1468	635.28	1	121.86
1	14023	915.249	2.4618	28.713	22620	915.249	3.1258	632.54	1	121.335
1	7607	915.249	1.3714	28.636	24380	915.249	3.1173	631.43	1	121.122
1	21559	915.249	3.7646	29.123	22883	915.249	3.1709	638.41	1	122.46
1	25550	915.25	4.4492	28.805	21964	915.25	3.1359	633.86	1	121.588
1	4717	915.25	0.8752	28.936	21117	915.25	3.1503	635.73	1	121.946
1	15080	915.25	2.637	28.763	19502	915.25	3.1313	633.26	1	121.473
1	23738	915.25	4.1397	29.018	22230	915.25	3.1593	636.9	1	122.171
1	16072	915.251	2.8129	28.717	21802	915.251	3.1262	632.59	1	121.344
1	28358	915.251	4.9268	29.156	18267	915.251	3.1745	638.88	1	122.551
1	21187	915.251	3.6995	28.804	22447	915.251	3.1358	633.84	1	121.584
1	228	915.354	0.0978	29.111	19840	915.354	3.1696	638.24	1	122.428
1	18292	915.354	3.204	29.157	23405	915.354	3.1746	638.89	1	122.552
1	1038	915.354	0.2448	28.959	23188	915.354	3.1528	636.06	1	122.01
1	1875	915.355	0.3831	28.951	20835	915.355	3.152	635.95	1	121.988
1	20319	915.355	3.5475	28.866	20023	915.355	3.1426	634.73	1	121.754
1	10616	915.355	1.8759	28.952	19204	915.355	3.1521	635.97	1	121.992
1	6231	915.355	1.1336	28.866	19301	915.355	3.1426	634.73	1	121.754
1	14006	915.355	2.4578	28.92	17906	915.355	3.1485	635.5	1	121.902
1	2541	915.355	0.4964	28.748	24966	915.355	3.1296	633.03	1	121.428
1	22414	915.356	3.9106	28.919	19323	915.356	3.1484	635.48	1	121.898
1	9925	915.356	1.7581	28.858	18749	915.356	3.1417	634.61	1	121.731
1	13171	915.356	2.3137	28.777	19356	915.356	3.1328	633.45	1	121.509
1	21798	915.357	3.8032	29.099	19945	915.357	3.1682	638.06	1	122.393
1	3921	915.357	0.7344	28.958	18797	915.357	3.1527	636.04	1	122.006
1	8595	915.357	1.5332	28.933	18263	915.357	3.15	635.69	1	121.939
1	26289	915.357	4.5739	28.911	21445	915.357	3.1476	635.38	1	121.879
1	21179	915.357	3.698	28.999	18711	915.357	3.1572	636.63	1	122.119
1	15749	915.357	2.7574	29.025	19099	915.357	3.1601	637.01	1	122.192
1	27960	915.357	4.8572	28.672	21936	915.357	3.1213	631.95	1	121.221
1	12579	915.357	2.2095	28.844	21157	915.357	3.1402	634.42	1	121.695
1	22820	915.358	3.9785	28.993	17729	915.358	3.1566	636.55	1	122.103
1	16592	915.358	2.8958	28.768	22852	915.358	3.1318	633.32	1	121.484
1	24093	915.358	4.2007	28.883	19484	915.358	3.1445	634.98	1	121.802
1	17514	915.358	3.0615	28.957	21061	915.358	3.1526	636.03	1	122.004
1	15162	915.358	2.6499	28.727	21400	915.358	3.1273	632.73	1	121.371
1	7146	915.358	1.2886	28.881	21228	915.358	3.1443	634.95	1	121.797
1	27090	915.359	4.7111	28.815	21715	915.359	3.137	634	1	121.614
1	7882	915.359	1.4138	29.042	20096	915.359	3.162	637.25	1	122.238
1	5401	915.359	0.9927	28.769	20095	915.359	3.1319	633.33	1	121.486
1	3319	915.359	0.6315	28.994	19416	915.359	3.1567	636.56	1	122.105
1	14431	915.359	2.5269	28.841	20993	915.359	3.1399	634.38	1	121.687
1	19008	915.359	3.3211	28.696	21022	915.359	3.1239	632.29	1	121.286
1	24761	915.36	4.3142	28.793	18625	915.36	3.1346	633.69	1	121.555
1	23527	915.362	4.1046	28.781	19347	915.362	3.1333	633.52	1	121.522
1	11238	915.363	1.9806	29.061	18378	915.363	3.1641	637.53	1	122.291
1	8077	915.464	1.4466	28.614	17664	915.464	3.1149	631.11	1	121.06
1	23353	915.464	4.0737	29.04	19768	915.464	3.1617	637.21	1	122.23
1	11717	915.465	2.0608	28.953	20708	915.465	3.1522	635.98	1	121.994
1	20444	915.468	3.5705	28.815	18207	915.468	3.137	634	1	121.614
1	5096	915.468	0.9381	29.214	20744	915.468	3.1809	639.71	1	122.709
1	24225	915.469	4.2226	28.922	18044	915.469	3.1488	635.54	1	121.91
1	21743	915.469	3.7933	28.907	20823	915.469	3.1471	635.31	1	121.865
1	4444	915.47	0.8256	29.029	18391	915.47	3.1605	637.06	1	122.201
1	683	915.47	0.1834	29.006	18350	915.47	3.158	636.73	1	122.138
1	24689	915.47	4.3023	28.658	17667	915.47	3.1197	631.74	1	121.181
1	18853	915.47	3.2968	28.766	17738	915.47	3.1316	633.29	1	121.478
1	3841	915.47	0.7205	28.873	19347	915.47	3.1434	634.83	1	121.773
1	2666	915.47	0.518	28.89	18190	915.47	3.1452	635.07	1	121.819
1	7235	915.471	1.3034	29.109	22049	915.471	3.1693	638.2	1	122.42
1	25840	915.471	4.4962	28.93	18527	915.471	3.1496	635.64	1	121.929
1	12155	915.472	2.1391	29.045	22947	915.472	3.1623	637.29	1	122.245
1	19521	915.473	3.4106	29.025	17724	915.473	3.1601	637.01	1	122.192
1	21008	915.474	3.6742	29.019	18585	915.474	3.1594	636.92	1	122.174
1	4297	915.578	0.8006	28.866	19038	915.578	3.1426	634.73	1	121.754
1	17619	915.579	3.0783	28.804	17843	915.579	3.1358	633.84	1	121.583
1	21055	915.584	3.6797	28.887	18024	915.584	3.1449	635.03	1	121.811
1	21340	920.251	3.7253	28.843	18267	920.251	3.14	634.39	1	121.68
1	18756	920.362	3.2778	28.919	17847	920.362	3.1483	635.47	1	121.886
1	21582	920.364	3.7676	29.208	17512	920.364	3.1801	639.6	1	122.679
1	21647	920.472	3.7768	28.774	18988	920.472	3.1324	633.4	1	121.489
1	19634	920.474	3.4281	29.282	18679	920.474	3.1882	640.65	1	122.88
1	26742	920.582	4.6556	28.887	20113	920.582	3.1448	635.02	1	121.8
1	28183	920.695	4.8926	28.714	17597	920.695	3.1258	632.54	1	121.324
1	5772	929.001	1.0547	65.75	17846	929.001	7.2095	1084.39	1	207.963
1	11985	929.002	2.106	65.851	18635	929.002	7.2206	1085.47	1	208.17
1	2667	929.003	0.518	65.117	19798	929.003	7.1399	1077.63	1	206.667
1	24176	929.003	4.2139	65.78	18762	929.003	7.2128	1084.71	1	208.024
1	7768	929.004	1.3952	65.916	18908	929.004	7.2278	1086.16	1	208.302
1	27056	929.005	4.7062	65.78	20898	929.005	7.2128	1084.71	1	208.024
1	10679	929.005	1.8868	65.783	17553	929.005	7.2132	1084.75	1	208.032
1	12515	929.005	2.1985	65.659	19256	929.005	7.1995	1083.42	1	207.777
1	21061	929.005	3.6812	65.66	21774	929.005	7.1996	1083.43	1	207.779
1	22437	929.005	3.9133	66.016	18173	929.005	7.2388	1087.23	1	208.508
1	1653	929.005	0.3435	65.621	20208	929.005	7.1953	1083.01	1	207.698
1	13828	929.005	2.4289	65.779	17635	929.005	7.2127	1084.7	1	208.022
1	23321	929.005	4.0698	65.801	21064	929.005	7.2151	1084.93	1	208.067
1	10108	929.005	1.7933	65.633	18126	929.005	7.1967	1083.15	1	207.725
1	22821	929.005	3.9785	65.749	17573	929.005	7.2094	1084.38	1	207.961
1	18439	929.006	3.229	65.572	18239	929.006	7.1899	1082.49	1	207.599
1	27934	929.006	4.8525	66.046	22057	929.006	7.2421	1087.55	1	208.569
1	23834	929.006	4.1559	65.932	20127	929.006	7.2295	1086.33	1	208.335
1	17152	929.006	2.9951	65.745	18581	929.006	7.209	1084.34	1	207.953
1	21648	929.006	3.7771	65.651	19154	929.006	7.1986	1083.33	1	207.76
1	26151	929.006	4.5526	65.577	22220	929.006	7.1905	1082.55	1	207.61
1	9296	929.007	1.6506	65.817	17968	929.007	7.2169	1085.11	1	208.101
1	16367	929.007	2.8602	65.505	18137	929.007	7.1826	1081.78	1	207.462
1	19432	929.008	3.3984	65.754	20352	929.008	7.21	1084.44	1	207.973
1	15482	929.008	2.7062	65.727	18854	929.008	7.207	1084.15	1	207.917
1	1015	929.008	0.2415	65.578	18853	929.008	7.1906	1082.56	1	207.612
1	25376	929.009	4.4159	65.692	19560	929.009	7.2031	1083.77	1	207.844
1	17549	929.337	3.0672	66.223	20704	929.337	7.2616	1089.44	1	208.93
1	24472	929.338	4.2659	65.988	21826	929.338	7.2357	1086.93	1	208.449
1	14905	929.338	2.6129	65.244	18792	929.338	7.1539	1078.99	1	206.926
1	23936	929.339	4.1712	66	22158	929.339	7.237	1087.06	1	208.474
1	6829	929.339	1.241	66.247	20616	929.339	7.2642	1089.69	1	208.978
1	12171	929.339	2.1408	65.983	17734	929.339	7.2352	1086.88	1	208.439
1	27454	929.339	4.7743	65.577	25808	929.339	7.1905	1082.55	1	207.609
1	483	929.339	0.1446	65.702	17925	929.339	7.2042	1083.88	1	207.864
1	4955	929.339	0.9168	65.666	17580	929.339	7.2003	1083.5	1	207.791
1	3023	929.34	0.5821	65.671	20134	929.34	7.2008	1083.55	1	207.801
1	21532	929.34	3.7608	65.95	21837	929.34	7.2315	1086.52	1	208.37
1	6096	929.34	1.1093	65.96	18210	929.34	7.2326	1086.63	1	208.392
1	25098	929.34	4.371	65.969	25294	929.34	7.2336	1086.73	1	208.411
1	2108	929.34	0.4257	65.65	19064	929.34	7.1985	1083.32	1	207.757
1	13908	929.34	2.4425	29.411	18871	929.34	3.2022	642.47	1	123.211
1	10084	929.34	1.7884	66.237	18376	929.34	7.2631	1089.58	1	208.957
1	20823	929.341	3.6407	65.84	22957	929.341	7.2194	1085.35	1	208.146
1	25557	929.341	4.4508	65.611	21985	929.341	7.1942	1082.9	1	207.676
1	11435	929.341	2.0174	65.188	21914	929.341	7.1477	1078.39	1	206.811
1	26492	929.341	4.6101	65.627	20913	929.341	7.196	1083.08	1	207.711
1	28156	929.342	4.8877	65.476	24041	929.342	7.1794	1081.47	1	207.402
1	26824	929.342	4.6692	65.69	22415	929.342	7.2029	1083.75	1	207.839
1	23654	929.342	4.1247	66.021	21262	929.342	7.2393	1087.28	1	208.516
1	11091	929.342	1.9546	66.008	19399	929.342	7.2379	1087.14	1	208.489
1	16305	929.342	2.85	66.186	21505	929.342	7.2575	1089.04	1	208.854
1	19666	929.342	3.4363	65.947	20447	929.342	7.2312	1086.49	1	208.365
1	22117	929.342	3.8625	65.733	19326	929.342	7.2077	1084.22	1	207.929
1	21914	929.343	3.8244	29.413	19127	929.343	3.2025	642.51	1	123.219
1	4914	929.445	0.9094	29.19	17566	929.445	3.1779	639.32	1	122.607
1	20572	929.447	3.5906	29.291	17809	929.447	3.189	640.76	1	122.883
1	6078	929.448	1.1056	29.265	17851	929.448	3.1862	640.39	1	122.812
1	901	929.45	0.2238	29.359	19748	929.45	3.1965	641.73	1	123.069
1	28164	929.455	4.8889	29.662	17675	929.455	3.2298	646.03	1	123.894
1	27074	929.556	4.7091	29.572	20567	929.556	3.2199	644.76	1	123.65
1	18479	929.559	3.2353	29.217	18909	929.559	3.1809	639.71	1	122.682
1	10968	929.559	1.9321	29.39	18510	929.559	3.1999	642.17	1	123.154
1	6499	929.56	1.1774	29.607	18242	929.56	3.2238	645.26	1	123.746
1	2417	929.56	0.4785	29.374	17824	929.56	3.1982	641.95	1	123.111
1	25560	929.561	4.4513	29.346	21862	929.561	3.1951	641.55	1	123.035
1	27858	929.563	4.8415	29.3	20610	929.563	3.19	640.89	1	122.908
1	19979	929.563	3.4902	29.397	18575	929.563	3.2007	642.27	1	123.173
1	14195	929.564	2.4918	29.547	17813	929.564	3.2172	644.41	1	123.583
1	16110	929.565	2.8187	29.154	21714	929.565	3.174	638.81	1	122.509
1	24782	929.565	4.3175	29.051	17586	929.565	3.1626	637.33	1	122.225
1	24318	929.667	4.2395	65.793	25306	929.667	7.2142	1084.85	1	208.049
1	8698	929.669	1.5502	65.814	21205	929.669	7.2166	1085.08	1	208.093
1	964	929.669	0.2326	66.514	19363	929.669	7.2936	1092.53	1	209.522
1	16074	929.669	2.8132	66.064	24662	929.669	7.2441	1087.74	1	208.603
1	20020	929.67	3.4971	29.36	19661	929.67	3.1966	641.74	1	123.071
1	15590	929.67	2.7271	65.829	19504	929.67	7.2182	1085.23	1	208.122
1	7772	929.67	1.3956	65.753	19986	929.67	7.2098	1084.42	1	207.967
1	17905	929.67	3.1351	66.164	23208	929.67	7.2551	1088.81	1	208.809
1	19366	929.67	3.3877	65.89	23292	929.67	7.2249	1085.88	1	208.247
1	3679	929.67	0.6953	65.986	17605	929.67	7.2355	1086.91	1	208.444
1	18917	929.671	3.3064	66.137	21062	929.671	7.2521	1088.52	1	208.753
1	13761	929.671	2.4181	66.193	20201	929.671	7.2582	1089.11	1	208.866
1	24648	929.671	4.2971	65.795	24041	929.671	7.2145	1084.87	1	208.053
1	5945	929.671	1.0845	65.977	24739	929.671	7.2345	1086.81	1	208.425
1	9627	929.671	1.709	65.591	24842	929.671	7.192	1082.69	1	207.635
1	22523	929.672	3.9261	65.878	24540	929.672	7.2236	1085.76	1	208.224
1	12137	929.672	2.1356	65.848	22140	929.672	7.2203	1085.44	1	208.162
1	21738	929.672	3.7928	65.535	24980	929.672	7.1859	1082.1	1	207.522
1	25414	929.672	4.425	65.793	23469	929.672	7.2142	1084.85	1	208.049
1	12896	929.672	2.2654	65.763	19746	929.672	7.2109	1084.53	1	207.988
1	14256	929.672	2.5023	66.166	19106	929.672	7.2553	1088.83	1	208.812
1	3221	929.672	0.6143	65.704	18883	929.672	7.2045	1083.9	1	207.867
1	28668	929.672	4.9675	29.555	17934	929.672	3.2181	644.52	1	123.604
1	1630	929.673	0.3407	65.938	20419	929.673	7.2302	1086.4	1	208.346
1	28720	929.673	4.9793	65.517	26126	929.673	7.1839	1081.9	1	207.483
1	26302	929.673	4.576	65.825	24840	929.673	7.2178	1085.19	1	208.114
1	18355	929.673	3.2138	65.905	22888	929.673	7.2266	1086.05	1	208.279
1	21135	929.673	3.6923	29.383	17591	929.673	3.1991	642.07	1	123.134
1	27058	929.673	4.7066	66.089	25689	929.673	7.2468	1088.01	1	208.655
1	13222	929.673	2.323	29.626	19581	929.673	3.2259	645.53	1	123.798
1	5402	929.674	0.9927	65.82	18601	929.674	7.2172	1085.14	1	208.105
1	20616	929.674	3.5978	65.972	24698	929.674	7.2339	1086.76	1	208.415
1	2279	929.674	0.4556	65.742	20527	929.674	7.2086	1084.3	1	207.944
1	25650	929.674	4.4666	65.552	25220	929.674	7.1877	1082.27	1	207.554
1	18717	929.674	3.2718	29.606	23061	929.674	3.2237	645.25	1	123.744
1	10912	929.674	1.9232	66.144	19454	929.674	7.2529	1088.6	1	208.768
1	4806	929.674	0.8924	29.31	18831	929.674	3.1911	641.03	1	122.935
1	20160	929.674	3.5203	65.847	18217	929.674	7.2202	1085.43	1	208.16
1	23665	929.674	4.1269	66.015	25575	929.674	7.2387	1087.22	1	208.504
1	1967	929.674	0.4001	29.238	21134	929.674	3.1832	640.01	1	122.739
1	25337	929.674	4.408	29.417	19263	929.674	3.2029	642.56	1	123.228
1	26400	929.674	4.5908	29.576	19170	929.674	3.2204	644.82	1	123.662
1	12249	929.674	2.1549	29.561	20065	929.674	3.2187	644.6	1	123.619
1	24173	929.674	4.2136	29.45	19109	929.674	3.2065	643.02	1	123.316
1	11029	929.675	1.9435	29.511	18554	929.675	3.2132	643.89	1	123.483
1	7523	929.675	1.3572	29.466	18341	929.675	3.2083	643.26	1	123.362
1	15180	929.675	2.6534	66.141	20107	929.675	7.2525	1088.56	1	208.761
1	24804	929.675	4.3205	29.718	18887	929.675	3.236	646.83	1	124.047
1	27115	929.676	4.7148	29.575	17768	929.676	3.2203	644.81	1	123.66
1	9952	929.676	1.7633	29.655	17672	929.676	3.2291	645.94	1	123.876
1	28002	929.677	4.863	29.743	19459	929.677	3.2387	647.18	1	124.114
1	330	929.779	0.1164	29.083	19809	929.779	3.1661	637.79	1	122.313
1	10432	929.78	1.8454	29.418	17670	929.78	3.203	642.57	1	123.23
1	17700	929.78	3.0936	29.327	17857	929.78	3.193	641.28	1	122.982
1	28388	929.781	4.9309	29.427	21825	929.781	3.204	642.7	1	123.255
1	3432	929.782	0.6478	29.143	18210	929.782	3.1727	638.64	1	122.476
1	14271	929.782	2.505	29.355	17734	929.782	3.1961	641.68	1	123.059
1	6226	929.782	1.1329	29.387	18834	929.782	3.1996	642.13	1	123.145
1	24170	929.783	4.2132	29.311	18157	929.783	3.1912	641.04	1	122.936
1	12130	929.783	2.1334	29.341	17803	929.783	3.1945	641.47	1	123.019
1	2352	929.783	0.4678	29.271	19336	929.783	3.1868	640.47	1	122.827
1	13733	929.784	2.4121	29.232	17829	929.784	3.1825	639.91	1	122.72
1	16850	929.785	2.945	29.418	18523	929.785	3.203	642.57	1	123.23
1	23587	929.785	4.1136	29.248	18647	929.785	3.1843	640.15	1	122.766
1	26621	929.785	4.634	29.231	20744	929.785	3.1824	639.9	1	122.718
1	13039	929.786	2.2892	29.042	20346	929.786	3.1616	637.2	1	122.2
1	18746	929.786	3.2762	29.348	17939	929.786	3.1953	641.57	1	123.038
1	25695	929.786	4.4728	29.233	22429	929.786	3.1826	639.93	1	122.724
1	24757	929.787	4.3136	29.333	19711	929.787	3.1936	641.35	1	122.996
1	21464	929.787	3.7497	28.973	19423	929.787	3.154	636.21	1	122.01
1	15324	929.788	2.6791	29.416	19746	929.788	3.2028	642.54	1	123.224
1	27663	929.788	4.8091	29.279	20140	929.788	3.1877	640.59	1	122.85
1	20910	929.789	3.6565	29.438	17680	929.789	3.2052	642.86	1	123.285
1	8915	929.892	1.59	29.032	21333	929.892	3.1605	637.06	1	122.173
1	5962	929.892	1.0868	29.27	19469	929.892	3.1867	640.46	1	122.825
1	3959	929.893	0.7411	29.241	18277	929.893	3.1835	640.04	1	122.744
1	17734	929.893	3.1002	29.335	21358	929.893	3.1939	641.39	1	123.003
1	26724	929.894	4.651	29.248	19692	929.894	3.1843	640.15	1	122.765
1	464	929.894	0.1402	29.261	19178	929.894	3.1857	640.33	1	122.8
1	14168	929.894	2.489	29.288	21490	929.894	3.1887	640.72	1	122.875
1	27228	929.894	4.7346	29.255	19996	929.894	3.1851	640.25	1	122.785
1	26211	929.894	4.5613	29.249	22910	929.894	3.1844	640.16	1	122.767
1	9575	929.894	1.7015	29.277	18951	929.894	3.1875	640.56	1	122.844
1	28472	929.895	4.9458	29.571	20436	929.895	3.2198	644.74	1	123.646
1	22192	929.895	3.8757	29.784	18812	929.895	3.2432	647.76	1	124.225
1	6692	929.895	1.2161	29.306	18329	929.895	3.1907	640.98	1	122.925
1	25161	929.895	4.3817	29.025	19381	929.895	3.1598	636.97	1	122.156
1	11064	929.896	1.9496	29.411	17606	929.896	3.2022	642.47	1	123.21
1	2289	929.896	0.4571	29.552	21668	929.896	3.2177	644.47	1	123.594
1	16676	929.896	2.9132	29.419	22111	929.896	3.2031	642.58	1	123.232
1	20349	929.896	3.5536	29.433	25531	929.896	3.2046	642.78	1	123.27
1	1502	929.897	0.3169	29.113	20172	929.897	3.1694	638.21	1	122.393
1	4676	929.897	0.8674	29.307	18644	929.897	3.1908	640.99	1	122.927
1	22786	929.898	3.9733	29.278	21461	929.898	3.1876	640.58	1	122.848
1	7628	929.898	1.3738	29.475	18711	929.898	3.2093	643.39	1	123.387
1	23394	929.898	4.0805	29.286	23391	929.898	3.1885	640.69	1	122.869
1	13119	929.899	2.3028	29.263	17828	929.899	3.1859	640.36	1	122.806
1	10655	929.899	1.8841	29.324	20660	929.899	3.1926	641.22	1	122.971
1	15864	929.902	2.7777	29.448	19139	929.902	3.2063	643	1	123.312
1	21303	929.902	3.7181	29.305	18974	929.902	3.1906	640.96	1	122.921
1	19727	930.002	3.444	66.03	23460	930.002	7.2403	1087.38	1	208.533
1	21886	930.003	3.8176	29.477	20455	930.003	3.2095	643.41	1	123.39
1	15630	930.003	2.7349	66.115	19548	930.003	7.2497	1088.29	1	208.708
1	4507	930.003	0.8369	65.715	19213	930.003	7.2057	1084.02	1	207.889
1	17065	930.003	2.9827	66.227	21249	930.003	7.262	1089.48	1	208.936
1	27475	930.003	4.7776	29.304	20746	930.003	3.1904	640.94	1	122.917
1	10727	930.003	1.8937	65.967	19379	930.003	7.2334	1086.71	1	208.405
1	2858	930.004	0.5553	66.137	17809	930.004	7.2521	1088.52	1	208.752
1	6716	930.004	1.2221	65.905	19485	930.004	7.2266	1086.05	1	208.278
1	9873	930.004	1.7498	29.191	17810	930.004	3.178	639.33	1	122.608
1	15028	930.004	2.6287	66.064	18988	930.004	7.244	1087.73	1	208.6
1	14237	930.004	2.4977	66.123	18438	930.004	7.2505	1088.36	1	208.721
1	8999	930.004	1.602	29.455	19528	930.004	3.2071	643.1	1	123.331
1	25659	930.005	4.4687	66.066	22310	930.005	7.2443	1087.76	1	208.606
1	27938	930.005	4.8536	65.925	23724	930.005	7.2288	1086.26	1	208.318
1	22793	930.005	3.9757	66.056	20435	930.005	7.2432	1087.66	1	208.587
1	8157	930.005	1.4622	65.874	18895	930.005	7.2231	1085.71	1	208.213
1	7498	930.005	1.3519	66.051	18049	930.005	7.2426	1087.6	1	208.575
1	13406	930.005	2.3575	65.936	19190	930.005	7.23	1086.38	1	208.341
1	8672	930.005	1.5458	66.22	17876	930.005	7.2612	1089.4	1	208.921
1	21731	930.005	3.7908	65.957	22046	930.005	7.2323	1086.6	1	208.384
1	12258	930.005	2.1559	66.061	19533	930.005	7.2437	1087.7	1	208.595
1	11813	930.005	2.0765	66.238	18099	930.005	7.2632	1089.59	1	208.957
1	25064	930.005	4.367	65.85	26003	930.005	7.2205	1085.46	1	208.165
1	16343	930.005	2.8559	66.081	20370	930.005	7.2459	1087.92	1	208.637
1	18430	930.005	3.2276	65.456	19042	930.005	7.1772	1081.25	1	207.358
1	554	930.005	0.158	29.541	17554	930.005	3.2165	644.32	1	123.565
1	26431	930.005	4.5963	29.172	20267	930.005	3.1759	639.06	1	122.556
1	2253	930.005	0.4518	66.044	20199	930.005	7.2418	1087.52	1	208.56
1	5491	930.005	1.0107	29.524	19732	930.005	3.2146	644.07	1	123.517
1	11276	930.006	1.9871	65.974	21256	930.006	7.2341	1086.77	1	208.416
1	9043	930.006	1.6087	65.929	17971	930.006	7.2292	1086.3	1	208.326
1	28576	930.006	4.9595	65.965	21968	930.006	7.2332	1086.69	1	208.401
1	28693	930.006	4.9716	29.499	20714	930.006	3.2119	643.72	1	123.45
1	23483	930.006	4.0964	66.075	22021	930.006	7.2453	1087.86	1	208.625
1	22810	930.006	3.977	29.387	20877	930.006	3.1996	642.13	1	123.145
1	1240	930.006	0.2787	65.651	22018	930.006	7.1986	1083.33	1	207.756
1	609	930.006	0.1661	66.188	18817	930.006	7.2577	1089.06	1	208.855
1	6324	930.006	1.1474	29.421	19886	930.006	3.2033	642.61	1	123.237
1	4481	930.006	0.8333	29.614	17600	930.006	3.2245	645.35	1	123.763
1	8349	930.007	1.4933	29.471	17583	930.007	3.2088	643.32	1	123.373
1	26780	930.007	4.6617	65.754	25711	930.007	7.2099	1084.43	1	207.967
1	14571	930.007	2.5486	29.41	17546	930.007	3.2021	642.45	1	123.206
1	26180	930.007	4.5558	66.09	20087	930.007	7.2469	1088.01	1	208.654
1	27363	930.007	4.7596	66.115	23255	930.007	7.2497	1088.29	1	208.708
1	17915	930.007	3.1361	66.096	19216	930.007	7.2476	1088.08	1	208.667
1	25778	930.007	4.4873	29.601	17690	930.007	3.2231	645.17	1	123.728
1	3457	930.008	0.6517	66.126	18581	930.008	7.2509	1088.4	1	208.729
1	3225	930.008	0.6147	29.574	18025	930.008	3.2201	644.78	1	123.653
1	18490	930.008	3.2361	29.437	17566	930.008	3.2051	642.84	1	123.281
1	27716	930.008	4.8197	29.364	20031	930.008	3.197	641.79	1	123.08
1	12891	930.008	2.2648	29.354	18949	930.008	3.1959	641.65	1	123.053
1	20845	930.008	3.6449	65.698	24680	930.008	7.2038	1083.84	1	207.854
1	27030	930.008	4.7009	29.552	20121	930.008	3.2177	644.47	1	123.594
1	3687	930.008	0.6967	29.488	19728	930.008	3.2107	643.57	1	123.421
1	2158	930.008	0.434	29.467	21476	930.008	3.2084	643.27	1	123.364
1	25183	930.009	4.3848	29.673	19606	930.009	3.231	646.19	1	123.924
1	23413	930.01	4.083	29.352	18756	930.01	3.1957	641.63	1	123.049
1	10675	930.012	1.8865	29.427	18736	930.012	3.204	642.7	1	123.254
1	24551	930.111	4.277	29.475	17987	930.111	3.2093	643.39	1	123.386
1	20743	930.113	3.6246	29.448	22340	930.113	3.2063	643	1	123.312
1	12469	930.113	2.1898	29.129	18541	930.113	3.1712	638.45	1	122.439
1	28537	930.113	4.9555	29.444	18891	930.113	3.2058	642.93	1	123.298
1	18800	930.115	3.2882	29.141	18522	930.115	3.1725	638.62	1	122.472
1	13134	930.115	2.3061	29.116	19805	930.115	3.1698	638.27	1	122.405
1	22210	930.115	3.8777	29.437	17693	930.115	3.2051	642.84	1	123.281
1	2731	930.115	0.5316	28.994	18158	930.115	3.1563	636.51	1	122.067
1	22846	930.115	3.9828	29.304	17829	930.115	3.1904	640.94	1	122.917
1	27337	930.117	4.7552	29.312	19654	930.117	3.1913	641.06	1	122.94
1	23326	930.117	4.0703	29.357	17808	930.117	3.1963	641.7	1	123.062
1	8926	930.117	1.5914	29.462	18532	930.117	3.2078	643.19	1	123.348
1	15557	930.118	2.7198	29.376	17937	930.118	3.1984	641.98	1	123.116
1	11117	930.118	1.9589	29.127	17923	930.118	3.171	638.42	1	122.433
1	9743	930.119	1.7278	29.385	18951	930.119	3.1994	642.1	1	123.139
1	21575	930.119	3.7663	29.451	17736	930.119	3.2066	643.04	1	123.319
1	25768	930.12	4.4864	29.201	18888	930.12	3.1791	639.47	1	122.635
1	16339	930.12	2.8555	29.48	18489	930.12	3.2098	643.45	1	123.398
1	8985	930.223	1.5995	29.187	18881	930.223	3.1776	639.28	1	122.598
1	16909	930.226	2.9543	29.161	20288	930.226	3.1747	638.9	1	122.525
1	26529	930.226	4.6184	29.422	17881	930.226	3.2034	642.62	1	123.239
1	11976	930.227	2.1051	29.283	18109	930.227	3.1881	640.64	1	122.859
1	20802	930.227	3.6368	29.585	18538	930.227	3.2214	644.95	1	123.685
1	25035	930.228	4.3613	29.537	17686	930.228	3.2161	644.26	1	123.553
1	9811	930.228	1.7369	29.275	18738	930.228	3.1873	640.54	1	122.84
1	19917	930.229	3.48	29.335	18720	930.229	3.1939	641.39	1	123.003
1	25700	930.229	4.4734	29.406	21386	930.229	3.2017	642.4	1	123.196
1	24632	930.229	4.2932	29.337	18150	930.229	3.1941	641.42	1	123.008
1	21381	930.23	3.7321	29.135	20809	930.23	3.1719	638.54	1	122.456
1	15675	930.231	2.7442	29.251	17541	930.231	3.1846	640.19	1	122.773
1	19119	930.231	3.3405	29.506	18698	930.231	3.2127	643.83	1	123.471
1	22331	930.231	3.8957	29.554	19347	930.231	3.2179	644.5	1	123.599
1	27901	930.232	4.8469	29.198	17829	930.232	3.1788	639.43	1	122.627
1	23644	930.336	4.1232	29.161	21448	930.336	3.1747	638.9	1	122.525
1	6543	930.336	1.1879	65.667	18426	930.336	7.2004	1083.51	1	207.79
1	18833	930.336	3.2922	29.412	17867	930.336	3.2023	642.48	1	123.211
1	13343	930.336	2.3469	66.187	20837	930.336	7.2576	1089.05	1	208.852
1	22400	930.337	3.9076	66.192	17593	930.337	7.2581	1089.1	1	208.862
1	9079	930.337	1.6145	65.64	20091	930.337	7.1974	1083.22	1	207.734
1	22875	930.337	3.989	66.028	19250	930.337	7.2401	1087.36	1	208.528
1	687	930.337	0.1841	65.853	19725	930.337	7.2208	1085.49	1	208.17
1	12016	930.337	2.1115	66.042	18100	930.337	7.2416	1087.5	1	208.555
1	26261	930.338	4.5706	66.062	23492	930.338	7.2438	1087.71	1	208.595
1	28079	930.338	4.8765	65.883	23357	930.338	7.2241	1085.81	1	208.231
1	18859	930.338	3.2976	65.954	19936	930.338	7.2319	1086.56	1	208.375
1	17908	930.338	3.1353	65.832	18149	930.338	7.2185	1085.26	1	208.126
1	26828	930.338	4.67	65.941	21618	930.338	7.2305	1086.43	1	208.35
1	27576	930.338	4.7938	66.237	19396	930.338	7.2631	1089.58	1	208.954
1	21167	930.338	3.6961	65.551	20644	930.338	7.1876	1082.26	1	207.55
1	12610	930.338	2.2142	65.632	20113	930.338	7.1965	1083.13	1	207.717
1	10244	930.338	1.8135	29.378	18257	930.338	3.1986	642	1	123.119
1	1232	930.338	0.2773	66.029	18007	930.338	7.2402	1087.37	1	208.53
1	25072	930.339	4.3686	66.032	22563	930.339	7.2405	1087.39	1	208.534
1	16965	930.339	2.965	65.847	22583	930.339	7.2202	1085.43	1	208.158
1	9689	930.339	1.72	66.08	18163	930.339	7.2458	1087.91	1	208.634
1	19897	930.339	3.4763	65.94	22431	930.339	7.2304	1086.42	1	208.348
1	7055	930.339	1.2744	29.391	18281	930.339	3.2	642.18	1	123.154
1	27501	930.34	4.7818	29.479	18665	930.34	3.2097	643.44	1	123.396
1	23486	930.341	4.0969	65.585	23657	930.341	7.1913	1082.62	1	207.619
1	3186	930.341	0.6103	66.064	20075	930.341	7.244	1087.73	1	208.599
1	7239	930.341	1.3037	65.927	18643	930.341	7.229	1086.28	1	208.321
1	3197	930.341	0.6115	29.346	17773	930.341	3.1951	641.55	1	123.033
1	28215	930.342	4.8969	29.733	18028	930.342	3.2376	647.04	1	124.086
1	25782	930.346	4.4876	29.518	17970	930.346	3.214	643.99	1	123.501
1	22887	930.444	3.9923	29.402	18787	930.444	3.2012	642.34	1	123.184
1	17168	930.669	2.9982	66.036	18466	930.669	7.241	1087.44	1	208.542
1	14509	930.67	2.5398	65.617	19591	930.67	7.1949	1082.97	1	207.685
1	24151	930.671	4.2104	65.689	18430	930.671	7.2028	1083.74	1	207.833
1	26911	930.671	4.6797	65.412	20933	930.671	7.1723	1080.78	1	207.265
1	27357	930.671	4.759	65.76	18056	930.671	7.2106	1084.5	1	207.979
1	27792	930.671	4.8315	65.962	19053	930.671	7.2328	1086.65	1	208.391
1	9551	930.672	1.6977	65.786	18015	930.672	7.2135	1084.78	1	208.032
1	25746	930.672	4.4826	66.015	18538	930.672	7.2386	1087.21	1	208.498
1	23646	930.674	4.1233	65.707	18401	930.674	7.2048	1083.93	1	207.869
1	26196	935.034	4.5581	30.427	18748	935.034	3.3139	656.83	1	125.954
1	14092	935.034	2.4739	29.872	17635	935.034	3.2528	649	1	124.453
1	20435	935.035	3.568	30.198	17648	935.035	3.2887	653.61	1	125.337
1	28084	935.037	4.8769	30.265	20362	935.037	3.296	654.54	1	125.515
1	18251	935.039	3.196	29.681	21289	935.039	3.2318	646.29	1	123.933
1	16066	935.039	2.8117	30.263	17620	935.039	3.2958	654.52	1	125.511
1	24790	935.039	4.3182	29.776	18660	935.039	3.2422	647.63	1	124.19
1	27402	935.042	4.766	30.006	19327	935.042	3.2675	650.89	1	124.815
1	26227	935.145	4.564	29.753	22368	935.145	3.2397	647.31	1	124.128
1	19043	935.145	3.3278	29.81	18994	935.145	3.246	648.12	1	124.284
1	20912	935.147	3.6568	29.791	22789	935.147	3.2439	647.85	1	124.232
1	17954	935.147	3.1409	29.692	19048	935.147	3.233	646.45	1	123.963
1	24308	935.148	4.2383	29.751	22660	935.148	3.2395	647.28	1	124.123
1	13219	935.148	2.3219	29.564	21802	935.148	3.2189	644.63	1	123.614
1	23015	935.148	4.013	29.842	19920	935.148	3.2495	648.57	1	124.37
1	27347	935.148	4.7571	29.508	21021	935.148	3.2128	643.84	1	123.463
1	25501	935.148	4.4398	29.715	20088	935.148	3.2355	646.77	1	124.025
1	14954	935.149	2.6193	29.717	19782	935.149	3.2358	646.81	1	124.033
1	12154	935.149	2.1389	29.269	17547	935.149	3.1865	640.43	1	122.809
1	23541	935.149	4.1073	29.698	20453	935.149	3.2337	646.54	1	123.981
1	22519	935.149	3.9258	29.76	19954	935.149	3.2405	647.41	1	124.148
1	28135	935.15	4.8829	29.518	19775	935.15	3.2139	643.98	1	123.49
1	24728	935.151	4.3074	29.496	25712	935.151	3.2114	643.66	1	123.428
1	19973	935.153	3.4895	29.639	18576	935.153	3.2272	645.7	1	123.82
1	23706	935.154	4.134	29.559	20790	935.154	3.2184	644.56	1	123.601
1	11317	935.256	1.9972	29.345	19457	935.256	3.1948	641.51	1	123.016
1	8586	935.257	1.5323	29.345	19008	935.257	3.1948	641.51	1	123.016
1	18004	935.257	3.1499	29.522	18561	935.257	3.2143	644.03	1	123.499
1	6944	935.257	1.2584	29.524	18287	935.257	3.2145	644.06	1	123.505
1	20566	935.258	3.5898	29.556	19461	935.258	3.218	644.51	1	123.591
1	23225	935.258	4.0502	29.552	21843	935.258	3.2176	644.46	1	123.582
1	21079	935.258	3.6841	29.498	19121	935.258	3.2117	643.7	1	123.436
1	12156	935.258	2.1391	29.645	20154	935.258	3.2278	645.78	1	123.835
1	16304	935.258	2.8499	29.72	20268	935.258	3.2361	646.85	1	124.04
1	10792	935.258	1.9059	29.371	18653	935.258	3.1977	641.88	1	123.087
1	24298	935.258	4.2365	29.517	24841	935.258	3.2138	643.97	1	123.488
1	17387	935.258	3.0368	29.411	19166	935.258	3.2021	642.45	1	123.196
1	15676	935.259	2.7444	29.724	20184	935.259	3.2365	646.9	1	124.05
1	19261	935.259	3.3697	29.589	23112	935.259	3.2217	644.99	1	123.683
1	19889	935.259	3.4749	29.569	21945	935.259	3.2195	644.7	1	123.628
1	28205	935.259	4.8952	29.122	24868	935.259	3.1703	638.33	1	122.406
1	27041	935.259	4.703	29.38	20564	935.259	3.1987	642.01	1	123.112
1	22245	935.26	3.8836	29.608	26677	935.26	3.2238	645.26	1	123.735
1	13548	935.26	2.3822	29.372	20792	935.26	3.1978	641.9	1	123.091
1	14820	935.26	2.5989	29.9	25644	935.26	3.2559	649.4	1	124.529
1	10159	935.26	1.8007	29.743	19139	935.26	3.2386	647.17	1	124.101
1	21588	935.26	3.7682	29.747	22028	935.26	3.2391	647.23	1	124.113
1	27599	935.26	4.7965	29.411	19695	935.26	3.2021	642.45	1	123.196
1	14066	935.26	2.4696	29.384	17768	935.26	3.1991	642.07	1	123.123
1	26197	935.261	4.5583	29.462	21661	935.261	3.2077	643.18	1	123.336
1	16844	935.261	2.9437	29.385	21116	935.261	3.1992	642.08	1	123.125
1	25410	935.261	4.4245	29.643	20653	935.261	3.2276	645.75	1	123.829
1	5812	935.262	1.0603	29.517	17823	935.262	3.2138	643.97	1	123.488
1	10242	935.365	1.8135	29.727	20944	935.365	3.2369	646.95	1	124.059
1	17847	935.366	3.1234	29.716	22772	935.366	3.2356	646.78	1	124.026
1	22705	935.367	3.9583	29.646	23432	935.367	3.2279	645.79	1	123.836
1	3199	935.367	0.6117	29.949	18410	935.367	3.2613	650.09	1	124.661
1	7221	935.367	1.3005	29.61	17595	935.367	3.224	645.28	1	123.739
1	5396	935.367	0.9923	29.576	17739	935.367	3.2202	644.79	1	123.645
1	17306	935.367	3.0211	29.607	24579	935.367	3.2237	645.25	1	123.733
1	8040	935.367	1.4414	29.437	24364	935.367	3.205	642.83	1	123.269
1	6281	935.368	1.1405	29.673	19410	935.368	3.2309	646.18	1	123.911
1	25527	935.368	4.4452	29.784	25060	935.368	3.2431	647.75	1	124.212
1	11686	935.368	2.0557	29.497	19794	935.368	3.2116	643.68	1	123.432
1	20423	935.368	3.5659	29.526	23976	935.368	3.2147	644.08	1	123.509
1	12877	935.37	2.2619	29.687	23534	935.37	3.2325	646.38	1	123.95
1	4776	935.37	0.8879	29.654	18906	935.37	3.2288	645.9	1	123.858
1	25004	935.37	4.355	29.403	19576	935.37	3.2012	642.34	1	123.175
1	21361	935.37	3.7291	29.597	21813	935.37	3.2226	645.1	1	123.704
1	27165	935.371	4.7233	29.618	26664	935.371	3.2249	645.4	1	123.762
1	23346	935.371	4.0729	29.633	25653	935.371	3.2265	645.61	1	123.802
1	16317	935.371	2.8516	29.734	23638	935.371	3.2376	647.04	1	124.076
1	19773	935.371	3.4514	29.503	26289	935.371	3.2122	643.76	1	123.447
1	26434	935.372	4.597	29.439	28348	935.372	3.2052	642.86	1	123.275
1	15537	935.372	2.7155	29.647	22312	935.372	3.2281	645.81	1	123.84
1	11330	935.372	2.0001	29.676	19558	935.372	3.2312	646.21	1	123.917
1	9716	935.372	1.7237	29.613	21033	935.372	3.2243	645.32	1	123.746
1	24513	935.373	4.2719	29.724	28291	935.373	3.2365	646.9	1	124.049
1	12281	935.373	2.1588	29.584	21552	935.373	3.2211	644.91	1	123.668
1	23967	935.373	4.1763	29.559	22958	935.373	3.2184	644.56	1	123.601
1	18586	935.373	3.2519	29.852	19848	935.373	3.2506	648.71	1	124.396
1	15178	935.375	2.6532	29.373	22662	935.375	3.1979	641.91	1	123.092
1	13874	935.375	2.438	29.373	23512	935.375	3.1979	641.91	1	123.092
1	9131	935.476	1.6218	30.024	19895	935.476	3.2695	651.14	1	124.862
1	21404	935.477	3.7368	29.644	20988	935.477	3.2277	645.76	1	123.831
1	13042	935.477	2.2898	29.597	23313	935.477	3.2225	645.09	1	123.702
1	20884	935.479	3.6524	29.748	25344	935.479	3.2392	647.25	1	124.116
1	13467	935.479	2.3683	29.74	23504	935.479	3.2383	647.13	1	124.093
1	17217	935.479	3.0045	29.942	23191	935.479	3.2605	649.99	1	124.642
1	3082	935.479	0.592	30.094	19210	935.479	3.2772	652.13	1	125.052
1	11409	935.48	2.0133	29.756	25549	935.48	3.24	647.35	1	124.135
1	12331	935.48	2.1673	29.896	28340	935.48	3.2554	649.33	1	124.515
1	2508	935.48	0.4917	29.921	22826	935.48	3.2582	649.69	1	124.584
1	10208	935.48	1.807	29.376	22622	935.48	3.1982	641.95	1	123.1
1	7092	935.48	1.2801	29.715	18570	935.48	3.2355	646.77	1	124.024
1	18930	935.48	3.309	29.68	29926	935.48	3.2317	646.28	1	123.93
1	28045	935.481	4.8705	29.591	24853	935.481	3.2219	645.01	1	123.687
1	8550	935.481	1.5246	29.687	21450	935.481	3.2324	646.37	1	123.947
1	6568	935.481	1.1917	30.192	18285	935.481	3.288	653.52	1	125.319
1	19363	935.481	3.3862	29.623	27544	935.481	3.2254	645.47	1	123.775
1	26414	935.481	4.5937	29.356	25279	935.481	3.196	641.66	1	123.044
1	27679	935.481	4.8128	30.082	24887	935.481	3.2759	651.97	1	125.021
1	18159	935.481	3.1756	29.987	23206	935.481	3.2654	650.62	1	124.762
1	8041	935.481	1.4415	29.947	22607	935.481	3.261	650.05	1	124.653
1	16456	935.481	2.8746	29.637	24709	935.481	3.2269	645.66	1	123.811
1	21842	935.481	3.8103	29.848	23702	935.481	3.2502	648.66	1	124.387
1	23993	935.481	4.1808	29.649	24821	935.481	3.2283	645.84	1	123.846
1	22827	935.481	3.9797	29.882	22743	935.481	3.2539	649.14	1	124.479
1	5360	935.481	0.9858	30.042	17728	935.481	3.2715	651.4	1	124.912
1	23565	935.482	4.1115	29.986	30150	935.482	3.2653	650.6	1	124.759
1	24604	935.482	4.2888	29.762	29870	935.482	3.2407	647.44	1	124.153
1	20283	935.482	3.5407	29.762	26528	935.482	3.2407	647.44	1	124.153
1	25597	935.482	4.4575	29.777	27716	935.482	3.2423	647.64	1	124.191
1	22365	935.482	3.9016	29.732	23232	935.482	3.2374	647.01	1	124.07
1	27052	935.482	4.7052	29.997	24944	935.482	3.2665	650.76	1	124.789
1	15318	935.484	2.6769	29.661	27639	935.484	3.2296	646.01	1	123.878
1	4895	935.484	0.9063	29.628	18597	935.484	3.226	645.54	1	123.788
1	17703	935.484	3.0944	29.647	26563	935.484	3.228	645.8	1	123.838
1	3623	935.484	0.6846	29.425	20244	935.484	3.2036	642.65	1	123.234
1	14618	935.487	2.5596	29.784	25316	935.487	3.2431	647.75	1	124.212
1	3027	935.587	0.583	29.675	17815	935.587	3.2311	646.2	1	123.915
1	12567	935.587	2.2073	29.458	22251	935.587	3.2073	643.13	1	123.326
1	14329	935.587	2.5115	29.64	21067	935.587	3.2273	645.71	1	123.821
1	9379	935.588	1.6658	29.761	23128	935.588	3.2406	647.43	1	124.151
1	11120	935.589	1.9595	29.581	22711	935.589	3.2208	644.87	1	123.66
1	514	935.589	0.1509	29.892	20011	935.589	3.255	649.28	1	124.505
1	17343	935.59	3.0291	29.741	24271	935.59	3.2384	647.14	1	124.095
1	26836	935.59	4.6709	29.727	25981	935.59	3.2368	646.94	1	124.057
1	24819	935.59	4.323	29.565	26929	935.59	3.219	644.64	1	123.616
1	28349	935.591	4.9257	29.583	21430	935.591	3.221	644.9	1	123.665
1	20929	935.591	3.6593	29.474	31630	935.591	3.209	643.35	1	123.368
1	19199	935.592	3.3549	29.704	31903	935.592	3.2343	646.61	1	123.993
1	23850	935.592	4.1583	29.773	25346	935.592	3.2419	647.59	1	124.181
1	20362	935.592	3.556	29.737	33092	935.592	3.2379	647.08	1	124.083
1	11745	935.592	2.0651	29.751	24041	935.592	3.2395	647.28	1	124.122
1	6572	935.592	1.1926	29.81	18616	935.592	3.246	648.12	1	124.283
1	27659	935.592	4.8077	29.621	26127	935.592	3.2252	645.44	1	123.769
1	18543	935.592	3.2431	29.589	26298	935.592	3.2217	644.99	1	123.683
1	13592	935.592	2.3902	29.56	27436	935.592	3.2185	644.57	1	123.602
1	26199	935.592	4.5588	29.823	26856	935.592	3.2474	648.3	1	124.317
1	5988	935.592	1.0906	29.525	20987	935.592	3.2146	644.07	1	123.506
1	4780	935.592	0.8885	29.326	19027	935.592	3.1927	641.24	1	122.964
1	16233	935.593	2.8364	29.726	28390	935.593	3.2367	646.92	1	124.053
1	15356	935.593	2.6834	29.715	29886	935.593	3.2355	646.77	1	124.024
1	22726	935.593	3.9628	29.806	28469	935.593	3.2455	648.06	1	124.271
1	9836	935.593	1.7416	29.625	20308	935.593	3.2256	645.49	1	123.779
1	21711	935.594	3.7873	29.615	26382	935.594	3.2245	645.35	1	123.752
1	8601	935.594	1.5342	29.735	23733	935.594	3.2377	647.05	1	124.078
1	25336	935.594	4.4078	29.592	25450	935.594	3.222	645.03	1	123.69
1	1827	935.595	0.3719	29.715	20148	935.595	3.2355	646.77	1	124.024
1	3706	935.595	0.6999	29.51	18682	935.595	3.213	643.86	1	123.466
1	7619	935.596	1.3727	29.658	27266	935.596	3.2293	645.97	1	123.871
1	23296	935.597	4.0656	29.456	21774	935.597	3.207	643.09	1	123.318
1	4269	935.699	0.7933	29.679	18274	935.699	3.2316	646.27	1	123.928
1	9040	935.699	1.6079	29.327	17810	935.699	3.1928	641.25	1	122.965
1	23381	935.7	4.0786	29.641	26444	935.7	3.2274	645.72	1	123.822
1	11155	935.7	1.9669	29.509	20720	935.7	3.2129	643.85	1	123.464
1	19588	935.701	3.4206	29.436	24142	935.701	3.2048	642.8	1	123.262
1	14012	935.701	2.4602	29.664	25937	935.701	3.2299	646.05	1	123.886
1	25050	935.702	4.3636	29.481	21911	935.702	3.2098	643.45	1	123.387
1	13513	935.702	2.3764	29.501	21770	935.702	3.212	643.73	1	123.441
1	19325	935.702	3.3801	29.569	22725	935.702	3.2195	644.7	1	123.627
1	11787	935.702	2.0718	29.596	24196	935.702	3.2224	645.08	1	123.7
1	25699	935.703	4.4733	29.644	21396	935.703	3.2277	645.76	1	123.83
1	7528	935.703	1.3579	29.308	23130	935.703	3.1908	640.99	1	122.915
1	18252	935.703	3.1962	29.406	25024	935.703	3.2015	642.38	1	123.182
1	21527	935.703	3.7601	29.521	23403	935.703	3.2142	644.02	1	123.496
1	20478	935.704	3.5749	29.435	25730	935.704	3.2047	642.79	1	123.261
1	10347	935.704	1.829	29.754	21319	935.704	3.2398	647.32	1	124.129
1	24268	935.704	4.2314	29.539	28077	935.704	3.2162	644.28	1	123.546
1	2347	935.704	0.4675	29.653	20502	935.704	3.2287	645.89	1	123.855
1	14722	935.705	2.5812	29.695	20666	935.705	3.2333	646.48	1	123.968
1	15748	935.705	2.7574	29.503	24745	935.705	3.2122	643.76	1	123.447
1	5577	935.705	1.0255	29.371	17804	935.705	3.1977	641.88	1	123.086
1	27341	935.705	4.7558	29.552	23246	935.705	3.2176	644.46	1	123.581
1	16595	935.705	2.8965	29.48	24060	935.705	3.2097	643.44	1	123.385
1	9722	935.705	1.724	29.422	24279	935.705	3.2033	642.61	1	123.226
1	6440	935.705	1.1685	29.692	18215	935.705	3.233	646.45	1	123.962
1	26336	935.706	4.5811	29.395	24987	935.706	3.2003	642.22	1	123.151
1	27993	935.706	4.8622	29.359	22684	935.706	3.1964	641.72	1	123.055
1	10783	935.706	1.9035	29.451	19214	935.706	3.2065	643.02	1	123.305
1	4738	935.706	0.8822	29.612	21124	935.706	3.2242	645.31	1	123.744
1	22123	935.706	3.8644	29.734	27251	935.706	3.2376	647.04	1	124.076
1	22669	935.707	3.9507	29.554	23538	935.707	3.2178	644.48	1	123.585
1	8284	935.707	1.4822	29.673	21686	935.707	3.2309	646.18	1	123.911
1	12776	935.707	2.2439	29.622	22709	935.707	3.2253	645.45	1	123.771
1	11490	935.708	2.0239	29.674	22813	935.708	3.231	646.19	1	123.913
1	17626	935.709	3.0793	29.5	27008	935.709	3.2119	643.72	1	123.439
1	13237	935.809	2.325	29.184	19386	935.809	3.1771	639.21	1	122.574
1	4852	935.81	0.8997	29.28	18006	935.81	3.1877	640.59	1	122.838
1	6235	935.81	1.1344	29.642	19156	935.81	3.2275	645.74	1	123.826
1	27742	935.81	4.8234	29.518	26212	935.81	3.2139	643.98	1	123.489
1	13670	935.811	2.402	29.379	23145	935.811	3.1986	642	1	123.109
1	1963	935.811	0.3995	29.428	17684	935.811	3.204	642.7	1	123.243
1	12273	935.812	2.1581	29.473	22357	935.812	3.2089	643.33	1	123.364
1	10588	935.812	1.8707	29.572	18943	935.812	3.2198	644.74	1	123.634
1	28356	935.812	4.9266	29.404	27215	935.812	3.2013	642.35	1	123.176
1	7439	935.812	1.3421	29.574	18069	935.812	3.22	644.77	1	123.64
1	20767	935.813	3.6283	29.415	25482	935.813	3.2025	642.51	1	123.207
1	24350	935.813	4.2447	29.781	23146	935.813	3.2428	647.71	1	124.204
1	19139	935.813	3.3434	29.639	22171	935.813	3.2272	645.7	1	123.818
1	8075	935.813	1.4466	29.466	20754	935.813	3.2081	643.23	1	123.345
1	3093	935.813	0.5938	29.661	18336	935.813	3.2296	646.01	1	123.878
1	11040	935.813	1.9461	29.423	19195	935.813	3.2034	642.62	1	123.228
1	22878	935.814	3.9909	29.561	25009	935.814	3.2186	644.59	1	123.606
1	17941	935.814	3.1388	29.72	23351	935.814	3.2361	646.85	1	124.039
1	22441	935.814	3.9136	29.393	22368	935.814	3.2001	642.2	1	123.147
1	14889	935.815	2.6106	29.741	24008	935.815	3.2384	647.14	1	124.095
1	27010	935.815	4.698	29.557	24548	935.815	3.2181	644.52	1	123.592
1	26203	935.815	4.5598	29.674	21320	935.815	3.231	646.19	1	123.912
1	2441	935.815	0.4811	29.915	19371	935.815	3.2575	649.6	1	124.566
1	9767	935.815	1.7315	29.679	18945	935.815	3.2316	646.27	1	123.928
1	21423	935.815	3.7409	29.507	27580	935.815	3.2126	643.81	1	123.456
1	17372	935.815	3.0346	29.669	23206	935.815	3.2305	646.12	1	123.899
1	23593	935.816	4.1148	29.406	26684	935.816	3.2015	642.38	1	123.182
1	25144	935.816	4.3786	29.492	26375	935.816	3.211	643.61	1	123.418
1	18347	935.816	3.2123	29.61	21627	935.816	3.224	645.28	1	123.738
1	14077	935.816	2.4717	29.568	23795	935.816	3.2194	644.69	1	123.625
1	16766	935.816	2.9314	29.531	20564	935.816	3.2153	644.16	1	123.523
1	474	935.817	0.1426	29.489	17966	935.817	3.2107	643.57	1	123.41
1	16032	935.817	2.8041	29.701	23888	935.817	3.234	646.58	1	123.987
1	11608	935.817	2.0424	29.623	23797	935.817	3.2254	645.47	1	123.774
1	9213	935.819	1.6345	29.539	22480	935.819	3.2162	644.28	1	123.546
1	21932	935.82	3.827	29.772	25603	935.82	3.2418	647.58	1	124.179
1	19628	935.82	3.4273	29.529	22739	935.82	3.2151	644.14	1	123.519
1	15395	935.822	2.6895	29.509	21913	935.822	3.2129	643.85	1	123.464
1	5894	935.92	1.0744	29.748	19092	935.92	3.2391	647.23	1	124.112
1	11841	935.921	2.0809	29.647	20870	935.921	3.228	645.8	1	123.837
1	19100	935.921	3.3384	29.626	25325	935.921	3.2257	645.5	1	123.78
1	8654	935.922	1.5433	29.592	19549	935.922	3.222	645.03	1	123.69
1	20611	935.922	3.5972	29.309	24522	935.922	3.1909	641	1	122.917
1	26555	935.922	4.6225	29.829	24832	935.922	3.2481	648.39	1	124.334
1	7415	935.922	1.3386	29.842	17584	935.922	3.2495	648.57	1	124.369
1	13961	935.923	2.452	29.694	20796	935.923	3.2332	646.47	1	123.966
1	10922	935.923	1.9251	29.521	19994	935.923	3.2142	644.02	1	123.496
1	10610	935.923	1.874	29.677	19897	935.923	3.2313	646.23	1	123.92
1	1475	935.923	0.3132	29.663	18022	935.923	3.2298	646.03	1	123.881
1	17913	935.923	3.1359	29.608	20545	935.923	3.2237	645.25	1	123.732
1	12479	935.923	2.1911	29.785	20935	935.923	3.2432	647.76	1	124.213
1	21883	935.924	3.817	29.688	20728	935.924	3.2325	646.38	1	123.949
1	23205	935.924	4.0471	29.555	22897	935.924	3.2179	644.5	1	123.588
1	3230	935.924	0.6156	29.735	17800	935.924	3.2377	647.05	1	124.077
1	21191	935.924	3.7002	29.456	26161	935.924	3.207	643.09	1	123.318
1	27273	935.924	4.7419	29.718	25912	935.924	3.2358	646.81	1	124.031
1	26092	935.924	4.5407	29.404	20520	935.924	3.2013	642.35	1	123.176
1	19748	935.924	3.4466	29.256	22035	935.924	3.185	640.24	1	122.771
1	28452	935.925	4.9434	30.009	24466	935.925	3.2679	650.94	1	124.823
1	16141	935.925	2.8232	29.74	22133	935.925	3.2383	647.13	1	124.092
1	13299	935.925	2.3375	29.724	25109	935.925	3.2365	646.9	1	124.048
1	7855	935.925	1.4107	29.616	21937	935.925	3.2246	645.36	1	123.753
1	24970	935.925	4.3494	29.755	25041	935.925	3.2399	647.34	1	124.133
1	9375	935.926	1.6653	29.803	18148	935.926	3.2452	648.02	1	124.263
1	18775	935.926	3.2812	29.967	23918	935.926	3.2632	650.33	1	124.706
1	17553	935.926	3.0677	29.636	18937	935.926	3.2268	645.65	1	123.809
1	22300	935.926	3.8915	29.958	20533	935.926	3.2622	650.21	1	124.683
1	15304	935.927	2.6753	29.44	24943	935.927	3.2053	642.87	1	123.275
1	23957	935.927	4.1748	29.385	28680	935.927	3.1992	642.08	1	123.124
1	14494	935.929	2.5362	29.515	19249	935.929	3.2135	643.93	1	123.479
1	16956	935.929	2.9639	29.539	20794	935.929	3.2162	644.28	1	123.546
1	4419	936.034	0.8205	29.861	17636	936.034	3.2516	648.84	1	124.42
1	21033	936.034	3.6776	29.869	19413	936.034	3.2525	648.96	1	124.443
1	22216	936.035	3.8792	29.76	26032	936.035	3.2405	647.41	1	124.146
1	8474	936.035	1.5124	29.234	17508	936.035	3.1826	639.93	1	122.712
1	14772	936.035	2.5902	29.458	20602	936.035	3.2072	643.11	1	123.321
1	10121	936.035	1.7957	29.714	18199	936.035	3.2354	646.76	1	124.021
1	28626	936.035	4.9638	29.659	22595	936.035	3.2294	645.98	1	123.872
1	25941	936.035	4.5143	29.567	19814	936.035	3.2192	644.66	1	123.619
1	18069	936.035	3.1598	29.665	19890	936.035	3.23	646.06	1	123.887
1	24284	936.036	4.2348	29.517	21188	936.036	3.2137	643.95	1	123.482
1	27241	936.036	4.7369	29.418	20869	936.036	3.2028	642.54	1	123.212
1	25321	936.036	4.4057	29.57	22656	936.036	3.2196	644.72	1	123.63
1	13656	936.036	2.399	29.945	17828	936.036	3.2608	650.03	1	124.648
1	20050	936.036	3.5046	29.591	20808	936.036	3.2219	645.01	1	123.686
1	22753	936.036	3.968	29.493	21402	936.036	3.2111	643.62	1	123.419
1	14250	936.036	2.5007	29.695	19225	936.036	3.2333	646.48	1	123.968
1	26454	936.036	4.602	29.771	20897	936.036	3.2417	647.57	1	124.177
1	11932	936.037	2.0976	29.623	19657	936.037	3.2254	645.47	1	123.774
1	17499	936.037	3.0582	29.79	17965	936.037	3.2438	647.84	1	124.228
1	21642	936.038	3.7762	29.535	20390	936.038	3.2157	644.21	1	123.532
1	15243	936.038	2.665	29.446	19283	936.038	3.2059	642.95	1	123.291
1	27769	936.038	4.8277	29.336	28632	936.038	3.1938	641.38	1	122.99
1	23259	936.039	4.0586	29.732	19484	936.039	3.2374	647.01	1	124.069
1	18879	936.039	3.3007	29.467	20502	936.039	3.2082	643.24	1	123.346
1	10696	936.039	1.8892	29.528	19663	936.039	3.2149	644.11	1	123.513
1	16727	936.04	2.925	29.59	18646	936.04	3.2218	645	1	123.684
1	23729	936.041	4.1378	29.777	17754	936.041	3.2423	647.64	1	124.19
1	9080	936.042	1.6145	30.009	18864	936.042	3.2679	650.94	1	124.823
1	27236	936.147	4.7359	29.61	17831	936.147	3.224	645.28	1	123.737
1	14649	936.147	2.5656	29.561	18293	936.147	3.2186	644.59	1	123.605
1	20459	936.148	3.5722	29.687	19607	936.148	3.2324	646.37	1	123.946
1	15160	936.148	2.6498	29.579	17891	936.148	3.2206	644.85	1	123.655
1	27860	936.15	4.8419	29.495	19082	936.15	3.2113	643.64	1	123.423
1	26108	936.151	4.5428	29.552	17942	936.151	3.2176	644.46	1	123.58
1	23890	936.152	4.1657	29.669	17675	936.152	3.2305	646.12	1	123.898
1	24942	936.154	4.3438	29.651	17529	936.154	3.2285	645.87	1	123.85
1	16264	936.256	2.8424	29.562	18311	936.256	3.2187	644.6	1	123.607
1	28625	936.259	4.9638	29.546	17990	936.259	3.2169	644.37	1	123.562
1	22543	936.259	3.9289	29.788	18636	936.259	3.2435	647.8	1	124.22
1	24199	936.26	4.2184	29.297	18155	936.26	3.1895	640.82	1	122.882
1	28549	936.369	4.9569	29.495	17612	936.369	3.2113	643.64	1	123.422
1	20599	940.899	3.5949	29.805	17925	940.899	3.2453	648.03	1	124.255
1	19884	940.901	3.4739	29.278	18510	940.901	3.1873	640.54	1	122.819
1	20679	941.007	3.613	29.434	20246	941.007	3.2045	642.76	1	123.245
1	7975	941.008	1.4282	29.451	24206	941.008	3.2064	643.01	1	123.293
1	4292	941.008	0.7998	29.574	17697	941.008	3.2199	644.76	1	123.628
1	11000	941.008	1.9371	29.751	19050	941.008	3.2394	647.27	1	124.109
1	13084	941.009	2.2966	29.821	18237	941.009	3.2471	648.26	1	124.299
1	12317	941.009	2.1651	29.732	20130	941.009	3.2373	647	1	124.058
1	68	941.009	0.0722	29.627	24836	941.009	3.2257	645.5	1	123.77
1	18106	941.01	3.1671	29.581	22534	941.01	3.2207	644.86	1	123.647
1	5508	941.01	1.0129	29.854	22906	941.01	3.2507	648.73	1	124.389
1	19456	941.01	3.4028	29.673	20600	941.01	3.2308	646.16	1	123.897
1	24864	941.01	4.3317	29.468	20341	941.01	3.2082	643.24	1	123.337
1	10342	941.01	1.828	29.732	18114	941.01	3.2373	647	1	124.058
1	565	941.011	0.1591	29.348	22807	941.011	3.195	641.53	1	123.009
1	26232	941.012	4.5648	29.782	19348	941.012	3.2428	647.71	1	124.194
1	3274	941.012	0.6245	29.59	22453	941.012	3.2217	644.99	1	123.672
1	26949	941.012	4.6867	29.648	18470	941.012	3.228	645.8	1	123.828
1	15980	941.012	2.7957	29.852	19672	941.012	3.2505	648.7	1	124.384
1	4681	941.013	0.8681	29.612	19459	941.013	3.2241	645.3	1	123.732
1	1078	941.013	0.2505	29.542	22621	941.013	3.2164	644.3	1	123.54
1	6914	941.013	1.2546	29.365	21605	941.013	3.1969	641.78	1	123.057
1	9311	941.013	1.6539	29.681	20245	941.013	3.2317	646.28	1	123.92
1	24237	941.013	4.2262	29.764	19571	941.013	3.2408	647.45	1	124.144
1	18991	941.013	3.3182	29.73	19115	941.013	3.2371	646.97	1	124.052
1	11497	941.014	2.0247	29.282	23755	941.014	3.1878	640.6	1	122.831
1	21579	941.014	3.7669	29.855	19937	941.014	3.2508	648.74	1	124.391
1	2859	941.014	0.5553	29.778	24126	941.014	3.2423	647.64	1	124.18
1	9916	941.014	1.7571	29.56	20795	941.014	3.2184	644.56	1	123.59
1	8552	941.015	1.5246	29.578	21415	941.015	3.2203	644.81	1	123.638
1	17004	941.015	2.9712	29.735	19783	941.015	3.2376	647.04	1	124.065
1	19974	941.015	3.4897	29.572	20865	941.015	3.2197	644.73	1	123.622
1	2298	941.016	0.4582	29.647	23777	941.016	3.2279	645.79	1	123.826
1	5083	941.016	0.9362	29.265	22758	941.016	3.1859	640.36	1	122.784
1	22464	941.016	3.9165	29.577	19196	941.016	3.2202	644.79	1	123.634
1	13918	941.016	2.444	29.746	18922	941.016	3.2388	647.19	1	124.094
1	23431	941.016	4.0869	29.904	19023	941.016	3.2562	649.43	1	124.524
1	28064	941.016	4.874	29.657	19281	941.016	3.229	645.93	1	123.853
1	13601	941.017	2.3909	29.651	21853	941.017	3.2284	645.85	1	123.837
1	14893	941.019	2.6108	29.796	17902	941.019	3.2443	647.9	1	124.23
1	9046	941.12	1.6093	29.44	29584	941.12	3.2051	642.84	1	123.26
1	6296	941.12	1.1416	29.499	28054	941.12	3.2116	643.68	1	123.421
1	10886	941.12	1.9204	29.407	27864	941.12	3.2015	642.38	1	123.172
1	13573	941.12	2.3874	29.818	24210	941.12	3.2467	648.21	1	124.289
1	24668	941.121	4.3001	29.395	24883	941.121	3.2002	642.21	1	123.139
1	20240	941.121	3.5343	29.59	23221	941.121	3.2216	644.97	1	123.668
1	3879	941.121	0.7283	29.564	23680	941.121	3.2188	644.61	1	123.599
1	21302	941.121	3.7179	29.397	28136	941.121	3.2004	642.23	1	123.143
1	9565	941.122	1.7	29.522	28111	941.122	3.2142	644.02	1	123.486
1	25354	941.122	4.4115	29.574	23552	941.122	3.2199	644.76	1	123.628
1	389	941.122	0.1271	29.5	32410	941.122	3.2117	643.7	1	123.425
1	27179	941.122	4.7256	29.659	25835	941.122	3.2292	645.96	1	123.858
1	28429	941.122	4.9407	29.655	23327	941.122	3.2288	645.9	1	123.847
1	12976	941.122	2.2793	29.515	28292	941.122	3.2134	643.92	1	123.467
1	2388	941.122	0.474	29.534	30095	941.122	3.2155	644.19	1	123.519
1	966	941.123	0.2331	29.369	37363	941.123	3.1973	641.83	1	123.066
1	16963	941.123	2.9646	29.678	29348	941.123	3.2313	646.23	1	123.91
1	11770	941.123	2.0702	29.27	26815	941.123	3.1864	640.42	1	122.796
1	18298	941.123	3.205	29.596	25763	941.123	3.2223	645.07	1	123.687
1	3356	941.123	0.6361	29.513	34839	941.123	3.2132	643.89	1	123.461
1	19810	941.123	3.459	29.377	28041	941.123	3.1982	641.95	1	123.089
1	14190	941.123	2.491	29.438	30992	941.123	3.2049	642.82	1	123.256
1	1633	941.123	0.3409	29.428	31291	941.123	3.2038	642.67	1	123.227
1	26147	941.123	4.5523	29.652	24038	941.123	3.2285	645.87	1	123.841
1	5163	941.123	0.9486	29.422	36610	941.123	3.2032	642.6	1	123.214
1	24219	941.124	4.221	29.522	25252	941.124	3.2142	644.02	1	123.486
1	10099	941.124	1.7914	29.645	31202	941.124	3.2277	645.76	1	123.82
1	12422	941.124	2.1818	29.317	27934	941.124	3.1916	641.09	1	122.924
1	7821	941.124	1.4045	29.509	28163	941.124	3.2127	643.83	1	123.45
1	8421	941.124	1.5018	29.378	28096	941.124	3.1983	641.96	1	123.091
1	6832	941.124	1.2415	29.506	31222	941.124	3.2124	643.79	1	123.442
1	25804	941.124	4.4908	29.463	23601	941.124	3.2077	643.18	1	123.325
1	21979	941.124	3.8345	29.507	25427	941.124	3.2125	643.8	1	123.444
1	22813	941.124	3.9772	29.627	23004	941.124	3.2257	645.5	1	123.77
1	23657	941.125	4.125	29.432	24194	941.125	3.2043	642.74	1	123.241
1	15715	941.125	2.7512	29.683	28834	941.125	3.2319	646.3	1	123.923
1	18918	941.125	3.3064	29.475	27741	941.125	3.209	643.35	1	123.358
1	5969	941.125	1.0876	29.665	28287	941.125	3.2299	646.05	1	123.875
1	17615	941.125	3.0779	29.576	32377	941.125	3.2201	644.78	1	123.632
1	15175	941.126	2.6529	29.317	27699	941.126	3.1916	641.09	1	122.924
1	7374	941.126	1.3306	29.493	30694	941.126	3.211	643.61	1	123.407
1	20847	941.127	3.6455	29.529	26255	941.127	3.2149	644.11	1	123.503
1	22178	941.127	3.8731	29.698	25591	941.127	3.2335	646.51	1	123.964
1	26693	941.127	4.6447	29.662	23714	941.127	3.2296	646.01	1	123.868
1	23220	941.128	4.0498	29.597	21239	941.128	3.2224	645.08	1	123.689
1	9359	941.23	1.6639	29.425	40683	941.23	3.2035	642.64	1	123.221
1	14497	941.232	2.5372	29.333	35735	941.232	3.1934	641.33	1	122.97
1	22568	941.232	3.9321	29.455	41395	941.232	3.2068	643.06	1	123.302
1	10717	941.232	1.892	29.402	42961	941.232	3.201	642.31	1	123.158
1	15694	941.232	2.748	29.449	37867	941.232	3.2061	642.97	1	123.285
1	24205	941.233	4.2189	29.392	36903	941.233	3.1999	642.17	1	123.131
1	18039	941.233	3.1551	29.597	35572	941.233	3.2224	645.08	1	123.689
1	7510	941.233	1.3547	29.428	40400	941.233	3.2038	642.67	1	123.227
1	1785	941.233	0.3641	29.484	41689	941.233	3.21	643.48	1	123.382
1	13576	941.233	2.3876	29.479	40571	941.233	3.2094	643.4	1	123.367
1	6701	941.233	1.218	29.338	43317	941.233	3.1939	641.39	1	122.982
1	380	941.233	0.1263	29.411	44378	941.233	3.202	642.44	1	123.183
1	20848	941.233	3.6457	29.508	34833	941.233	3.2126	643.81	1	123.446
1	5275	941.233	0.9677	29.661	41199	941.233	3.2295	645.99	1	123.864
1	5837	941.234	1.0661	29.345	36929	941.234	3.1947	641.5	1	123.003
1	3020	941.234	0.5817	29.537	39024	941.234	3.2158	644.23	1	123.526
1	4295	941.234	0.8001	29.477	41472	941.234	3.2092	643.37	1	123.361
1	26184	941.234	4.5562	29.454	32852	941.234	3.2067	643.05	1	123.3
1	19930	941.234	3.4829	29.391	37394	941.234	3.1998	642.16	1	123.129
1	25114	941.234	4.3729	29.695	30200	941.234	3.2332	646.47	1	123.956
1	12006	941.235	2.1092	29.48	43251	941.235	3.2095	643.41	1	123.369
1	10013	941.235	1.7762	29.445	40830	941.235	3.2057	642.92	1	123.275
1	18894	941.235	3.303	29.674	34696	941.235	3.2309	646.18	1	123.9
1	2339	941.235	0.4656	29.531	43430	941.235	3.2152	644.15	1	123.511
1	21558	941.235	3.7646	29.639	41238	941.235	3.227	645.67	1	123.802
1	16255	941.235	2.8408	29.469	39298	941.235	3.2083	643.26	1	123.34
1	25642	941.235	4.4651	29.569	33322	941.235	3.2193	644.68	1	123.612
1	1209	941.235	0.2735	29.421	43632	941.235	3.2031	642.58	1	123.21
1	3789	941.235	0.7121	29.756	39493	941.235	3.2399	647.34	1	124.122
1	4902	941.235	0.9076	29.475	42859	941.235	3.209	643.35	1	123.357
1	17245	941.235	3.0102	29.619	37204	941.235	3.2248	645.39	1	123.749
1	19406	941.236	3.3938	29.438	33640	941.236	3.2049	642.82	1	123.256
1	8399	941.236	1.499	29.689	39867	941.236	3.2325	646.38	1	123.938
1	14157	941.236	2.4874	29.548	38792	941.236	3.217	644.38	1	123.555
1	13250	941.236	2.3268	29.318	37008	941.236	3.1917	641.11	1	122.928
1	27870	941.236	4.8435	29.534	34170	941.236	3.2155	644.19	1	123.518
1	26950	941.236	4.6869	29.608	37499	941.236	3.2236	645.23	1	123.718
1	14999	941.236	2.6259	29.413	36652	941.236	3.2022	642.47	1	123.189
1	18553	941.342	3.2453	29.775	41334	941.342	3.242	647.61	1	124.174
1	19218	941.342	3.3574	29.764	49216	941.342	3.2408	647.45	1	124.143
1	10075	941.343	1.787	29.476	46160	941.343	3.2091	643.36	1	123.359
1	10641	941.343	1.881	29.387	42217	941.343	3.1993	642.09	1	123.116
1	4897	941.343	0.9069	29.498	52119	941.343	3.2115	643.67	1	123.419
1	23089	941.343	4.0256	29.668	45621	941.343	3.2302	646.08	1	123.881
1	4294	941.343	0.7999	29.463	47419	941.343	3.2077	643.18	1	123.325
1	8773	941.343	1.5641	29.601	54190	941.343	3.2229	645.14	1	123.7
1	13217	941.344	2.3214	29.369	45895	941.344	3.1973	641.83	1	123.066
1	1979	941.344	0.4008	29.485	54416	941.344	3.2101	643.49	1	123.384
1	3802	941.344	0.7141	29.526	54180	941.344	3.2146	644.07	1	123.495
1	24140	941.344	4.2079	29.486	48920	941.344	3.2102	643.5	1	123.386
1	15732	941.344	2.7539	29.39	46030	941.344	3.1996	642.13	1	123.123
1	20891	941.344	3.6533	29.352	50941	941.344	3.1955	641.6	1	123.022
1	25565	941.344	4.4518	29.564	40593	941.344	3.2188	644.61	1	123.599
1	22208	941.344	3.8775	29.508	44477	941.344	3.2126	643.81	1	123.445
1	1506	941.345	0.3183	29.511	58366	941.345	3.213	643.86	1	123.455
1	363	941.345	0.1238	29.513	54482	941.345	3.2132	643.89	1	123.461
1	27649	941.345	4.8058	29.522	45359	941.345	3.2142	644.02	1	123.486
1	5682	941.345	1.0403	29.494	46418	941.345	3.2111	643.62	1	123.409
1	25009	941.345	4.356	29.45	47205	941.345	3.2062	642.98	1	123.286
1	16332	941.345	2.8544	29.555	46346	941.345	3.2178	644.48	1	123.574
1	2472	941.345	0.4852	29.552	52459	941.345	3.2175	644.45	1	123.568
1	6660	941.345	1.211	29.394	52426	941.345	3.2001	642.2	1	123.137
1	28676	941.345	4.9685	29.573	39953	941.345	3.2198	644.74	1	123.624
1	16877	941.346	2.9478	29.619	48395	941.346	3.2248	645.39	1	123.748
1	23460	941.346	4.0933	29.559	39013	941.346	3.2182	644.54	1	123.585
1	17409	941.346	3.0427	29.52	49543	941.346	3.2139	643.98	1	123.478
1	18021	941.346	3.1528	29.543	44948	941.346	3.2165	644.32	1	123.543
1	14350	941.346	2.5154	29.44	48824	941.346	3.2051	642.84	1	123.259
1	3246	941.347	0.6187	29.63	60780	941.347	3.226	645.54	1	123.777
1	6479	941.347	1.1741	29.472	52440	941.347	3.2087	643.31	1	123.35
1	26886	941.347	4.6771	29.459	44023	941.347	3.2072	643.11	1	123.311
1	26364	941.347	4.5861	29.498	42866	941.347	3.2115	643.67	1	123.419
1	9185	941.347	1.6307	29.421	50867	941.347	3.2031	642.58	1	123.21
1	13826	941.347	2.4285	29.524	45150	941.347	3.2144	644.04	1	123.489
1	1008	941.348	0.2398	29.458	47545	941.348	3.2071	643.1	1	123.309
1	8475	941.348	1.5125	29.42	58299	941.348	3.2029	642.56	1	123.206
1	20138	941.348	3.5176	29.496	45039	941.348	3.2113	643.64	1	123.413
1	14902	941.348	2.6122	29.315	52340	941.348	3.1914	641.07	1	122.92
1	11542	941.348	2.0325	29.226	48908	941.348	3.1816	639.8	1	122.676
1	12542	941.348	2.2037	29.476	48169	941.348	3.2091	643.36	1	123.359
1	25849	941.348	4.4991	29.74	39519	941.348	3.2381	647.1	1	124.076
1	13727	941.453	2.4107	29.421	54890	941.453	3.2031	642.58	1	123.209
1	1748	941.454	0.3584	29.815	67117	941.454	3.2464	648.17	1	124.281
1	22085	941.454	3.8569	29.553	60189	941.454	3.2176	644.46	1	123.57
1	28610	941.454	4.9628	29.461	47265	941.454	3.2075	643.15	1	123.319
1	25330	941.455	4.4067	29.388	54314	941.455	3.1994	642.1	1	123.117
1	11072	941.455	1.9505	29.595	58489	941.455	3.2222	645.05	1	123.683
1	5130	941.455	0.9431	29.524	73559	941.455	3.2144	644.04	1	123.489
1	8697	941.455	1.55	29.475	67534	941.455	3.209	643.35	1	123.357
1	4278	941.455	0.7972	29.516	66548	941.455	3.2135	643.93	1	123.468
1	17851	941.455	3.1243	29.487	61104	941.455	3.2103	643.51	1	123.388
1	3675	941.455	0.695	29.505	68046	941.455	3.2123	643.77	1	123.438
1	7037	941.455	1.2722	29.412	63648	941.455	3.2021	642.45	1	123.184
1	12914	941.455	2.2687	29.612	60137	941.455	3.2241	645.3	1	123.731
1	10401	941.456	1.839	29.401	64357	941.456	3.2009	642.3	1	123.156
1	12594	941.456	2.2109	29.62	64240	941.456	3.2249	645.4	1	123.75
1	26957	941.456	4.6897	29.6	55784	941.456	3.2227	645.12	1	123.696
1	17093	941.456	2.9855	29.575	61401	941.456	3.22	644.77	1	123.629
1	9819	941.456	1.7377	29.498	57067	941.456	3.2115	643.67	1	123.418
1	5654	941.456	1.0376	29.469	64675	941.456	3.2083	643.26	1	123.34
1	11638	941.456	2.0487	29.341	69288	941.456	3.1943	641.44	1	122.991
1	25805	941.456	4.491	29.541	51374	941.456	3.2163	644.29	1	123.537
1	7978	941.457	1.4288	29.373	62941	941.457	3.1978	641.9	1	123.079
1	21521	941.457	3.7588	29.537	51807	941.457	3.2158	644.23	1	123.526
1	3021	941.457	0.5818	29.563	71154	941.457	3.2187	644.6	1	123.597
1	15241	941.457	2.6645	29.603	58894	941.457	3.2231	645.17	1	123.706
1	18916	941.457	3.3062	29.444	57280	941.457	3.2056	642.91	1	123.273
1	22522	941.457	3.926	29.561	56661	941.457	3.2185	644.57	1	123.591
1	20312	941.457	3.5462	29.53	56369	941.457	3.215	644.12	1	123.505
1	27584	941.457	4.7947	29.519	51743	941.457	3.2138	643.97	1	123.476
1	14448	941.457	2.5286	29.753	64550	941.457	3.2396	647.3	1	124.114
1	6431	941.458	1.1664	29.592	61413	941.458	3.2219	645.01	1	123.675
1	18477	941.458	3.2352	29.531	57588	941.458	3.2152	644.15	1	123.51
1	28195	941.458	4.8942	29.47	53336	941.458	3.2084	643.27	1	123.342
1	19596	941.458	3.422	29.604	56336	941.458	3.2232	645.18	1	123.708
1	835	941.458	0.2119	29.49	68235	941.458	3.2106	643.55	1	123.395
1	26597	941.458	4.6292	29.548	52641	941.458	3.217	644.38	1	123.554
1	21069	941.458	3.6825	29.454	50506	941.458	3.2067	643.05	1	123.299
1	15764	941.459	2.7593	29.434	59854	941.459	3.2045	642.76	1	123.244
1	24214	941.459	4.2203	29.369	55797	941.459	3.1973	641.83	1	123.066
1	320	941.459	0.1147	29.516	73329	941.459	3.2135	643.93	1	123.468
1	16328	941.459	2.854	29.494	49248	941.459	3.2111	643.62	1	123.409
1	23525	941.46	4.1043	29.367	53910	941.46	3.1971	641.81	1	123.062
1	10988	941.564	1.9356	29.465	70084	941.564	3.2079	643.2	1	123.328
1	20498	941.565	3.5782	29.652	69777	941.565	3.2285	645.87	1	123.84
1	20030	941.565	3.4992	29.628	68754	941.565	3.2258	645.52	1	123.773
1	12351	941.565	2.1693	29.516	77309	941.565	3.2135	643.93	1	123.468
1	238	941.566	0.1006	29.553	80731	941.566	3.2176	644.46	1	123.57
[truncated: 6,977 more rows]

## Sheet: 5c_3 trans Decalin
func	3D_ID	3D_m_z	3D_RetTime	3D_Mobility_Mass	3D_Intensity	3D_m_z_uncal	3D_TC	3D_omegaC	3D_z	3D_omegaD
1	4517	943.559	0.8673	30.401	60477	943.559	3.3108	656.44	1	125.863
1	1457	943.56	0.3242	30.255	60742	943.56	3.2947	654.38	1	125.468
1	13990	943.674	2.5685	30.292	47191	943.674	3.2988	654.9	1	125.567
1	1519	943.779	0.334	30.438	42333	943.779	3.3149	656.96	1	125.962
1	2097	943.783	0.4307	30.341	42425	943.783	3.3042	655.59	1	125.699
1	872	943.784	0.2173	30.298	46324	943.784	3.2995	654.99	1	125.584
1	17570	943.894	3.2203	30.301	37824	943.894	3.2998	655.03	1	125.592
1	394	943.895	0.1304	30.314	38609	943.895	3.3012	655.21	1	125.626
1	22644	943.895	4.1504	30.261	33706	943.895	3.2954	654.47	1	125.484
1	7877	943.896	1.465	30.348	41480	943.896	3.305	655.7	1	125.72
1	2212	943.897	0.4517	30.341	37561	943.897	3.3042	655.59	1	125.699
1	1896	944.007	0.3977	30.407	34469	944.007	3.3115	656.53	1	125.879
1	6228	944.007	1.1693	30.272	33993	944.007	3.2966	654.62	1	125.513
1	19786	944.009	3.6256	30.302	28012	944.009	3.2999	655.04	1	125.594
1	14486	944.115	2.6608	30.315	24470	944.115	3.3013	655.22	1	125.628
1	7787	944.115	1.4505	30.313	24319	944.115	3.3011	655.2	1	125.624
1	2658	944.117	0.5347	30.325	30899	944.117	3.3024	655.36	1	125.655
1	12566	944.118	2.3078	30.28	28072	944.118	3.2975	654.74	1	125.536
1	16867	944.119	3.092	30.269	24327	944.119	3.2963	654.58	1	125.505
1	1610	944.119	0.3472	30.323	31238	944.119	3.3022	655.34	1	125.651
1	11912	944.227	2.1914	30.562	23969	944.227	3.3285	658.7	1	126.295
1	6379	944.227	1.1953	30.3	20804	944.227	3.2997	655.02	1	125.589
1	12485	944.228	2.2936	30.351	21295	944.228	3.3053	655.73	1	125.725
1	25605	944.228	4.7007	30.293	23133	944.228	3.2989	654.91	1	125.568
1	10215	944.228	1.8824	30.433	21891	944.228	3.3143	656.88	1	125.946
1	20917	944.228	3.8337	30.362	20177	944.228	3.3065	655.89	1	125.756
1	17284	944.229	3.1677	30.309	22069	944.229	3.3007	655.15	1	125.614
1	18051	944.231	3.3063	30.42	22433	944.231	3.3129	656.71	1	125.913
1	3847	944.231	0.7441	30.287	23537	944.231	3.2982	654.83	1	125.553
1	9843	944.231	1.82	30.351	23702	944.231	3.3053	655.73	1	125.725
1	21182	944.235	3.8889	30.342	21236	944.235	3.3043	655.61	1	125.702
1	562	944.339	0.1601	30.386	24097	944.339	3.3091	656.22	1	125.819
1	23834	944.339	4.3737	30.393	20203	944.339	3.3099	656.32	1	125.838
1	1887	944.34	0.3964	30.27	20381	944.34	3.2964	654.59	1	125.507
1	10018	944.342	1.849	30.28	22348	944.342	3.2975	654.74	1	125.535
1	4179	944.342	0.8041	30.317	20730	944.342	3.3015	655.25	1	125.633
1	7861	944.343	1.4619	30.409	24219	944.343	3.3117	656.55	1	125.882
1	7046	944.345	1.3138	30.301	20444	944.345	3.2998	655.03	1	125.591
1	5635	1052.48	1.062	35.547	20292	1052.48	3.8744	726.49	1	139.086
1	4528	1052.48	0.8682	35.826	20880	1052.48	3.9051	730.2	1	139.796
1	11775	1052.49	2.1654	35.618	21140	1052.49	3.8822	727.43	1	139.265
1	293	1052.49	0.1158	35.851	20492	1052.49	3.9079	730.53	1	139.859
1	20873	1052.49	3.8279	35.513	20846	1052.49	3.8707	726.04	1	138.999
1	19798	1052.49	3.6273	35.66	20310	1052.49	3.8869	728	1	139.375
1	9074	1052.61	1.6821	35.517	20303	1052.61	3.8711	726.09	1	139.009
1	13874	1052.61	2.55	35.494	24476	1052.61	3.8686	725.79	1	138.951
1	528	1052.61	0.1549	35.72	23595	1052.61	3.8935	728.8	1	139.528
1	7579	1052.61	1.4114	35.804	20806	1052.61	3.9027	729.91	1	139.74
1	10	1052.61	0.0595	35.652	21473	1052.61	3.886	727.89	1	139.353
1	20342	1052.61	3.7268	35.928	20616	1052.61	3.9163	731.55	1	140.054
1	16496	1052.61	3.0186	35.646	22830	1052.61	3.8853	727.81	1	139.338
1	6603	1052.61	1.2413	35.775	24667	1052.61	3.8995	729.52	1	139.665
1	12199	1052.61	2.2446	35.864	23964	1052.61	3.9093	730.7	1	139.891
1	4313	1052.61	0.8277	35.441	21801	1052.61	3.8628	725.08	1	138.815
1	3598	1052.61	0.7002	35.74	22822	1052.61	3.8957	729.06	1	139.577
1	17606	1052.61	3.2251	35.585	21690	1052.61	3.8786	727	1	139.183
1	1944	1052.61	0.4063	35.83	21769	1052.61	3.9056	730.26	1	139.807
1	6049	1052.61	1.1379	35.4	23300	1052.61	3.8583	724.54	1	138.712
1	11748	1052.61	2.1582	35.814	20077	1052.61	3.9038	730.04	1	139.765
1	21775	1052.61	3.9987	35.869	22513	1052.61	3.9098	730.76	1	139.903
1	3067	1052.61	0.606	35.838	20535	1052.61	3.9064	730.35	1	139.824
1	947	1052.61	0.2305	35.593	24212	1052.61	3.8795	727.1	1	139.202
1	5208	1052.61	0.9882	35.651	24686	1052.61	3.8859	727.88	1	139.351
1	9871	1052.61	1.8263	35.651	23603	1052.61	3.8859	727.88	1	139.351
1	15983	1052.62	2.9336	35.513	21698	1052.62	3.8707	726.04	1	138.999
1	754	1052.73	0.193	35.721	28889	1052.73	3.8936	728.81	1	139.529
1	17260	1052.73	3.165	35.587	20979	1052.73	3.8788	727.02	1	139.187
1	13917	1052.74	2.5574	35.639	26607	1052.74	3.8845	727.71	1	139.319
1	12474	1052.74	2.2918	35.752	22517	1052.74	3.897	729.22	1	139.608
1	4700	1052.74	0.8936	35.538	22439	1052.74	3.8734	726.37	1	139.062
1	18659	1052.74	3.42	35.651	20648	1052.74	3.8859	727.88	1	139.351
1	24491	1052.74	4.4955	35.541	22714	1052.74	3.8738	726.42	1	139.072
1	2001	1052.74	0.4151	35.554	21962	1052.74	3.8752	726.58	1	139.102
1	10533	1052.74	1.942	35.612	21459	1052.74	3.8816	727.36	1	139.252
1	5118	1052.74	0.9708	35.675	21352	1052.74	3.8885	728.19	1	139.411
1	7453	1052.74	1.3863	35.318	28267	1052.74	3.8492	723.44	1	138.501
1	19863	1052.74	3.6437	35.394	21785	1052.74	3.8576	724.45	1	138.695
1	3187	1052.74	0.6284	35.796	24498	1052.74	3.9018	729.8	1	139.719
1	12991	1052.74	2.3931	35.695	21571	1052.74	3.8907	728.46	1	139.462
1	23153	1052.74	4.2502	35.365	20688	1052.74	3.8544	724.07	1	138.622
1	22324	1052.74	4.0989	35.612	24326	1052.74	3.8816	727.36	1	139.252
1	6642	1052.74	1.2473	35.61	29273	1052.74	3.8814	727.33	1	139.246
1	20526	1052.74	3.7621	35.729	23600	1052.74	3.8944	728.9	1	139.546
1	21409	1052.74	3.9264	35.683	22171	1052.74	3.8894	728.3	1	139.432
1	10070	1052.74	1.8572	35.649	21810	1052.74	3.8856	727.84	1	139.344
1	6043	1052.74	1.1369	35.731	25196	1052.74	3.8947	728.94	1	139.554
1	8740	1052.74	1.6265	35.638	25496	1052.74	3.8844	727.7	1	139.317
1	4205	1052.74	0.8096	35.631	21516	1052.74	3.8837	727.61	1	139.299
1	26751	1052.74	4.9061	35.755	21326	1052.74	3.8973	729.25	1	139.613
1	3613	1052.74	0.7028	35.708	21744	1052.74	3.8921	728.63	1	139.495
1	11939	1052.74	2.1968	35.733	27034	1052.74	3.8949	728.97	1	139.56
1	16763	1052.74	3.0725	35.52	22397	1052.74	3.8715	726.14	1	139.018
1	25676	1052.74	4.7112	35.504	21938	1052.74	3.8697	725.92	1	138.976
1	19020	1052.74	3.487	35.697	20191	1052.74	3.8909	728.48	1	139.466
1	16198	1052.74	2.9724	35.735	22068	1052.74	3.8951	728.99	1	139.564
1	15411	1052.74	2.829	35.9	25988	1052.74	3.9133	731.18	1	139.983
1	17942	1052.74	3.291	35.815	21402	1052.74	3.9039	730.05	1	139.767
1	9066	1052.85	1.681	35.797	21011	1052.85	3.9019	729.81	1	139.72
1	6837	1052.86	1.2771	35.547	23477	1052.86	3.8744	726.49	1	139.085
1	2180	1052.86	0.4473	35.573	25465	1052.86	3.8773	726.84	1	139.152
1	26729	1052.86	4.9021	35.545	24886	1052.86	3.8742	726.46	1	139.079
1	1541	1052.86	0.3379	35.752	23928	1052.86	3.897	729.22	1	139.608
1	22603	1052.86	4.1452	35.744	22977	1052.86	3.8961	729.11	1	139.586
1	8581	1052.86	1.5933	35.371	22798	1052.86	3.8551	724.15	1	138.637
1	2702	1052.86	0.5425	35.835	25359	1052.86	3.9061	730.32	1	139.818
1	18781	1052.86	3.443	35.75	21726	1052.86	3.8968	729.19	1	139.602
1	945	1052.86	0.2299	35.688	26770	1052.86	3.8899	728.36	1	139.443
1	13993	1052.86	2.5696	35.642	21176	1052.86	3.8849	727.76	1	139.328
1	7233	1052.86	1.3473	35.536	29239	1052.86	3.8732	726.34	1	139.056
1	23191	1052.86	4.2565	35.811	25982	1052.86	3.9035	730	1	139.757
1	13170	1052.86	2.4207	35.586	24675	1052.86	3.8787	727.01	1	139.184
1	7729	1052.86	1.4386	35.782	25327	1052.86	3.9003	729.62	1	139.684
1	4034	1052.86	0.7768	35.706	23335	1052.86	3.8919	728.6	1	139.489
1	10328	1052.86	1.9039	35.932	23153	1052.86	3.9168	731.61	1	140.065
1	19950	1052.86	3.661	35.595	25549	1052.86	3.8797	727.13	1	139.207
1	4856	1052.86	0.9209	35.64	29221	1052.86	3.8847	727.73	1	139.322
1	9440	1052.86	1.7492	35.971	24454	1052.86	3.9211	732.12	1	140.163
1	20502	1052.86	3.7577	35.686	22374	1052.86	3.8897	728.34	1	139.439
1	509	1052.86	0.149	35.727	28177	1052.86	3.8942	728.88	1	139.542
1	18090	1052.86	3.3137	35.786	22027	1052.86	3.9007	729.67	1	139.694
1	6309	1052.86	1.1831	35.748	20978	1052.86	3.8965	729.16	1	139.596
1	24379	1052.86	4.4751	35.933	21474	1052.86	3.9169	731.62	1	140.067
1	15939	1052.86	2.9275	35.798	20098	1052.86	3.902	729.82	1	139.722
1	15542	1052.86	2.8511	35.823	21631	1052.86	3.9048	730.16	1	139.787
1	7	1052.86	0.0565	35.719	25735	1052.86	3.8933	728.77	1	139.521
1	11837	1052.86	2.179	35.742	22138	1052.86	3.8959	729.09	1	139.583
1	3508	1052.86	0.6828	35.694	26058	1052.86	3.8906	728.45	1	139.46
1	17337	1052.86	3.1757	35.519	22792	1052.86	3.8713	726.11	1	139.012
1	23791	1052.86	4.3653	35.896	20915	1052.86	3.9128	731.12	1	139.971
1	12702	1052.86	2.3358	35.91	21948	1052.86	3.9144	731.32	1	140.01
1	11509	1052.86	2.1155	35.595	21369	1052.86	3.8797	727.13	1	139.207
1	16825	1052.86	3.0838	35.47	23425	1052.86	3.866	725.47	1	138.89
1	14537	1052.86	2.6711	35.603	28366	1052.86	3.8806	727.24	1	139.228
1	5756	1052.86	1.0843	35.784	26367	1052.86	3.9005	729.64	1	139.688
1	9909	1052.86	1.8327	35.516	24844	1052.86	3.871	726.08	1	139.006
1	12240	1052.87	2.2525	35.647	21055	1052.87	3.8854	727.82	1	139.339
1	25846	1052.87	4.7405	35.503	21735	1052.87	3.8696	725.91	1	138.974
1	19189	1052.87	3.5191	35.697	20940	1052.87	3.8909	728.48	1	139.466
1	21185	1052.87	3.8904	35.697	23074	1052.87	3.8909	728.48	1	139.466
1	10841	1052.87	1.9973	35.512	20908	1052.87	3.8706	726.03	1	138.997
1	21552	1052.87	3.9523	35.53	20756	1052.87	3.8726	726.27	1	139.043
1	10994	1052.98	2.0245	35.76	23898	1052.98	3.8979	729.33	1	139.628
1	2136	1052.98	0.4382	35.643	25310	1052.98	3.885	727.77	1	139.33
1	23647	1052.98	4.3402	35.747	21742	1052.98	3.8964	729.15	1	139.594
1	14883	1052.98	2.736	35.495	23129	1052.98	3.8687	725.8	1	138.953
1	13196	1052.98	2.4243	35.641	24331	1052.98	3.8848	727.75	1	139.326
1	1113	1052.99	0.2594	35.492	26070	1052.99	3.8684	725.76	1	138.945
1	21489	1052.99	3.9388	35.779	23257	1052.99	3.8999	729.57	1	139.674
1	3990	1052.99	0.7679	35.669	23563	1052.99	3.8878	728.11	1	139.395
1	3145	1052.99	0.6199	35.633	23561	1052.99	3.8839	727.64	1	139.305
1	9449	1052.99	1.7508	35.735	25211	1052.99	3.8951	728.99	1	139.563
1	12226	1052.99	2.249	35.738	25532	1052.99	3.8954	729.03	1	139.571
1	26918	1052.99	4.9383	35.668	25305	1052.99	3.8877	728.1	1	139.393
1	419	1052.99	0.1346	35.891	27347	1052.99	3.9123	731.06	1	139.96
1	16055	1052.99	2.946	35.669	24485	1052.99	3.8878	728.11	1	139.395
1	10509	1052.99	1.9382	35.752	23366	1052.99	3.897	729.22	1	139.607
1	25277	1052.99	4.6392	35.754	22782	1052.99	3.8972	729.24	1	139.611
1	16879	1052.99	3.0942	35.554	21116	1052.99	3.8752	726.58	1	139.102
1	26312	1052.99	4.8298	35.515	23315	1052.99	3.8709	726.06	1	139.002
1	22723	1052.99	4.1684	35.429	24767	1052.99	3.8614	724.91	1	138.782
1	20627	1052.99	3.7823	35.66	24297	1052.99	3.8869	728	1	139.374
1	6675	1052.99	1.2543	35.817	28214	1052.99	3.9041	730.08	1	139.772
1	11882	1052.99	2.1865	35.556	20100	1052.99	3.8754	726.61	1	139.108
1	5295	1052.99	1.0028	35.672	26017	1052.99	3.8882	728.16	1	139.404
1	18394	1052.99	3.3622	35.985	22095	1052.99	3.9226	732.3	1	140.197
1	17847	1052.99	3.2698	35.649	22270	1052.99	3.8856	727.84	1	139.343
1	7266	1052.99	1.3559	35.751	28293	1052.99	3.8969	729.21	1	139.605
1	9837	1052.99	1.8188	35.599	26133	1052.99	3.8801	727.18	1	139.217
1	13593	1052.99	2.4966	35.611	22718	1052.99	3.8815	727.35	1	139.249
1	10766	1052.99	1.9812	35.617	23568	1052.99	3.8821	727.42	1	139.263
1	19345	1052.99	3.5478	35.61	21639	1052.99	3.8814	727.33	1	139.245
1	24436	1052.99	4.4866	35.601	27719	1052.99	3.8804	727.21	1	139.222
1	8903	1052.99	1.6554	35.676	24158	1052.99	3.8886	728.2	1	139.412
1	2798	1052.99	0.557	35.821	21995	1052.99	3.9046	730.14	1	139.783
1	23207	1052.99	4.2591	35.592	21747	1052.99	3.8794	727.09	1	139.2
1	19846	1052.99	3.6398	35.463	22812	1052.99	3.8652	725.37	1	138.87
1	863	1053.11	0.2155	35.606	24946	1053.11	3.8809	727.27	1	139.234
1	10323	1053.11	1.9032	35.71	26563	1053.11	3.8923	728.65	1	139.498
1	18731	1053.11	3.4355	35.729	21394	1053.11	3.8944	728.9	1	139.546
1	4659	1053.11	0.8879	35.785	23042	1053.11	3.9006	729.65	1	139.689
1	19812	1053.11	3.6303	35.549	20003	1053.11	3.8746	726.51	1	139.088
1	25315	1053.11	4.6457	35.371	22974	1053.11	3.8551	724.15	1	138.636
1	26449	1053.11	4.8532	35.591	22966	1053.11	3.8793	727.08	1	139.197
1	6471	1053.11	1.2135	35.734	22848	1053.11	3.895	728.98	1	139.561
1	14357	1053.11	2.6348	35.75	20936	1053.11	3.8967	729.18	1	139.599
1	4018	1053.11	0.7732	35.887	25686	1053.11	3.9118	731	1	139.948
1	16884	1053.11	3.0959	35.675	21619	1053.11	3.8885	728.19	1	139.41
1	15785	1053.11	2.9009	35.725	25640	1053.11	3.894	728.86	1	139.538
1	17421	1053.11	3.1939	35.828	20039	1053.11	3.9053	730.22	1	139.799
1	12116	1053.11	2.2285	35.712	25336	1053.11	3.8926	728.69	1	139.506
1	7524	1053.11	1.4021	35.471	24882	1053.11	3.8661	725.48	1	138.891
1	5453	1053.11	1.0278	35.786	20609	1053.11	3.9007	729.67	1	139.693
1	23242	1053.11	4.2686	35.581	20429	1053.11	3.8782	726.95	1	139.172
1	8340	1053.11	1.5505	35.705	26033	1053.11	3.8918	728.59	1	139.486
1	1797	1053.11	0.3804	35.666	23521	1053.11	3.8875	728.07	1	139.387
1	331	1053.11	0.1221	35.538	22170	1053.11	3.8734	726.37	1	139.061
1	21698	1053.11	3.9824	35.587	26714	1053.11	3.8788	727.02	1	139.186
1	8906	1053.11	1.6561	35.389	21845	1053.11	3.857	724.38	1	138.68
1	16155	1053.11	2.9631	35.741	21597	1053.11	3.8958	729.07	1	139.578
1	3277	1053.11	0.6416	35.895	24588	1053.11	3.9127	731.11	1	139.969
1	5045	1053.11	0.9578	35.53	22957	1053.11	3.8725	726.26	1	139.04
1	18381	1053.11	3.3592	35.907	25777	1053.11	3.914	731.27	1	140
1	12830	1053.11	2.364	35.852	21804	1053.11	3.908	730.55	1	139.862
1	24772	1053.11	4.5439	35.728	24567	1053.11	3.8943	728.89	1	139.544
1	10725	1053.11	1.9741	35.395	20997	1053.11	3.8577	724.47	1	138.698
1	22529	1053.12	4.1338	35.468	24079	1053.12	3.8657	725.44	1	138.883
1	11632	1053.12	2.1368	35.624	22407	1053.12	3.8829	727.52	1	139.282
1	13808	1053.12	2.5385	35.637	22015	1053.12	3.8843	727.68	1	139.312
1	5905	1053.12	1.1094	35.711	25036	1053.12	3.8925	728.68	1	139.504
1	21172	1053.12	3.8875	35.682	23312	1053.12	3.8893	728.29	1	139.429
1	6818	1053.12	1.275	35.495	22623	1053.12	3.8687	725.8	1	138.952
1	23691	1053.12	4.3495	35.71	20095	1053.12	3.8923	728.65	1	139.498
1	19201	1053.12	3.5226	35.607	26022	1053.12	3.881	727.29	1	139.238
1	20637	1053.12	3.784	35.657	24982	1053.12	3.8865	727.95	1	139.364
1	8389	1053.23	1.5589	35.627	24572	1053.23	3.8832	727.55	1	139.287
1	939	1053.23	0.2286	35.773	27878	1053.23	3.8993	729.5	1	139.66
1	13606	1053.23	2.4992	35.776	22626	1053.23	3.8996	729.53	1	139.666
1	14162	1053.23	2.6034	35.448	23221	1053.23	3.8635	725.17	1	138.832
1	11456	1053.23	2.106	35.475	24144	1053.23	3.8665	725.53	1	138.9
1	17742	1053.24	3.2498	35.696	22668	1053.24	3.8908	728.47	1	139.463
1	24385	1053.24	4.4771	35.562	20841	1053.24	3.8761	726.69	1	139.123
1	4116	1053.24	0.7921	35.678	25109	1053.24	3.8888	728.23	1	139.417
1	3564	1053.24	0.6917	35.718	22690	1053.24	3.8932	728.76	1	139.519
1	7255	1053.24	1.3535	35.854	23064	1053.24	3.9082	730.57	1	139.865
1	1904	1053.24	0.3983	35.63	25828	1053.24	3.8835	727.59	1	139.295
1	26193	1053.24	4.8069	35.718	24394	1053.24	3.8932	728.76	1	139.519
1	15554	1053.24	2.8533	35.791	20333	1053.24	3.9013	729.74	1	139.706
1	9396	1053.24	1.74	35.814	22628	1053.24	3.9038	730.04	1	139.764
1	16077	1053.24	2.9495	35.781	24149	1053.24	3.9002	729.6	1	139.68
1	6527	1053.24	1.2242	35.447	22731	1053.24	3.8634	725.16	1	138.83
1	13038	1053.24	2.4012	35.592	23887	1053.24	3.8794	727.09	1	139.199
1	2387	1053.24	0.4859	35.627	27692	1053.24	3.8832	727.55	1	139.287
1	23827	1053.24	4.3728	35.709	20526	1053.24	3.8922	728.64	1	139.496
1	10526	1053.24	1.941	35.702	22334	1053.24	3.8915	728.55	1	139.479
1	627	1053.24	0.1707	35.721	26852	1053.24	3.8936	728.81	1	139.528
1	20040	1053.24	3.6788	35.899	20249	1053.24	3.9131	731.16	1	139.978
1	6878	1053.24	1.2815	35.673	20902	1053.24	3.8883	728.17	1	139.406
1	16754	1053.24	3.0716	35.428	22036	1053.24	3.8613	724.9	1	138.78
1	17242	1053.24	3.1611	35.532	20689	1053.24	3.8728	726.29	1	139.046
1	21138	1053.24	3.8821	35.59	23290	1053.24	3.8791	727.06	1	139.193
1	18808	1053.24	3.4474	36.061	21578	1053.24	3.931	733.32	1	140.392
1	5841	1053.24	1.0982	35.69	21170	1053.24	3.8901	728.39	1	139.448
1	2103	1053.36	0.4317	35.545	23617	1053.36	3.8742	726.46	1	139.078
1	1170	1053.36	0.2693	35.757	24138	1053.36	3.8975	729.28	1	139.618
1	6200	1053.36	1.1636	35.836	22722	1053.36	3.9062	730.33	1	139.819
1	2628	1053.36	0.5305	35.815	24196	1053.36	3.9039	730.05	1	139.766
1	3661	1053.36	0.7133	35.736	21262	1053.36	3.8952	729	1	139.565
1	7214	1053.36	1.3435	35.751	22415	1053.36	3.8969	729.21	1	139.605
1	5258	1053.36	0.9963	35.701	24130	1053.36	3.8914	728.54	1	139.476
1	23689	1053.36	4.3495	35.767	23987	1053.36	3.8986	729.41	1	139.643
1	3226	1053.36	0.6348	35.983	22078	1053.36	3.9224	732.28	1	140.192
1	15453	1053.36	2.8341	35.57	21145	1053.36	3.8769	726.79	1	139.141
1	18824	1053.36	3.4521	35.593	23304	1053.36	3.8795	727.1	1	139.201
1	4576	1053.36	0.8751	35.797	23190	1053.36	3.9019	729.81	1	139.72
1	12275	1053.36	2.2577	35.555	23827	1053.36	3.8753	726.6	1	139.105
1	279	1053.36	0.1135	35.705	23771	1053.36	3.8918	728.59	1	139.486
1	26249	1053.36	4.8161	35.487	24992	1053.36	3.8678	725.69	1	138.931
1	21400	1053.36	3.9237	35.621	20013	1053.36	3.8826	727.48	1	139.274
1	19697	1053.36	3.6096	35.491	23417	1053.36	3.8683	725.75	1	138.942
1	8433	1053.36	1.5679	35.579	20316	1053.36	3.8779	726.91	1	139.164
1	16776	1053.37	3.076	35.762	25562	1053.37	3.8981	729.35	1	139.632
1	26715	1053.37	4.8997	35.73	21028	1053.37	3.8945	728.92	1	139.549
1	18529	1053.37	3.3928	35.804	21248	1053.37	3.9027	729.91	1	139.739
1	4491	1053.49	0.8629	35.461	23615	1053.49	3.8649	725.34	1	138.864
1	8609	1053.49	1.599	35.597	20217	1053.49	3.8799	727.15	1	139.21
1	11220	1053.49	2.0636	35.588	20011	1053.49	3.8789	727.03	1	139.187
1	2801	1053.49	0.5587	35.805	21733	1053.49	3.9028	729.92	1	139.74
1	17033	1053.49	3.1217	35.687	20225	1053.49	3.8898	728.35	1	139.44
1	24600	1053.49	4.5128	35.666	21580	1053.49	3.8875	728.07	1	139.386
1	1116	1053.49	0.2597	35.817	22912	1053.49	3.9041	730.08	1	139.771
1	5672	1053.49	1.0692	35.677	20979	1053.49	3.8887	728.22	1	139.415
1	2651	1053.61	0.5339	35.962	23348	1053.61	3.9201	732	1	140.138
1	23680	1063.62	4.3472	36.431	20795	1063.62	3.9714	738.17	1	141.302
1	21971	1063.75	4.0325	36.718	20825	1063.75	4.003	741.95	1	142.026
1	16745	1063.75	3.0697	36.385	21196	1063.75	3.9664	737.57	1	141.187
1	4522	1063.87	0.8675	36.332	21027	1063.87	3.9605	736.86	1	141.051
1	5432	1063.87	1.0241	36.402	20239	1063.87	3.9682	737.78	1	141.227
1	12143	1063.87	2.2335	36.24	21193	1063.87	3.9504	735.65	1	140.82
1	25984	1063.87	4.7645	36.651	22330	1063.87	3.9956	741.07	1	141.857
1	15257	1063.87	2.8027	36.208	20092	1063.87	3.9469	735.23	1	140.739
1	21637	1063.87	3.97	36.686	20061	1063.87	3.9995	741.53	1	141.945
1	16779	1063.88	3.0765	36.636	20433	1063.88	3.994	740.87	1	141.819
1	14768	1063.99	2.7146	36.702	20970	1063.99	4.0012	741.74	1	141.985
1	15123	1063.99	2.7778	36.422	21330	1063.99	3.9704	738.05	1	141.279
1	16739	1063.99	3.0681	36.27	20031	1063.99	3.9537	736.04	1	140.894
1	13765	1063.99	2.5303	36.612	21367	1063.99	3.9913	740.55	1	141.757
1	8392	1063.99	1.5592	36.473	22957	1063.99	3.976	738.72	1	141.407
1	8989	1064	1.6665	36.125	20964	1064	3.9378	734.13	1	140.528
1	2838	1064	0.5647	36.572	21508	1064	3.9869	740.03	1	141.658
1	24527	1064	4.502	36.448	21448	1064	3.9733	738.4	1	141.346
1	22513	1064	4.1315	36.872	20438	1064	4.0199	743.97	1	142.412
1	23661	1064.11	4.3429	36.333	21861	1064.11	3.9606	736.87	1	141.053
1	18686	1064.11	3.4243	36.806	20090	1064.11	4.0127	743.11	1	142.247
1	3323	1064.12	0.6505	36.541	21403	1064.12	3.9835	739.62	1	141.579
1	2482	1064.12	0.5048	36.243	20538	1064.12	3.9507	735.68	1	140.825
1	25136	1064.12	4.6116	36.654	21584	1064.12	3.9959	741.1	1	141.862
1	21095	1064.12	3.8742	36.505	20168	1064.12	3.9796	739.15	1	141.489
1	17764	1064.24	3.2527	36.752	21336	1064.24	4.0067	742.39	1	142.109
1	4725	1064.24	0.8988	36.328	21480	1064.24	3.9601	736.81	1	141.041
1	5404	1064.24	1.0209	36.288	23061	1064.24	3.9557	736.28	1	140.94
1	6758	1064.25	1.2671	36.503	21067	1064.25	3.9793	739.11	1	141.481
1	4749	1064.37	0.9036	36.334	20015	1064.37	3.9607	736.88	1	141.054
1	16375	1064.37	3.0014	36.564	21911	1064.37	3.986	739.92	1	141.636
1	23826	1064.37	4.3728	36.617	21201	1064.37	3.9919	740.62	1	141.77
1	6440	1069.49	1.2076	36.46	20068	1069.49	3.9745	738.54	1	141.363
1	11599	1069.49	2.1317	36.679	22976	1069.49	3.9986	741.43	1	141.916
1	21622	1069.49	3.9663	36.527	22366	1069.49	3.9819	739.43	1	141.534
1	6957	1069.49	1.2956	36.605	22281	1069.49	3.9904	740.44	1	141.727
1	5500	1069.49	1.0364	36.448	20997	1069.49	3.9732	738.38	1	141.333
1	8806	1069.49	1.6366	36.511	20584	1069.49	3.9801	739.21	1	141.492
1	6064	1069.49	1.1398	36.726	21516	1069.49	4.0038	742.05	1	142.035
1	23710	1069.49	4.3518	36.366	21696	1069.49	3.9642	737.3	1	141.126
1	17139	1069.49	3.1408	36.58	22237	1069.49	3.9877	740.12	1	141.666
1	24892	1069.49	4.5663	36.517	23115	1069.49	3.9808	739.29	1	141.507
1	750	1069.49	0.1922	36.75	24787	1069.49	4.0064	742.36	1	142.094
1	14110	1069.49	2.5908	36.746	22074	1069.49	4.006	742.31	1	142.085
1	15083	1069.49	2.7693	36.379	22106	1069.49	3.9656	737.47	1	141.158
1	20270	1069.49	3.7144	36.733	20848	1069.49	4.0045	742.13	1	142.05
1	4079	1069.49	0.785	36.797	27043	1069.49	4.0116	742.98	1	142.213
1	16298	1069.49	2.9897	36.661	25550	1069.49	3.9966	741.19	1	141.87
1	25843	1069.49	4.7403	36.417	24695	1069.49	3.9698	737.98	1	141.256
1	2346	1069.49	0.4787	36.739	22247	1069.49	4.0052	742.21	1	142.066
1	18350	1069.49	3.3551	36.547	25040	1069.49	3.9841	739.69	1	141.583
1	19165	1069.49	3.5136	36.604	25154	1069.49	3.9903	740.43	1	141.725
1	11044	1069.49	2.0343	36.658	20957	1069.49	3.9963	741.15	1	141.863
1	7687	1069.49	1.4296	36.454	20792	1069.49	3.9738	738.46	1	141.348
1	12927	1069.49	2.3827	36.764	21395	1069.49	4.0079	742.54	1	142.129
1	12530	1069.49	2.3028	36.506	21752	1069.49	3.9796	739.15	1	141.48
1	27014	1069.49	4.9558	36.588	22640	1069.49	3.9886	740.23	1	141.687
1	1562	1069.49	0.3407	36.587	20723	1069.49	3.9885	740.22	1	141.685
1	4866	1069.49	0.9227	36.572	20128	1069.49	3.9868	740.01	1	141.645
1	17977	1069.49	3.2951	36.726	20513	1069.49	4.0038	742.05	1	142.035
1	52	1069.49	0.0715	36.44	20776	1069.49	3.9723	738.28	1	141.313
1	22319	1069.49	4.0985	36.404	24126	1069.49	3.9683	737.8	1	141.222
1	3006	1069.49	0.5955	36.586	21327	1069.49	3.9884	740.2	1	141.681
1	19724	1069.49	3.6148	36.778	24155	1069.49	4.0095	742.73	1	142.165
1	25361	1069.5	4.6541	36.408	23417	1069.5	3.9688	737.86	1	141.233
1	20729	1069.61	3.7989	36.611	30168	1069.61	3.9911	740.53	1	141.744
1	6168	1069.61	1.1582	36.629	30235	1069.61	3.9931	740.77	1	141.79
1	6976	1069.61	1.2987	36.752	26110	1069.61	4.0066	742.38	1	142.098
1	3069	1069.61	0.6063	36.798	27613	1069.61	4.0117	742.99	1	142.215
1	18661	1069.61	3.4202	36.713	35342	1069.61	4.0023	741.87	1	142
1	12187	1069.61	2.242	36.464	32110	1069.61	3.9749	738.59	1	141.373
1	2415	1069.61	0.4933	36.401	32984	1069.61	3.968	737.76	1	141.214
1	11567	1069.62	2.125	36.518	32627	1069.62	3.9809	739.31	1	141.51
1	20182	1069.62	3.6998	36.672	28566	1069.62	3.9978	741.33	1	141.897
1	1596	1069.62	0.3455	36.65	34618	1069.62	3.9954	741.04	1	141.842
1	15017	1069.62	2.7575	36.568	30665	1069.62	3.9864	739.97	1	141.637
1	24888	1069.62	4.5656	36.361	28631	1069.62	3.9636	737.23	1	141.112
1	3778	1069.62	0.7324	36.623	31931	1069.62	3.9924	740.68	1	141.773
1	13317	1069.62	2.4454	36.387	28095	1069.62	3.9665	737.58	1	141.179
1	7781	1069.62	1.4496	36.556	33240	1069.62	3.9851	739.81	1	141.606
1	10173	1069.62	1.8739	36.626	31981	1069.62	3.9928	740.73	1	141.782
1	18170	1069.62	3.3277	36.717	29664	1069.62	4.0028	741.93	1	142.012
1	14047	1069.62	2.5778	36.731	29256	1069.62	4.0043	742.11	1	142.046
1	4606	1069.62	0.8797	36.546	26254	1069.62	3.984	739.68	1	141.581
1	21601	1069.62	3.9622	36.715	26946	1069.62	4.0025	741.89	1	142.004
1	12734	1069.62	2.3416	36.412	34996	1069.62	3.9692	737.9	1	141.241
1	19523	1069.62	3.5783	36.194	29889	1069.62	3.9452	735.02	1	140.689
1	22848	1069.62	4.1932	36.54	29153	1069.62	3.9833	739.59	1	141.564
1	16445	1069.62	3.0118	36.578	28489	1069.62	3.9875	740.1	1	141.662
1	5074	1069.62	0.9632	37.025	27159	1069.62	4.0366	745.96	1	142.783
1	17448	1069.62	3.1982	36.697	28615	1069.62	4.0006	741.66	1	141.96
1	11004	1069.62	2.0277	36.87	34259	1069.62	4.0196	743.93	1	142.395
1	23749	1069.62	4.3577	36.691	28424	1069.62	3.9999	741.58	1	141.945
1	16126	1069.62	2.9567	36.328	27761	1069.62	3.96	736.8	1	141.03
1	707	1069.62	0.1825	36.616	33446	1069.62	3.9917	740.6	1	141.757
1	21170	1069.62	3.8874	36.729	26838	1069.62	4.0041	742.08	1	142.041
1	22228	1069.62	4.0815	36.485	32571	1069.62	3.9772	738.86	1	141.424
1	26211	1069.62	4.8088	36.713	28205	1069.62	4.0023	741.87	1	142
1	25307	1069.62	4.6441	36.519	26717	1069.62	3.981	739.32	1	141.512
1	8582	1069.62	1.5933	36.381	30817	1069.62	3.9658	737.5	1	141.164
1	26670	1069.62	4.8922	36.597	28059	1069.62	3.9896	740.35	1	141.709
1	6854	1069.74	1.2795	36.727	41369	1069.74	4.0039	742.06	1	142.037
1	21105	1069.74	3.8767	36.591	37074	1069.74	3.9889	740.26	1	141.692
1	3959	1069.74	0.7633	36.662	42090	1069.74	3.9967	741.2	1	141.872
1	9280	1069.74	1.719	36.487	41595	1069.74	3.9775	738.9	1	141.432
1	19799	1069.74	3.6281	36.499	43637	1069.74	3.9788	739.05	1	141.46
1	2493	1069.74	0.5063	36.677	38473	1069.74	3.9984	741.4	1	141.91
1	13022	1069.74	2.3981	36.342	31800	1069.74	3.9615	736.98	1	141.064
1	18737	1069.74	3.4363	36.537	44044	1069.74	3.983	739.56	1	141.558
1	2280	1069.74	0.4653	36.349	38090	1069.74	3.9623	737.08	1	141.083
1	6130	1069.74	1.148	36.523	37732	1069.74	3.9814	739.37	1	141.522
1	16073	1069.74	2.9489	36.496	36443	1069.74	3.9784	739.01	1	141.453
1	10401	1069.74	1.9161	36.599	43209	1069.74	3.9898	740.37	1	141.713
1	745	1069.74	0.1913	36.797	41885	1069.74	4.0116	742.98	1	142.213
1	11156	1069.74	2.0522	36.541	36615	1069.74	3.9834	739.61	1	141.568
1	16584	1069.74	3.038	36.504	36833	1069.74	3.9793	739.11	1	141.472
1	25640	1069.74	4.7063	36.616	40175	1069.74	3.9916	740.59	1	141.755
1	11776	1069.74	2.1657	36.763	38186	1069.74	4.0078	742.52	1	142.125
1	24737	1069.74	4.5374	36.441	39924	1069.74	3.9724	738.29	1	141.315
1	5420	1069.74	1.0226	36.297	46902	1069.74	3.9566	736.39	1	140.951
1	14200	1069.74	2.6102	36.438	45100	1069.74	3.9721	738.25	1	141.307
1	4574	1069.74	0.875	36.499	44043	1069.74	3.9788	739.05	1	141.46
1	13522	1069.74	2.4831	36.511	39101	1069.74	3.9801	739.21	1	141.491
1	14775	1069.74	2.7156	36.484	37683	1069.74	3.9771	738.85	1	141.422
1	17976	1069.74	3.295	36.505	40705	1069.74	3.9794	739.13	1	141.476
1	26198	1069.74	4.8073	36.341	41149	1069.74	3.9614	736.97	1	141.062
1	23552	1069.74	4.3216	36.679	41521	1069.74	3.9986	741.43	1	141.916
1	21761	1069.74	3.9962	36.466	38064	1069.74	3.9751	738.61	1	141.376
1	22669	1069.74	4.1575	36.426	37476	1069.74	3.9707	738.08	1	141.275
1	8665	1069.74	1.6115	36.571	39704	1069.74	3.9867	740	1	141.642
1	12448	1069.74	2.2883	36.541	36096	1069.74	3.9834	739.61	1	141.568
1	15699	1069.74	2.8809	36.533	38758	1069.74	3.9825	739.5	1	141.547
1	26750	1069.74	4.9057	36.415	37133	1069.74	3.9695	737.94	1	141.248
1	7485	1069.74	1.3934	36.636	40012	1069.74	3.9938	740.85	1	141.805
1	17319	1069.74	3.173	36.49	38673	1069.74	3.9778	738.94	1	141.439
1	20661	1069.74	3.7878	36.512	44343	1069.74	3.9802	739.22	1	141.493
1	9070	1069.86	1.682	36.66	50826	1069.86	3.9965	741.17	1	141.866
1	1021	1069.86	0.2439	36.537	51158	1069.86	3.983	739.56	1	141.558
1	9758	1069.86	1.8025	36.588	48112	1069.86	3.9886	740.23	1	141.686
1	2237	1069.86	0.4587	36.464	55151	1069.86	3.9749	738.59	1	141.372
1	11467	1069.86	2.1083	36.437	48096	1069.86	3.972	738.24	1	141.305
1	8200	1069.86	1.5259	36.647	44043	1069.86	3.9951	741.01	1	141.835
1	4988	1069.86	0.9457	36.543	55213	1069.86	3.9836	739.63	1	141.571
1	7088	1069.86	1.3223	36.475	51661	1069.86	3.9761	738.73	1	141.399
1	15202	1069.86	2.7933	36.297	50661	1069.86	3.9566	736.39	1	140.951
1	3264	1069.87	0.6394	36.757	52624	1069.87	4.0072	742.45	1	142.111
1	5548	1069.87	1.0449	36.704	54313	1069.87	4.0013	741.75	1	141.977
1	25573	1069.87	4.6948	36.747	46309	1069.87	4.0061	742.32	1	142.086
1	368	1069.87	0.1266	36.581	58176	1069.87	3.9878	740.13	1	141.667
1	21140	1069.87	3.8821	36.648	48469	1069.87	3.9952	741.02	1	141.837
1	18368	1069.87	3.3578	36.672	53969	1069.87	3.9978	741.33	1	141.897
1	2816	1069.87	0.5613	36.667	52091	1069.87	3.9973	741.27	1	141.885
1	17810	1069.87	3.2598	36.638	49375	1069.87	3.9941	740.89	1	141.812
1	15882	1069.87	2.9161	36.366	49034	1069.87	3.9641	737.29	1	141.123
1	1716	1069.87	0.367	36.695	48819	1069.87	4.0003	741.63	1	141.954
1	19929	1069.87	3.6582	36.381	53007	1069.87	3.9658	737.5	1	141.164
1	16816	1069.87	3.0822	36.431	47300	1069.87	3.9713	738.16	1	141.29
1	14534	1069.87	2.6707	36.491	47252	1069.87	3.9779	738.95	1	141.441
1	4350	1069.87	0.8356	36.542	48239	1069.87	3.9835	739.62	1	141.569
1	19254	1069.87	3.532	36.602	51550	1069.87	3.9901	740.41	1	141.721
1	12570	1069.87	2.3085	36.398	48707	1069.87	3.9677	737.72	1	141.206
1	10939	1069.87	2.0161	36.523	48456	1069.87	3.9814	739.37	1	141.521
1	21981	1069.87	4.0346	36.545	50446	1069.87	3.9838	739.65	1	141.575
1	21431	1069.87	3.9296	36.466	49358	1069.87	3.9751	738.61	1	141.376
1	27134	1069.87	4.9666	36.398	51757	1069.87	3.9677	737.72	1	141.206
1	26501	1069.87	4.8625	36.47	51209	1069.87	3.9756	738.67	1	141.388
1	13769	1069.87	2.5307	36.251	47195	1069.87	3.9515	735.78	1	140.834
1	24410	1069.87	4.4826	36.694	46165	1069.87	4.0002	741.62	1	141.952
1	20408	1069.87	3.7405	36.451	52401	1069.87	3.9735	738.42	1	141.34
1	23903	1069.87	4.3853	36.647	48306	1069.87	3.9951	741.01	1	141.835
1	22960	1069.87	4.2129	36.339	48435	1069.87	3.9612	736.94	1	141.056
1	11975	1069.87	2.2037	36.582	55104	1069.87	3.9879	740.14	1	141.669
1	10378	1069.87	1.9115	36.623	47759	1069.87	3.9924	740.68	1	141.772
1	22491	1069.87	4.1274	36.491	43954	1069.87	3.9779	738.95	1	141.441
1	197	1069.99	0.0927	36.709	72028	1069.99	4.0019	741.82	1	141.99
1	3646	1069.99	0.7096	36.526	63116	1069.99	3.9817	739.4	1	141.527
1	7943	1069.99	1.4766	36.542	61209	1069.99	3.9835	739.62	1	141.569
1	2019	1069.99	0.4174	36.678	61039	1069.99	3.9985	741.41	1	141.912
1	2457	1069.99	0.5008	36.573	61036	1069.99	3.9869	740.03	1	141.648
1	4206	1069.99	0.8098	36.738	64445	1069.99	4.0051	742.2	1	142.063
1	10118	1069.99	1.8639	36.398	57954	1069.99	3.9677	737.72	1	141.205
1	5778	1069.99	1.0881	36.373	60576	1069.99	3.9649	737.39	1	141.142
1	11482	1069.99	2.1111	36.529	60885	1069.99	3.9821	739.45	1	141.537
1	2854	1069.99	0.5665	36.565	61734	1069.99	3.986	739.92	1	141.627
1	9232	1069.99	1.7116	36.553	59956	1069.99	3.9847	739.76	1	141.596
1	5076	1069.99	0.964	36.632	58781	1069.99	3.9934	740.8	1	141.795
1	26574	1069.99	4.8783	36.393	66349	1069.99	3.9671	737.65	1	141.192
1	11828	1069.99	2.1772	36.621	64547	1069.99	3.9922	740.66	1	141.768
1	15318	1069.99	2.8127	36.448	56873	1069.99	3.9732	738.38	1	141.332
1	12395	1069.99	2.2782	36.566	58317	1069.99	3.9861	739.93	1	141.628
1	16237	1069.99	2.9811	36.677	60400	1069.99	3.9984	741.4	1	141.91
1	26997	1069.99	4.9538	36.52	53453	1069.99	3.9811	739.33	1	141.514
1	10583	1069.99	1.9507	36.459	60088	1069.99	3.9744	738.53	1	141.361
1	20611	1069.99	3.7787	36.468	59747	1069.99	3.9754	738.65	1	141.383
1	17545	1069.99	3.2161	36.638	61867	1069.99	3.9941	740.89	1	141.812
1	19683	1069.99	3.6075	36.518	62954	1069.99	3.9809	739.31	1	141.51
1	22300	1069.99	4.0954	36.536	58983	1069.99	3.9828	739.53	1	141.552
1	13174	1069.99	2.4214	36.554	60994	1069.99	3.9848	739.77	1	141.598
1	765	1069.99	0.195	36.605	68244	1069.99	3.9904	740.44	1	141.726
1	21447	1069.99	3.9321	36.421	66766	1069.99	3.9702	738.02	1	141.263
1	25633	1069.99	4.7058	36.495	60618	1069.99	3.9783	739	1	141.45
1	15831	1069.99	2.9078	36.379	58510	1069.99	3.9656	737.47	1	141.158
1	24806	1069.99	4.5496	36.555	58374	1069.99	3.9849	739.79	1	141.602
1	13772	1069.99	2.5311	36.512	66461	1069.99	3.9802	739.22	1	141.493
1	23012	1069.99	4.2216	36.372	61470	1069.99	3.9648	737.38	1	141.14
1	7220	1069.99	1.3453	36.421	61330	1069.99	3.9702	738.02	1	141.263
1	18404	1069.99	3.3649	36.72	57233	1069.99	4.0031	741.96	1	142.017
1	21898	1069.99	4.0204	36.497	58433	1069.99	3.9786	739.03	1	141.456
1	9780	1069.99	1.8063	36.585	59246	1069.99	3.9882	740.18	1	141.676
1	19128	1069.99	3.5083	36.429	57685	1069.99	3.9711	738.13	1	141.284
1	1632	1069.99	0.3515	36.574	59645	1069.99	3.987	740.04	1	141.65
1	6484	1069.99	1.2164	36.74	66012	1069.99	4.0053	742.23	1	142.069
1	4436	1069.99	0.85	36.684	61523	1069.99	3.9991	741.48	1	141.925
1	23984	1069.99	4.3983	36.644	57010	1069.99	3.9947	740.96	1	141.826
1	20243	1069.99	3.7106	36.404	62304	1069.99	3.9683	737.8	1	141.221
1	16852	1069.99	3.0886	36.579	54255	1069.99	3.9876	740.11	1	141.663
1	14773	1069.99	2.7155	36.586	59779	1069.99	3.9883	740.19	1	141.678
1	19534	1070.11	3.58	36.606	72091	1070.11	3.9905	740.46	1	141.73
1	882	1070.11	0.2192	36.751	71657	1070.11	4.0065	742.37	1	142.095
1	5817	1070.11	1.094	36.446	78060	1070.11	3.9729	738.35	1	141.326
1	9108	1070.11	1.6846	36.617	72687	1070.11	3.9918	740.61	1	141.758
1	15213	1070.11	2.7946	36.419	70736	1070.11	3.97	738	1	141.259
1	26901	1070.12	4.9341	36.505	73903	1070.12	3.9794	739.13	1	141.475
1	20944	1070.12	3.8397	36.484	71940	1070.12	3.9771	738.85	1	141.422
1	7683	1070.12	1.4289	36.345	69828	1070.12	3.9618	737.02	1	141.071
1	2462	1070.12	0.5015	36.653	84826	1070.12	3.9957	741.08	1	141.848
1	10311	1070.12	1.9018	36.434	80647	1070.12	3.9716	738.19	1	141.295
1	12399	1070.12	2.279	36.417	72934	1070.12	3.9698	737.98	1	141.255
1	3224	1070.12	0.6347	36.647	71750	1070.12	3.9951	741.01	1	141.835
1	7058	1070.12	1.3158	36.604	78128	1070.12	3.9903	740.43	1	141.724
1	23045	1070.12	4.2283	36.409	70774	1070.12	3.9689	737.87	1	141.234
1	9815	1070.12	1.8146	36.524	72099	1070.12	3.9815	739.38	1	141.523
1	12857	1070.12	2.3712	36.535	68977	1070.12	3.9827	739.52	1	141.55
1	8444	1070.12	1.5696	36.607	67082	1070.12	3.9907	740.48	1	141.734
1	3730	1070.12	0.723	36.717	73993	1070.12	4.0028	741.93	1	142.011
1	16071	1070.12	2.9483	36.661	70643	1070.12	3.9966	741.19	1	141.869
1	16526	1070.12	3.0275	36.457	67987	1070.12	3.9742	738.5	1	141.355
1	1768	1070.12	0.3755	36.565	67095	1070.12	3.986	739.92	1	141.626
1	14084	1070.12	2.5849	36.617	77416	1070.12	3.9918	740.61	1	141.758
1	13406	1070.12	2.4624	36.585	75727	1070.12	3.9882	740.18	1	141.676
1	17743	1070.12	3.2502	36.475	68986	1070.12	3.9761	738.73	1	141.399
1	25508	1070.12	4.6822	36.472	68939	1070.12	3.9758	738.7	1	141.393
1	5081	1070.12	0.9652	36.712	70847	1070.12	4.0022	741.86	1	141.998
1	24011	1070.12	4.4056	36.547	64302	1070.12	3.9841	739.69	1	141.582
1	11471	1070.12	2.1087	36.533	81116	1070.12	3.9825	739.5	1	141.546
1	6406	1070.12	1.2	36.572	66401	1070.12	3.9868	740.01	1	141.644
1	4220	1070.12	0.8131	36.454	71885	1070.12	3.9738	738.46	1	141.347
1	15617	1070.12	2.8654	36.511	69032	1070.12	3.9801	739.21	1	141.49
1	18203	1070.12	3.3331	36.656	69637	1070.12	3.996	741.11	1	141.854
1	26038	1070.12	4.7754	36.401	69012	1070.12	3.968	737.76	1	141.213
1	21676	1070.12	3.9792	36.587	79661	1070.12	3.9885	740.22	1	141.684
1	24982	1070.12	4.5819	36.563	71363	1070.12	3.9858	739.89	1	141.621
1	18796	1070.12	3.4454	36.573	69372	1070.12	3.9869	740.03	1	141.647
1	24543	1070.12	4.5039	36.451	64266	1070.12	3.9735	738.42	1	141.339
1	8308	1070.24	1.5433	36.545	80783	1070.24	3.9838	739.65	1	141.574
1	2351	1070.24	0.4794	36.48	85172	1070.24	3.9767	738.8	1	141.412
1	925	1070.24	0.2252	36.78	80971	1070.24	4.0097	742.75	1	142.168
1	1714	1070.24	0.3667	36.726	75292	1070.24	4.0037	742.03	1	142.03
1	564	1070.24	0.1605	36.511	80764	1070.24	3.9801	739.21	1	141.49
1	22919	1070.24	4.2052	36.724	78484	1070.24	4.0035	742.01	1	142.026
1	20409	1070.24	3.7405	36.721	79683	1070.24	4.0032	741.98	1	142.02
1	11123	1070.24	2.0469	36.59	81300	1070.24	3.9888	740.25	1	141.689
1	14459	1070.24	2.6559	36.442	75775	1070.24	3.9725	738.3	1	141.316
1	6845	1070.24	1.2774	36.631	73281	1070.24	3.9933	740.79	1	141.793
1	5037	1070.24	0.9561	36.445	93029	1070.24	3.9728	738.34	1	141.324
1	9717	1070.24	1.796	36.487	74773	1070.24	3.9774	738.89	1	141.429
1	4302	1070.24	0.825	36.517	83435	1070.24	3.9807	739.28	1	141.504
1	22197	1070.24	4.0771	36.71	83389	1070.24	4.002	741.83	1	141.992
1	13995	1070.24	2.5704	36.683	83781	1070.24	3.999	741.47	1	141.923
1	25429	1070.24	4.6679	36.439	77891	1070.24	3.9722	738.26	1	141.308
1	15186	1070.24	2.79	36.465	77320	1070.24	3.975	738.6	1	141.373
1	10633	1070.24	1.9595	36.499	75500	1070.24	3.9788	739.05	1	141.46
1	6040	1070.24	1.1366	36.697	84331	1070.24	4.0005	741.65	1	141.957
1	10220	1070.24	1.883	36.475	72624	1070.24	3.9761	738.73	1	141.398
1	8818	1070.24	1.6385	36.466	78985	1070.24	3.9751	738.61	1	141.375
1	13383	1070.24	2.4581	36.408	82288	1070.24	3.9688	737.86	1	141.232
1	7282	1070.24	1.3578	36.525	81644	1070.24	3.9816	739.39	1	141.525
1	3728	1070.24	0.7228	36.578	79890	1070.24	3.9875	740.1	1	141.661
1	11919	1070.24	2.1927	36.503	77461	1070.24	3.9792	739.1	1	141.469
1	26161	1070.24	4.7981	36.414	75942	1070.24	3.9694	737.93	1	141.245
1	18097	1070.24	3.3149	36.517	79570	1070.24	3.9807	739.28	1	141.504
1	24382	1070.24	4.4755	36.508	77938	1070.24	3.9798	739.17	1	141.483
1	13121	1070.24	2.4139	36.433	79269	1070.24	3.9715	738.18	1	141.293
1	2939	1070.24	0.5813	36.588	92240	1070.24	3.9886	740.23	1	141.685
1	12461	1070.24	2.2905	36.541	75370	1070.24	3.9834	739.61	1	141.567
1	17080	1070.24	3.13	36.454	89640	1070.24	3.9738	738.46	1	141.347
1	26345	1070.24	4.8364	36.455	75852	1070.24	3.9739	738.47	1	141.349
1	19626	1070.24	3.5955	36.513	82536	1070.24	3.9803	739.23	1	141.494
1	26908	1070.24	4.9362	36.497	82055	1070.24	3.9785	739.02	1	141.454
1	17644	1070.24	3.2322	36.561	79470	1070.24	3.9856	739.87	1	141.617
1	15723	1070.24	2.8865	36.545	76475	1070.24	3.9838	739.65	1	141.574
1	16662	1070.24	3.0525	36.438	80315	1070.24	3.9721	738.25	1	141.306
1	18778	1070.24	3.4424	36.503	81090	1070.24	3.9792	739.1	1	141.469
1	25098	1070.24	4.6055	36.536	79837	1070.24	3.9828	739.53	1	141.551
1	20041	1070.24	3.6794	36.454	77895	1070.24	3.9738	738.46	1	141.347
1	21455	1070.24	3.9332	36.438	80086	1070.24	3.9721	738.25	1	141.306
1	21282	1070.24	3.9047	36.606	79820	1070.24	3.9905	740.46	1	141.729
1	2570	1070.36	0.5205	36.5	91770	1070.36	3.9789	739.07	1	141.463
1	238	1070.36	0.1036	36.617	95101	1070.36	3.9917	740.6	1	141.756
1	1891	1070.36	0.3968	36.561	85152	1070.36	3.9856	739.87	1	141.616
1	5890	1070.36	1.1068	36.687	85099	1070.36	3.9994	741.52	1	141.932
1	2949	1070.36	0.5826	36.507	83086	1070.36	3.9796	739.15	1	141.479
1	3886	1070.37	0.7504	36.634	74719	1070.37	3.9936	740.83	1	141.8
1	9000	1070.37	1.6688	36.522	86927	1070.37	3.9813	739.35	1	141.517
1	3465	1070.37	0.6752	36.682	86212	1070.37	3.9989	741.46	1	141.921
1	5370	1070.37	1.0145	36.644	81980	1070.37	3.9947	740.96	1	141.825
1	21906	1070.37	4.0216	36.562	92396	1070.37	3.9857	739.88	1	141.618
1	24240	1070.37	4.4528	36.509	88949	1070.37	3.9799	739.19	1	141.486
1	18029	1070.37	3.3041	36.553	85828	1070.37	3.9847	739.76	1	141.595
1	8161	1070.37	1.5153	36.577	82882	1070.37	3.9873	740.07	1	141.655
1	26424	1070.37	4.8479	36.438	81194	1070.37	3.9721	738.25	1	141.306
1	19725	1070.37	3.6153	36.522	78107	1070.37	3.9813	739.35	1	141.517
1	7571	1070.37	1.4104	36.377	87531	1070.37	3.9653	737.44	1	141.151
1	18918	1070.37	3.4692	36.402	93438	1070.37	3.9681	737.77	1	141.214
1	1323	1070.37	0.299	36.513	87763	1070.37	3.9803	739.23	1	141.494
1	23096	1070.37	4.2381	36.487	80516	1070.37	3.9774	738.89	1	141.429
1	11028	1070.37	2.0319	36.454	93795	1070.37	3.9738	738.46	1	141.346
1	4443	1070.37	0.8519	36.603	91054	1070.37	3.9902	740.42	1	141.722
1	14046	1070.37	2.5777	36.468	84895	1070.37	3.9754	738.65	1	141.383
1	6833	1070.37	1.2766	36.761	81354	1070.37	4.0076	742.5	1	142.12
1	15562	1070.37	2.8555	36.588	84658	1070.37	3.9886	740.23	1	141.685
1	12593	1070.37	2.312	36.568	84589	1070.37	3.9864	739.97	1	141.635
1	17027	1070.37	3.1211	36.474	73497	1070.37	3.976	738.72	1	141.396
1	22538	1070.37	4.135	36.615	80018	1070.37	3.9915	740.58	1	141.752
1	11546	1070.37	2.1214	36.57	84604	1070.37	3.9866	739.99	1	141.639
1	16428	1070.37	3.0087	36.662	89501	1070.37	3.9967	741.2	1	141.871
1	15163	1070.37	2.785	36.391	81693	1070.37	3.9669	737.63	1	141.188
1	20064	1070.37	3.6834	36.621	90670	1070.37	3.9922	740.66	1	141.768
1	21437	1070.37	3.9311	36.486	86367	1070.37	3.9773	738.88	1	141.427
1	17491	1070.37	3.2048	36.639	78996	1070.37	3.9942	740.9	1	141.813
1	6347	1070.37	1.1899	36.613	78038	1070.37	3.9913	740.55	1	141.747
1	12174	1070.37	2.239	36.477	77612	1070.37	3.9763	738.76	1	141.404
1	23499	1070.37	4.3134	36.613	82729	1070.37	3.9913	740.55	1	141.747
1	27160	1070.37	4.9694	36.502	79485	1070.37	3.9791	739.09	1	141.467
1	10248	1070.37	1.8883	36.544	88421	1070.37	3.9837	739.64	1	141.572
1	24790	1070.37	4.5461	36.519	87236	1070.37	3.981	739.32	1	141.511
1	13387	1070.37	2.4587	36.457	85640	1070.37	3.9741	738.49	1	141.352
1	25334	1070.37	4.6481	36.495	92609	1070.37	3.9783	739	1	141.45
1	12340	1070.49	2.2689	36.621	82248	1070.49	3.9922	740.66	1	141.767
1	11	1070.49	0.0597	36.864	91159	1070.49	4.0189	743.85	1	142.378
1	6987	1070.49	1.3012	36.604	86728	1070.49	3.9903	740.43	1	141.723
1	10962	1070.49	2.0213	36.541	90768	1070.49	3.9834	739.61	1	141.566
1	1205	1070.49	0.2752	36.637	93424	1070.49	3.9939	740.86	1	141.806
1	15342	1070.49	2.8162	36.536	79244	1070.49	3.9828	739.53	1	141.551
1	19754	1070.49	3.6201	36.578	95665	1070.49	3.9875	740.1	1	141.66
1	21022	1070.49	3.8579	36.508	89329	1070.49	3.9798	739.17	1	141.482
1	1817	1070.49	0.3839	36.74	94679	1070.49	4.0053	742.23	1	142.068
1	3889	1070.49	0.7513	36.594	91761	1070.49	3.9892	740.3	1	141.698
1	22234	1070.49	4.083	36.668	87792	1070.49	3.9974	741.28	1	141.886
1	14772	1070.49	2.7155	36.577	86823	1070.49	3.9873	740.07	1	141.654
1	18884	1070.49	3.4619	36.548	81641	1070.49	3.9842	739.7	1	141.584
1	15928	1070.49	2.9246	36.546	94754	1070.49	3.9839	739.67	1	141.578
1	459	1070.49	0.1413	36.543	90591	1070.49	3.9836	739.63	1	141.57
1	18123	1070.49	3.3191	36.551	88346	1070.49	3.9845	739.74	1	141.591
1	3380	1070.49	0.6615	36.659	85129	1070.49	3.9964	741.16	1	141.863
1	13744	1070.49	2.5259	36.511	88224	1070.49	3.9801	739.21	1	141.49
1	7658	1070.49	1.4249	36.465	87619	1070.49	3.975	738.6	1	141.373
1	21639	1070.49	3.9705	36.543	87279	1070.49	3.9836	739.63	1	141.57
1	9103	1070.49	1.6842	36.563	82079	1070.49	3.9858	739.89	1	141.62
1	9877	1070.49	1.8278	36.618	81800	1070.49	3.9919	740.62	1	141.76
1	26009	1070.49	4.7696	36.388	80294	1070.49	3.9666	737.59	1	141.18
1	12969	1070.49	2.3902	36.539	76814	1070.49	3.9832	739.58	1	141.561
1	17552	1070.49	3.2173	36.752	89514	1070.49	4.0066	742.38	1	142.097
1	5786	1070.49	1.089	36.653	88334	1070.49	3.9957	741.08	1	141.848
1	6382	1070.49	1.1955	36.618	85443	1070.49	3.9919	740.62	1	141.76
1	4279	1070.49	0.8209	36.649	84658	1070.49	3.9953	741.03	1	141.838
1	4852	1070.49	0.9202	36.424	85480	1070.49	3.9705	738.06	1	141.27
1	8317	1070.49	1.5451	36.563	89088	1070.49	3.9858	739.89	1	141.62
1	23209	1070.49	4.2592	36.527	91147	1070.49	3.9818	739.41	1	141.528
1	24099	1070.49	4.4235	36.633	85295	1070.49	3.9935	740.81	1	141.796
1	26285	1070.49	4.8253	36.546	74735	1070.49	3.9839	739.67	1	141.578
1	26860	1070.49	4.9269	36.546	89153	1070.49	3.9839	739.67	1	141.578
1	14330	1070.49	2.6287	36.516	86095	1070.49	3.9806	739.27	1	141.501
1	16726	1070.49	3.0655	36.505	87749	1070.49	3.9794	739.13	1	141.474
1	10535	1070.49	1.9426	36.55	79493	1070.49	3.9844	739.73	1	141.589
1	2401	1070.49	0.4895	36.697	87075	1070.49	4.0005	741.65	1	141.957
1	25146	1070.49	4.6132	36.491	84460	1070.49	3.9779	738.95	1	141.44
1	20695	1070.5	3.7941	36.48	79314	1070.5	3.9767	738.8	1	141.411
1	24555	1070.5	4.5058	36.569	93257	1070.5	3.9865	739.98	1	141.637
1	2605	1070.61	0.5272	36.682	86068	1070.61	3.9989	741.46	1	141.92
1	17725	1070.61	3.2461	36.715	85973	1070.61	4.0025	741.89	1	142.003
1	18762	1070.61	3.44	36.646	85226	1070.61	3.9949	740.98	1	141.828
1	21724	1070.61	3.9878	36.609	83674	1070.61	3.9909	740.5	1	141.737
1	1996	1070.62	0.4147	36.553	96209	1070.62	3.9847	739.76	1	141.595
1	17083	1070.62	3.1303	36.454	91058	1070.62	3.9738	738.46	1	141.346
1	6412	1070.62	1.2028	36.623	79050	1070.62	3.9924	740.68	1	141.771
1	22176	1070.62	4.0717	36.563	95345	1070.62	3.9858	739.89	1	141.62
1	8846	1070.62	1.6438	36.663	89574	1070.62	3.9968	741.21	1	141.872
1	24936	1070.62	4.5743	36.586	94715	1070.62	3.9883	740.19	1	141.677
1	13745	1070.62	2.5259	36.492	93020	1070.62	3.978	738.96	1	141.442
1	19774	1070.62	3.6235	36.477	88005	1070.62	3.9763	738.76	1	141.403
1	5922	1070.62	1.1126	36.479	80905	1070.62	3.9766	738.79	1	141.409
1	14284	1070.62	2.6226	36.482	90579	1070.62	3.9769	738.83	1	141.417
1	4440	1070.62	0.851	36.668	85666	1070.62	3.9973	741.27	1	141.884
1	26780	1070.62	4.9119	36.568	83900	1070.62	3.9863	739.95	1	141.631
1	25916	1070.62	4.7531	36.37	78945	1070.62	3.9646	737.35	1	141.134
1	4154	1070.62	0.8	36.407	97558	1070.62	3.9686	737.83	1	141.225
1	17997	1070.62	3.2982	36.634	86035	1070.62	3.9936	740.83	1	141.8
1	23474	1070.62	4.309	36.489	83977	1070.62	3.9777	738.92	1	141.434
1	9898	1070.62	1.8312	36.783	81157	1070.62	4.01	742.79	1	142.175
1	9245	1070.62	1.7143	36.479	91804	1070.62	3.9766	738.79	1	141.409
1	8276	1070.62	1.5377	36.581	81370	1070.62	3.9878	740.13	1	141.666
1	538	1070.62	0.156	36.599	90741	1070.62	3.9898	740.37	1	141.712
1	3094	1070.62	0.6116	36.724	88557	1070.62	4.0035	742.01	1	142.026
1	1252	1070.62	0.2835	36.609	86389	1070.62	3.9909	740.5	1	141.737
1	10382	1070.62	1.9122	36.525	83248	1070.62	3.9816	739.39	1	141.524
1	11715	1070.62	2.1538	36.617	80872	1070.62	3.9917	740.6	1	141.756
1	12677	1070.62	2.3303	36.478	92979	1070.62	3.9764	738.77	1	141.405
1	24281	1070.62	4.459	36.544	79614	1070.62	3.9837	739.64	1	141.572
1	22807	1070.62	4.1849	36.597	85960	1070.62	3.9895	740.34	1	141.706
1	14774	1070.62	2.7155	36.518	83187	1070.62	3.9808	739.29	1	141.505
1	7634	1070.62	1.4208	36.518	82624	1070.62	3.9808	739.29	1	141.505
1	21353	1070.62	3.9153	36.537	80664	1070.62	3.9829	739.55	1	141.555
1	15339	1070.62	2.8158	36.515	79083	1070.62	3.9805	739.26	1	141.499
1	20654	1070.62	3.787	36.604	86146	1070.62	3.9903	740.43	1	141.723
1	20123	1070.62	3.6924	36.52	82341	1070.62	3.9811	739.33	1	141.513
1	15991	1070.62	2.9361	36.519	91212	1070.62	3.981	739.32	1	141.511
1	16692	1070.62	3.0588	36.463	81885	1070.62	3.9748	738.58	1	141.369
1	10998	1070.62	2.0257	36.589	87978	1070.62	3.9887	740.24	1	141.687
1	5078	1070.62	0.9647	36.693	92026	1070.62	4.0001	741.6	1	141.947
1	3635	1070.62	0.7069	36.65	90398	1070.62	3.9954	741.04	1	141.84
1	10461	1070.74	1.9282	36.477	84494	1070.74	3.9763	738.76	1	141.403
1	926	1070.74	0.2253	36.708	88545	1070.74	4.0017	741.8	1	141.985
1	15142	1070.74	2.7815	36.738	85775	1070.74	4.005	742.19	1	142.06
1	2364	1070.74	0.4824	36.606	84349	1070.74	3.9905	740.46	1	141.729
1	1934	1070.74	0.4046	36.632	85659	1070.74	3.9934	740.8	1	141.794
1	20002	1070.74	3.6736	36.463	78005	1070.74	3.9748	738.58	1	141.369
1	7167	1070.74	1.3372	36.541	81838	1070.74	3.9834	739.61	1	141.566
1	4508	1070.74	0.8648	36.569	78374	1070.74	3.9865	739.98	1	141.637
1	9498	1070.74	1.7576	36.629	87610	1070.74	3.9931	740.77	1	141.788
1	15966	1070.74	2.9315	36.564	85693	1070.74	3.9859	739.91	1	141.623
1	17230	1070.74	3.1591	36.518	79009	1070.74	3.9808	739.29	1	141.505
1	11813	1070.74	2.1738	36.465	74649	1070.74	3.975	738.6	1	141.373
1	295	1070.74	0.1162	36.873	95259	1070.74	4.0199	743.97	1	142.4
1	13247	1070.74	2.4322	36.602	76535	1070.74	3.9901	740.41	1	141.719
1	26419	1070.74	4.8474	36.509	88489	1070.74	3.9799	739.19	1	141.486
1	16830	1070.74	3.0856	36.54	83697	1070.74	3.9833	739.59	1	141.562
1	25208	1070.74	4.6265	36.607	81282	1070.74	3.9906	740.47	1	141.731
1	13641	1070.74	2.5053	36.494	80036	1070.74	3.9782	738.98	1	141.445
1	21714	1070.74	3.9855	36.553	90446	1070.74	3.9847	739.76	1	141.595
1	1458	1070.74	0.3242	36.715	82203	1070.74	4.0025	741.89	1	142.002
1	23382	1070.74	4.2933	36.539	88015	1070.74	3.9832	739.58	1	141.56
1	4044	1070.74	0.779	36.621	83574	1070.74	3.9922	740.66	1	141.767
1	22392	1070.74	4.1101	36.393	82477	1070.74	3.9671	737.65	1	141.191
1	21271	1070.74	3.9026	36.547	84991	1070.74	3.984	739.68	1	141.579
1	11100	1070.74	2.0428	36.584	84150	1070.74	3.9881	740.17	1	141.673
1	20487	1070.74	3.7544	36.495	90054	1070.74	3.9783	739	1	141.449
1	3133	1070.74	0.6177	36.661	84881	1070.74	3.9966	741.19	1	141.868
1	5547	1070.74	1.0446	36.818	88915	1070.74	4.0138	743.24	1	142.261
1	12300	1070.74	2.2616	36.455	79860	1070.74	3.9739	738.47	1	141.348
1	14062	1070.74	2.5803	36.43	78896	1070.74	3.9712	738.14	1	141.285
1	17804	1070.74	3.2583	36.693	87806	1070.74	4.0001	741.6	1	141.947
1	23907	1070.74	4.3861	36.485	82349	1070.74	3.9772	738.86	1	141.422
1	8876	1070.74	1.6492	36.576	81451	1070.74	3.9872	740.06	1	141.652
1	7646	1070.74	1.4231	36.506	74797	1070.74	3.9795	739.14	1	141.476
1	25891	1070.74	4.7476	36.461	80987	1070.74	3.9746	738.55	1	141.363
1	27066	1070.74	4.9605	36.52	93595	1070.74	3.9811	739.33	1	141.512
1	18202	1070.74	3.3331	36.433	81212	1070.74	3.9715	738.18	1	141.292
1	24781	1070.74	4.5446	36.502	86753	1070.74	3.9791	739.09	1	141.466
1	9868	1070.74	1.8261	36.661	76534	1070.74	3.9966	741.19	1	141.868
1	18962	1070.75	3.476	36.423	92532	1070.75	3.9704	738.05	1	141.267
1	3542	1070.86	0.6885	36.557	74759	1070.86	3.9851	739.81	1	141.604
1	1911	1070.86	0.3996	36.681	78392	1070.86	3.9988	741.45	1	141.918
1	7155	1070.86	1.3349	36.565	81727	1070.86	3.986	739.92	1	141.625
1	998	1070.87	0.2406	36.551	77877	1070.87	3.9845	739.74	1	141.591
1	18815	1070.87	3.4502	36.694	71991	1070.87	4.0002	741.62	1	141.95
1	8528	1070.87	1.5838	36.602	68774	1070.87	3.9901	740.41	1	141.719
1	8923	1070.87	1.6586	36.559	69470	1070.87	3.9854	739.85	1	141.612
1	6573	1070.87	1.2343	36.684	76121	1070.87	3.9991	741.48	1	141.924
1	22355	1070.87	4.1028	36.675	72473	1070.87	3.9981	741.37	1	141.903
1	13144	1070.87	2.417	36.533	71826	1070.87	3.9825	739.5	1	141.545
1	12705	1070.87	2.3369	36.548	77443	1070.87	3.9841	739.69	1	141.581
1	23545	1070.87	4.3202	36.436	76586	1070.87	3.9718	738.22	1	141.3
1	10222	1070.87	1.8838	36.435	75825	1070.87	3.9717	738.2	1	141.296
1	21577	1070.87	3.9558	36.605	73487	1070.87	3.9904	740.44	1	141.725
1	4031	1070.87	0.7765	36.641	78183	1070.87	3.9944	740.92	1	141.816
1	11861	1070.87	2.1836	36.501	72500	1070.87	3.979	739.08	1	141.464
1	24850	1070.87	4.5569	36.604	81668	1070.87	3.9903	740.43	1	141.723
1	26189	1070.87	4.8051	36.549	78796	1070.87	3.9843	739.71	1	141.585
1	16061	1070.87	2.9469	36.65	82030	1070.87	3.9954	741.04	1	141.839
1	11162	1070.87	2.0539	36.599	74894	1070.87	3.9898	740.37	1	141.711
1	4465	1070.87	0.8571	36.56	80397	1070.87	3.9855	739.86	1	141.614
1	9378	1070.87	1.7357	36.557	72755	1070.87	3.9851	739.81	1	141.604
1	7799	1070.87	1.4518	36.618	81748	1070.87	3.9918	740.61	1	141.757
1	25255	1070.87	4.6356	36.447	83762	1070.87	3.973	738.36	1	141.326
1	6146	1070.87	1.1525	36.564	77393	1070.87	3.9859	739.91	1	141.623
1	14799	1070.87	2.7201	36.64	73848	1070.87	3.9943	740.91	1	141.815
1	9744	1070.87	1.7996	36.496	70738	1070.87	3.9784	739.01	1	141.451
1	18116	1070.87	3.3181	36.496	77111	1070.87	3.9784	739.01	1	141.451
1	10727	1070.87	1.9748	36.419	72188	1070.87	3.97	738	1	141.258
1	4938	1070.87	0.9376	36.618	81031	1070.87	3.9918	740.61	1	141.757
1	1478	1070.87	0.3277	36.839	78576	1070.87	4.0162	743.53	1	142.316
1	17180	1070.87	3.1497	36.371	75636	1070.87	3.9647	737.36	1	141.135
1	22666	1070.87	4.1554	36.48	73657	1070.87	3.9767	738.8	1	141.411
1	20939	1070.87	3.8376	36.554	73512	1070.87	3.9848	739.77	1	141.596
1	15310	1070.87	2.8118	36.616	72435	1070.87	3.9916	740.59	1	141.753
1	16758	1070.87	3.0721	36.453	71558	1070.87	3.9737	738.44	1	141.342
1	2941	1070.87	0.5817	36.697	70949	1070.87	4.0005	741.65	1	141.956
1	14202	1070.87	2.6103	36.629	84938	1070.87	3.9931	740.77	1	141.788
1	5291	1070.87	1.002	36.508	72568	1070.87	3.9797	739.16	1	141.48
1	19675	1070.87	3.6068	36.664	84357	1070.87	3.9969	741.22	1	141.874
1	23969	1070.87	4.3953	36.581	76375	1070.87	3.9878	740.13	1	141.665
1	25871	1070.87	4.7444	36.534	77364	1070.87	3.9826	739.51	1	141.547
1	27182	1070.87	4.9728	36.556	77603	1070.87	3.985	739.8	1	141.602
1	13570	1070.87	2.4929	36.62	77066	1070.87	3.9921	740.65	1	141.765
1	24922	1070.99	4.5725	36.471	73118	1070.99	3.9757	738.68	1	141.388
1	10692	1070.99	1.9692	36.499	71257	1070.99	3.9788	739.05	1	141.458
1	1830	1070.99	0.387	36.612	65480	1070.99	3.9912	740.54	1	141.744
1	2352	1070.99	0.4795	36.41	63313	1070.99	3.969	737.88	1	141.234
1	8710	1070.99	1.6187	36.747	66964	1070.99	4.006	742.31	1	142.082
1	3881	1070.99	0.7497	36.702	65446	1070.99	4.0011	741.72	1	141.969
1	5477	1070.99	1.0328	36.535	70748	1070.99	3.9827	739.52	1	141.548
1	9566	1070.99	1.7685	36.517	68114	1070.99	3.9807	739.28	1	141.502
1	1283	1070.99	0.2901	36.616	64396	1070.99	3.9916	740.59	1	141.753
1	22119	1070.99	4.0622	36.565	70594	1070.99	3.986	739.92	1	141.625
1	3037	1070.99	0.601	36.735	67740	1070.99	4.0047	742.15	1	142.052
1	6639	1070.99	1.2471	36.553	66904	1070.99	3.9847	739.76	1	141.594
1	12794	1070.99	2.3573	36.545	70179	1070.99	3.9838	739.65	1	141.573
1	11302	1070.99	2.0793	36.536	60730	1070.99	3.9828	739.53	1	141.55
1	16818	1070.99	3.0825	36.521	69127	1070.99	3.9812	739.34	1	141.514
1	19748	1070.99	3.6188	36.4	65234	1070.99	3.9679	737.75	1	141.21
1	4689	1070.99	0.892	36.522	72331	1070.99	3.9813	739.35	1	141.516
1	7529	1070.99	1.4025	36.532	65048	1070.99	3.9824	739.49	1	141.543
1	8241	1070.99	1.5323	36.543	63013	1070.99	3.9836	739.63	1	141.569
1	15252	1070.99	2.8017	36.646	74137	1070.99	3.9949	740.98	1	141.828
1	11816	1070.99	2.1743	36.599	61148	1070.99	3.9898	740.37	1	141.711
1	18076	1070.99	3.31	36.599	62505	1070.99	3.9898	740.37	1	141.711
1	21453	1070.99	3.9332	36.601	67153	1070.99	3.99	740.4	1	141.717
1	20929	1070.99	3.8356	36.677	68337	1070.99	3.9983	741.39	1	141.906
1	14281	1070.99	2.6222	36.609	65505	1070.99	3.9909	740.5	1	141.736
1	24071	1070.99	4.419	36.476	63367	1070.99	3.9762	738.74	1	141.399
1	17498	1070.99	3.2056	36.613	66033	1070.99	3.9913	740.55	1	141.745
1	20440	1070.99	3.7452	36.488	65570	1070.99	3.9775	738.9	1	141.43
1	16050	1070.99	2.9449	36.6	63106	1070.99	3.9899	740.38	1	141.713
1	26584	1070.99	4.8797	36.535	64222	1070.99	3.9827	739.52	1	141.548
1	21789	1070.99	4.0006	36.588	65947	1070.99	3.9885	740.22	1	141.682
1	25879	1070.99	4.7458	36.481	63074	1070.99	3.9768	738.82	1	141.414
1	247	1070.99	0.1061	36.714	75635	1070.99	4.0024	741.88	1	142
1	13787	1070.99	2.5336	36.506	64488	1070.99	3.9795	739.14	1	141.476
1	22850	1070.99	4.1937	36.539	66827	1070.99	3.9832	739.58	1	141.56
1	19051	1070.99	3.4919	36.546	65466	1070.99	3.9839	739.67	1	141.577
1	9015	1070.99	1.6708	36.36	69258	1070.99	3.9635	737.22	1	141.108
1	23435	1071	4.3031	36.448	69601	1071	3.9731	738.37	1	141.328
1	5743	1071.11	1.0814	36.637	58217	1071.11	3.9939	740.86	1	141.805
1	24225	1071.11	4.45	36.565	59271	1071.11	3.986	739.92	1	141.625
1	12232	1071.11	2.2508	36.608	61205	1071.11	3.9907	740.48	1	141.732
1	13381	1071.11	2.4576	36.524	61510	1071.11	3.9815	739.38	1	141.521
1	2211	1071.11	0.4515	36.74	58259	1071.11	4.0053	742.23	1	142.067
1	21597	1071.11	3.9616	36.571	57118	1071.11	3.9867	740	1	141.64
1	9260	1071.11	1.7167	36.521	59360	1071.11	3.9812	739.34	1	141.514
1	4129	1071.12	0.7946	36.683	56447	1071.12	3.999	741.47	1	141.921
1	26495	1071.12	4.8616	36.597	65924	1071.12	3.9895	740.34	1	141.705
1	25966	1071.12	4.7614	36.385	57674	1071.12	3.9662	737.54	1	141.169
1	10561	1071.12	1.9478	36.765	57498	1071.12	4.008	742.55	1	142.128
1	16948	1071.12	3.1061	36.546	63933	1071.12	3.9839	739.67	1	141.577
1	2806	1071.12	0.5596	36.555	61593	1071.12	3.9849	739.79	1	141.6
1	23337	1071.12	4.2865	36.421	61335	1071.12	3.9702	738.02	1	141.261
1	662	1071.12	0.1763	36.736	60306	1071.12	4.0048	742.17	1	142.055
1	6532	1071.12	1.2248	36.734	53583	1071.12	4.0046	742.14	1	142.05
1	7455	1071.12	1.3866	36.678	63049	1071.12	3.9984	741.4	1	141.908
1	11136	1071.12	2.0491	36.594	58699	1071.12	3.9892	740.3	1	141.697
1	8210	1071.12	1.5276	36.557	61560	1071.12	3.9851	739.81	1	141.604
1	25509	1071.12	4.6827	36.571	55095	1071.12	3.9867	740	1	141.64
1	14130	1071.12	2.5947	36.536	62012	1071.12	3.9828	739.53	1	141.55
1	22801	1071.12	4.1841	36.652	55152	1071.12	3.9956	741.07	1	141.845
1	1213	1071.12	0.2769	36.551	60274	1071.12	3.9845	739.74	1	141.59
1	14636	1071.12	2.6916	36.721	56786	1071.12	4.0032	741.98	1	142.019
1	15391	1071.12	2.8249	36.56	62181	1071.12	3.9855	739.86	1	141.613
1	20439	1071.12	3.7446	36.713	65634	1071.12	4.0023	741.87	1	141.998
1	11736	1071.12	2.1568	36.673	58472	1071.12	3.9979	741.34	1	141.896
1	18821	1071.12	3.451	36.477	63358	1071.12	3.9763	738.76	1	141.403
1	20875	1071.12	3.8282	36.714	59328	1071.12	4.0024	741.88	1	142
1	3359	1071.12	0.6567	36.68	61635	1071.12	3.9987	741.44	1	141.916
1	16543	1071.12	3.0301	36.498	60569	1071.12	3.9786	739.03	1	141.454
1	24956	1071.12	4.5775	36.591	52322	1071.12	3.9889	740.26	1	141.69
1	27070	1071.12	4.9609	36.483	55127	1071.12	3.977	738.84	1	141.418
1	22255	1071.12	4.0873	36.429	61955	1071.12	3.971	738.12	1	141.28
1	4942	1071.12	0.9378	36.648	60873	1071.12	3.9951	741.01	1	141.833
1	12750	1071.12	2.3457	36.478	57208	1071.12	3.9764	738.77	1	141.405
1	19615	1071.12	3.5938	36.333	57184	1071.12	3.9605	736.86	1	141.039
1	9454	1071.24	1.7513	36.562	57318	1071.24	3.9857	739.88	1	141.617
1	6896	1071.24	1.2852	36.549	50618	1071.24	3.9842	739.7	1	141.582
1	3935	1071.24	0.7588	36.609	49267	1071.24	3.9908	740.49	1	141.734
1	12831	1071.24	2.3641	36.596	53421	1071.24	3.9894	740.32	1	141.701
1	3195	1071.24	0.6299	36.77	49189	1071.24	4.0086	742.62	1	142.141
1	8872	1071.24	1.6488	36.399	44736	1071.24	3.9677	737.72	1	141.203
1	1580	1071.24	0.3429	36.619	44370	1071.24	3.9919	740.62	1	141.758
1	5837	1071.24	1.098	36.509	55850	1071.24	3.9798	739.17	1	141.481
1	22512	1071.24	4.1314	36.819	44930	1071.24	4.0139	743.25	1	142.262
1	25279	1071.24	4.6396	36.622	49117	1071.24	3.9923	740.67	1	141.768
1	19115	1071.24	3.5061	36.446	42268	1071.24	3.9729	738.35	1	141.324
1	7580	1071.24	1.4114	36.586	47721	1071.24	3.9883	740.19	1	141.676
1	1156	1071.24	0.2669	36.788	49419	1071.24	4.0105	742.85	1	142.185
1	7912	1071.24	1.4698	36.633	48737	1071.24	3.9935	740.81	1	141.795
1	27085	1071.24	4.9619	36.656	52109	1071.24	3.996	741.11	1	141.852
1	19770	1071.24	3.623	36.611	46831	1071.24	3.9911	740.53	1	141.741
1	18228	1071.24	3.3382	36.521	43796	1071.24	3.9812	739.34	1	141.513
1	2560	1071.24	0.5191	36.65	53934	1071.24	3.9954	741.04	1	141.839
1	18633	1071.24	3.4154	36.634	47421	1071.24	3.9936	740.83	1	141.799
1	20281	1071.24	3.7157	36.516	56498	1071.24	3.9806	739.27	1	141.5
1	10293	1071.24	1.8983	36.464	50389	1071.24	3.9749	738.59	1	141.37
1	5019	1071.24	0.9524	36.583	53234	1071.24	3.988	740.16	1	141.67
1	12323	1071.24	2.2645	36.86	47520	1071.24	4.0185	743.8	1	142.367
1	8436	1071.24	1.5684	36.618	51573	1071.24	3.9918	740.61	1	141.757
1	15349	1071.24	2.817	36.564	53465	1071.24	3.9859	739.91	1	141.623
1	16078	1071.24	2.9496	36.566	45365	1071.24	3.9861	739.93	1	141.626
1	11486	1071.24	2.1118	36.519	53189	1071.24	3.9809	739.31	1	141.508
1	26074	1071.24	4.7828	36.374	51875	1071.24	3.965	737.4	1	141.142
1	13938	1071.24	2.5599	36.513	49943	1071.24	3.9803	739.23	1	141.492
1	14590	1071.24	2.6811	36.702	47849	1071.24	4.0011	741.72	1	141.969
1	11002	1071.24	2.0272	36.525	49608	1071.24	3.9816	739.39	1	141.523
1	26494	1071.24	4.8613	36.684	53533	1071.24	3.9991	741.48	1	141.923
1	185	1071.24	0.0913	36.695	53102	1071.24	4.0003	741.63	1	141.952
1	21243	1071.24	3.8993	36.547	51941	1071.24	3.984	739.68	1	141.579
1	17846	1071.24	3.2698	36.587	43510	1071.24	3.9884	740.2	1	141.678
1	6378	1071.24	1.1951	36.876	48643	1071.24	4.0202	744.01	1	142.407
1	23063	1071.24	4.2319	36.52	46520	1071.24	3.9811	739.33	1	141.512
1	21809	1071.24	4.0048	36.483	51776	1071.24	3.977	738.84	1	141.418
1	20791	1071.24	3.8118	36.619	46468	1071.24	3.9919	740.62	1	141.758
1	24368	1071.24	4.4735	36.568	53438	1071.24	3.9863	739.95	1	141.63
1	23336	1071.24	4.2863	36.545	46722	1071.24	3.9838	739.65	1	141.573
1	16774	1071.24	3.0749	36.61	51181	1071.24	3.991	740.52	1	141.739
1	17406	1071.24	3.1919	36.703	47760	1071.24	4.0012	741.74	1	141.973
1	14635	1071.36	2.6912	36.675	36161	1071.36	3.9981	741.37	1	141.902
1	5924	1071.36	1.1129	36.688	39582	1071.36	3.9995	741.53	1	141.932
1	8601	1071.36	1.5961	36.569	32462	1071.36	3.9864	739.97	1	141.634
1	11628	1071.36	2.1364	36.433	34975	1071.36	3.9715	738.18	1	141.291
1	2238	1071.36	0.4587	36.469	43387	1071.36	3.9754	738.65	1	141.381
1	353	1071.36	0.1255	36.841	42350	1071.36	4.0164	743.55	1	142.319
1	18632	1071.36	3.4154	36.583	35246	1071.36	3.988	740.16	1	141.67
1	5223	1071.36	0.9898	36.805	43522	1071.36	4.0124	743.07	1	142.227
1	27046	1071.36	4.9586	36.697	37366	1071.36	4.0005	741.65	1	141.955
1	6981	1071.36	1.3003	36.771	35140	1071.36	4.0087	742.63	1	142.143
1	4766	1071.37	0.9058	36.419	35770	1071.37	3.9699	737.99	1	141.255
1	3207	1071.37	0.6322	36.668	42593	1071.37	3.9973	741.27	1	141.883
1	1752	1071.37	0.3725	36.73	38001	1071.37	4.0042	742.09	1	142.04
1	18159	1071.37	3.3261	36.735	37303	1071.37	4.0047	742.15	1	142.051
1	23305	1071.37	4.2817	36.37	37733	1071.37	3.9646	737.35	1	141.132
1	1070	1071.37	0.2519	36.752	48085	1071.37	4.0066	742.38	1	142.095
1	9142	1071.37	1.691	36.7	40425	1071.37	4.0009	741.7	1	141.965
1	25335	1071.37	4.6482	36.562	40817	1071.37	3.9857	739.88	1	141.617
1	2614	1071.37	0.5285	36.787	39725	1071.37	4.0104	742.84	1	142.183
1	20897	1071.37	3.8314	36.438	41830	1071.37	3.972	738.24	1	141.303
1	15325	1071.37	2.8145	36.596	40368	1071.37	3.9894	740.32	1	141.701
1	12257	1071.37	2.2554	36.724	45399	1071.37	4.0035	742.01	1	142.024
1	7999	1071.37	1.4843	36.55	36682	1071.37	3.9844	739.73	1	141.588
1	16356	1071.37	2.9995	36.545	46247	1071.37	3.9838	739.65	1	141.573
1	3525	1071.37	0.6857	36.565	42130	1071.37	3.986	739.92	1	141.624
1	22593	1071.37	4.1435	36.553	41318	1071.37	3.9847	739.76	1	141.594
1	25851	1071.37	4.7413	36.62	40338	1071.37	3.9921	740.65	1	141.764
1	26529	1071.37	4.8686	36.708	39988	1071.37	4.0017	741.8	1	141.984
1	21629	1071.37	3.9688	36.595	42953	1071.37	3.9893	740.31	1	141.699
1	24119	1071.37	4.4276	36.418	39179	1071.37	3.9698	737.98	1	141.253
1	13671	1071.37	2.5096	36.506	36058	1071.37	3.9795	739.14	1	141.475
1	12951	1071.37	2.3874	36.583	36998	1071.37	3.988	740.16	1	141.67
1	19182	1071.37	3.5178	36.618	42500	1071.37	3.9918	740.61	1	141.756
1	9739	1071.37	1.7991	36.689	38886	1071.37	3.9996	741.54	1	141.934
1	10431	1071.37	1.9212	36.593	41717	1071.37	3.9891	740.29	1	141.695
1	24589	1071.37	4.5106	36.729	35235	1071.37	4.004	742.07	1	142.036
1	7437	1071.37	1.3828	36.67	39888	1071.37	3.9976	741.31	1	141.89
1	11131	1071.37	2.0485	36.561	40281	1071.37	3.9856	739.87	1	141.615
1	14155	1071.37	2.6024	36.506	37981	1071.37	3.9795	739.14	1	141.475
1	17433	1071.37	3.1956	36.615	45006	1071.37	3.9915	740.58	1	141.751
1	20288	1071.37	3.717	36.671	38596	1071.37	3.9977	741.32	1	141.892
1	6545	1071.48	1.2272	36.523	33125	1071.48	3.9814	739.37	1	141.519
1	8960	1071.49	1.663	36.566	32536	1071.49	3.9861	739.93	1	141.626
1	1794	1071.49	0.3796	36.98	35698	1071.49	4.0317	745.38	1	142.669
1	26748	1071.49	4.905	36.462	39000	1071.49	3.9747	738.56	1	141.364
1	22321	1071.49	4.0987	36.464	35282	1071.49	3.9749	738.59	1	141.369
1	10539	1071.49	1.9439	36.615	26685	1071.49	3.9915	740.58	1	141.75
1	5706	1071.49	1.0754	36.558	32975	1071.49	3.9852	739.82	1	141.605
1	17159	1071.49	3.1464	36.488	31219	1071.49	3.9775	738.9	1	141.429
1	21553	1071.49	3.9523	36.565	32899	1071.49	3.986	739.92	1	141.624
1	453	1071.49	0.1402	36.807	31872	1071.49	4.0126	743.1	1	142.233
1	10028	1071.49	1.85	36.63	30880	1071.49	3.9932	740.78	1	141.789
1	7625	1071.49	1.4183	36.541	32050	1071.49	3.9834	739.61	1	141.565
1	18315	1071.49	3.3503	36.742	31809	1071.49	4.0055	742.25	1	142.07
1	982	1071.49	0.2372	36.814	31645	1071.49	4.0134	743.19	1	142.25
1	15490	1071.49	2.8426	36.565	32329	1071.49	3.986	739.92	1	141.624
1	14754	1071.49	2.7127	36.546	31536	1071.49	3.9839	739.67	1	141.576
1	13947	1071.49	2.5626	36.536	30440	1071.49	3.9828	739.53	1	141.549
1	4604	1071.49	0.8795	36.545	33520	1071.49	3.9838	739.65	1	141.572
1	3435	1071.49	0.6713	36.706	37267	1071.49	4.0015	741.77	1	141.978
1	8321	1071.49	1.5458	36.431	28682	1071.49	3.9713	738.16	1	141.287
1	13475	1071.49	2.4756	36.536	31930	1071.49	3.9828	739.53	1	141.549
1	22950	1071.49	4.2108	36.457	28655	1071.49	3.9741	738.49	1	141.35
1	11051	1071.49	2.0354	36.62	32236	1071.49	3.9921	740.65	1	141.764
1	24727	1071.49	4.5362	36.595	26656	1071.49	3.9893	740.31	1	141.699
1	11823	1071.49	2.1765	36.567	32796	1071.49	3.9862	739.94	1	141.628
1	20217	1071.49	3.7068	36.547	33497	1071.49	3.984	739.68	1	141.578
1	9672	1071.49	1.7887	36.542	29890	1071.49	3.9835	739.62	1	141.567
1	25436	1071.49	4.6688	36.606	36557	1071.49	3.9905	740.46	1	141.727
1	16183	1071.49	2.9684	36.594	34553	1071.49	3.9892	740.3	1	141.697
1	2239	1071.49	0.4587	36.769	31685	1071.49	4.0084	742.6	1	142.137
1	18839	1071.49	3.4549	36.679	29894	1071.49	3.9985	741.41	1	141.909
1	19370	1071.49	3.5531	36.854	28893	1071.49	4.0178	743.72	1	142.351
1	12449	1071.49	2.2885	36.52	32522	1071.49	3.9811	739.33	1	141.511
1	20899	1071.49	3.8315	36.546	31400	1071.49	3.9839	739.67	1	141.576
1	23357	1071.49	4.2887	36.783	29434	1071.49	4.01	742.79	1	142.173
1	5123	1071.49	0.9714	36.855	34405	1071.49	4.0179	743.73	1	142.353
1	16654	1071.49	3.051	36.631	29421	1071.49	3.9933	740.79	1	141.791
1	24103	1071.49	4.4244	36.627	30582	1071.49	3.9928	740.73	1	141.779
1	17483	1071.49	3.2039	36.5	29943	1071.49	3.9789	739.07	1	141.461
1	7047	1071.49	1.3142	36.478	28695	1071.49	3.9764	738.77	1	141.404
1	12917	1071.5	2.3804	36.683	29306	1071.5	3.999	741.47	1	141.921
1	12006	1071.61	2.2104	36.858	24942	1071.61	4.0182	743.77	1	142.361
1	24711	1071.61	4.5328	36.478	29533	1071.61	3.9764	738.77	1	141.404
1	17293	1071.61	3.1696	36.483	27846	1071.61	3.977	738.84	1	141.417
1	4607	1071.61	0.8798	36.65	29177	1071.61	3.9953	741.03	1	141.836
1	25870	1071.61	4.7443	36.416	27647	1071.61	3.9696	737.95	1	141.247
1	9737	1071.61	1.7991	36.606	25596	1071.61	3.9905	740.46	1	141.727
1	9139	1071.61	1.6908	36.455	26185	1071.61	3.9739	738.47	1	141.346
1	8220	1071.61	1.5293	36.363	30069	1071.61	3.9638	737.26	1	141.115
1	3462	1071.61	0.6749	36.692	24985	1071.61	4	741.59	1	141.943
1	26388	1071.61	4.8433	36.556	26154	1071.61	3.985	739.8	1	141.601
1	11066	1071.62	2.0374	36.616	24539	1071.62	3.9916	740.59	1	141.752
1	13221	1071.62	2.4272	36.678	22834	1071.62	3.9984	741.4	1	141.907
1	15707	1071.62	2.8825	36.501	24782	1071.62	3.979	739.08	1	141.463
1	1576	1071.62	0.3421	36.723	28612	1071.62	4.0034	742	1	142.022
1	3981	1071.62	0.7665	36.887	30785	1071.62	4.0214	744.15	1	142.433
1	24102	1071.62	4.4239	36.582	23048	1071.62	3.9879	740.14	1	141.666
1	23073	1071.62	4.2332	36.381	27359	1071.62	3.9658	737.5	1	141.161
1	22279	1071.62	4.0915	36.661	24441	1071.62	3.9966	741.19	1	141.867
1	25273	1071.62	4.6388	36.663	22187	1071.62	3.9968	741.21	1	141.871
1	19619	1071.62	3.5941	36.435	29076	1071.62	3.9717	738.2	1	141.295
1	7325	1071.62	1.3645	36.449	29015	1071.62	3.9732	738.38	1	141.329
1	2337	1071.62	0.477	36.563	27712	1071.62	3.9858	739.89	1	141.618
1	6443	1071.62	1.2077	36.791	26476	1071.62	4.0109	742.9	1	142.194
1	26880	1071.62	4.9302	36.464	23980	1071.62	3.9749	738.59	1	141.369
1	20721	1071.62	3.7968	36.562	28609	1071.62	3.9857	739.88	1	141.616
1	21452	1071.62	3.933	36.757	30919	1071.62	4.0071	742.44	1	142.106
1	17926	1071.62	3.2883	36.467	28930	1071.62	3.9752	738.62	1	141.375
1	16508	1071.62	3.0221	36.579	25034	1071.62	3.9875	740.1	1	141.658
1	5593	1071.62	1.0533	36.632	28769	1071.62	3.9934	740.8	1	141.792
1	15323	1071.62	2.8139	36.442	25228	1071.62	3.9725	738.3	1	141.314
1	705	1071.62	0.1822	36.857	24882	1071.62	4.0181	743.76	1	142.359
1	14394	1071.62	2.6434	36.571	23804	1071.62	3.9867	740	1	141.639
1	10370	1071.62	1.9106	36.595	23357	1071.62	3.9893	740.31	1	141.698
1	14730	1071.62	2.7091	36.684	24854	1071.62	3.9991	741.48	1	141.922
1	91	1071.62	0.0755	36.7	31855	1071.62	4.0008	741.69	1	141.963
1	18594	1071.62	3.4073	36.867	26984	1071.62	4.0192	743.89	1	142.384
1	11451	1071.62	2.1051	36.735	22066	1071.62	4.0047	742.15	1	142.051
1	2869	1071.62	0.5698	36.905	27976	1071.62	4.0234	744.39	1	142.479
1	13624	1071.62	2.5019	36.796	24391	1071.62	4.0114	742.96	1	142.206
1	23677	1071.62	4.347	36.613	24530	1071.62	3.9913	740.55	1	141.744
1	2403	1071.74	0.4901	36.878	23363	1071.74	4.0204	744.03	1	142.41
1	6743	1071.74	1.2642	36.735	21050	1071.74	4.0047	742.15	1	142.05
1	24745	1071.74	4.5394	36.394	23007	1071.74	3.9672	737.66	1	141.191
1	23720	1071.74	4.3537	36.468	21455	1071.74	3.9753	738.64	1	141.379
1	14086	1071.74	2.5854	36.767	20942	1071.74	4.0082	742.57	1	142.131
1	15610	1071.74	2.8651	36.763	21993	1071.74	4.0078	742.52	1	142.121
1	18018	1071.74	3.3024	36.647	20372	1071.74	3.995	740.99	1	141.828
1	22812	1071.74	4.1852	36.636	21653	1071.74	3.9938	740.85	1	141.802
1	10532	1071.74	1.9418	36.627	20872	1071.74	3.9928	740.73	1	141.779
1	27112	1071.74	4.9643	36.769	25965	1071.74	4.0084	742.6	1	142.137
1	12162	1071.74	2.2374	36.498	22597	1071.74	3.9786	739.03	1	141.453
1	11253	1071.74	2.0718	36.535	23772	1071.74	3.9827	739.52	1	141.547
1	1542	1071.74	0.338	36.766	22356	1071.74	4.0081	742.56	1	142.129
1	14969	1071.74	2.7486	36.507	22026	1071.74	3.9796	739.15	1	141.476
1	21037	1071.74	3.8614	36.797	23160	1071.74	4.0115	742.97	1	142.207
1	3010	1071.74	0.5959	36.635	22375	1071.74	3.9937	740.84	1	141.8
1	6315	1071.74	1.1841	36.708	21182	1071.74	4.0017	741.8	1	141.983
1	22005	1071.74	4.0385	36.6	26701	1071.74	3.9898	740.37	1	141.71
1	4295	1071.74	0.8227	36.787	24438	1071.74	4.0104	742.84	1	142.183
1	9387	1071.74	1.7377	36.74	21604	1071.74	4.0052	742.21	1	142.062
1	8658	1071.74	1.6097	36.947	22591	1071.74	4.028	744.94	1	142.584
1	7468	1071.74	1.389	36.715	21724	1071.74	4.0025	741.89	1	142.001
1	10014	1071.74	1.848	36.683	21307	1071.74	3.999	741.47	1	141.92
1	25709	1071.74	4.7186	36.657	20913	1071.74	3.9961	741.13	1	141.855
1	17000	1071.74	3.1177	36.464	22281	1071.74	3.9749	738.59	1	141.369
1	3890	1071.74	0.7514	36.565	23728	1071.74	3.986	739.92	1	141.624
1	20393	1071.74	3.7363	36.915	24841	1071.74	4.0245	744.52	1	142.504
1	18536	1071.74	3.3953	36.649	25577	1071.74	3.9952	741.02	1	141.834
1	16649	1071.75	3.0505	36.549	20143	1071.75	3.9842	739.7	1	141.581
1	19700	1071.75	3.6097	36.455	20864	1071.75	3.9739	738.47	1	141.346
1	13454	1071.75	2.473	36.482	21349	1071.75	3.9769	738.83	1	141.415
1	24270	1087	4.4572	37.684	20398	1087	4.1088	754.54	1	144.396
1	3485	1087.12	0.6795	37.855	20299	1087.12	4.1276	756.77	1	144.823
1	9247	1087.12	1.7154	37.909	24413	1087.12	4.1335	757.46	1	144.955
1	24979	1087.13	4.5816	37.712	20277	1087.13	4.1118	754.9	1	144.465
1	172	1087.13	0.0884	37.697	22178	1087.13	4.1102	754.71	1	144.428
1	19139	1087.13	3.5097	37.485	20512	1087.13	4.0869	751.94	1	143.898
1	10757	1087.13	1.9796	38.074	22484	1087.13	4.1517	759.61	1	145.366
1	6362	1087.13	1.1919	37.884	20877	1087.13	4.1308	757.14	1	144.893
1	14058	1087.13	2.5796	38.436	20881	1087.13	4.1915	764.3	1	146.264
1	23585	1087.13	4.3288	37.95	20365	1087.13	4.138	758	1	145.058
1	17931	1087.13	3.2897	38.041	22529	1087.13	4.148	759.18	1	145.284
1	16916	1087.13	3.101	37.778	20575	1087.13	4.1191	755.76	1	144.629
1	26738	1087.13	4.9035	37.812	22162	1087.13	4.1228	756.2	1	144.714
1	21733	1087.13	3.9901	38.035	22880	1087.13	4.1474	759.11	1	145.27
1	4128	1087.13	0.7946	38.209	20847	1087.13	4.1665	761.36	1	145.701
1	24204	1087.13	4.444	37.647	24468	1087.13	4.1047	754.06	1	144.304
1	11982	1087.13	2.2057	37.762	24255	1087.13	4.1173	755.55	1	144.589
1	5068	1087.13	0.9613	38.113	20155	1087.13	4.1559	760.11	1	145.462
1	2923	1087.13	0.5781	37.572	20176	1087.13	4.0964	753.07	1	144.115
1	14614	1087.13	2.6856	37.753	20735	1087.13	4.1163	755.43	1	144.566
1	7926	1087.13	1.4736	37.892	24419	1087.13	4.1316	757.24	1	144.913
1	20545	1087.13	3.7637	37.909	24495	1087.13	4.1335	757.46	1	144.955
1	20023	1087.13	3.676	37.801	20609	1087.13	4.1216	756.06	1	144.687
1	6961	1087.13	1.2961	37.887	20978	1087.13	4.1311	757.18	1	144.901
1	11832	1087.25	2.1777	37.828	21281	1087.25	4.1246	756.41	1	144.754
1	10207	1087.25	1.8799	37.745	22130	1087.25	4.1155	755.33	1	144.547
1	1771	1087.25	0.3757	38.118	25344	1087.25	4.1565	760.18	1	145.475
1	14846	1087.25	2.7304	37.893	21097	1087.25	4.1317	757.25	1	144.914
1	18558	1087.25	3.4002	38.153	26985	1087.25	4.1603	760.63	1	145.561
1	17638	1087.25	3.2317	37.975	27816	1087.25	4.1408	758.33	1	145.121
1	135	1087.25	0.0809	38.028	26808	1087.25	4.1466	759.01	1	145.251
1	8580	1087.25	1.5933	37.812	23064	1087.25	4.1228	756.2	1	144.713
1	6531	1087.25	1.2248	38.185	22566	1087.25	4.1639	761.05	1	145.641
1	4461	1087.25	0.8555	37.812	24926	1087.25	4.1228	756.2	1	144.713
1	3423	1087.25	0.6699	37.73	22582	1087.25	4.1138	755.13	1	144.509
1	27033	1087.25	4.9573	37.625	28691	1087.25	4.1023	753.77	1	144.248
1	7473	1087.25	1.3899	37.615	23410	1087.25	4.1012	753.64	1	144.223
1	22299	1087.25	4.0953	37.824	22738	1087.25	4.1242	756.36	1	144.744
1	8897	1087.25	1.6537	37.868	22057	1087.25	4.129	756.93	1	144.853
1	21525	1087.25	3.9462	37.695	26327	1087.25	4.11	754.68	1	144.422
1	26156	1087.26	4.7972	37.91	24103	1087.26	4.1336	757.48	1	144.958
1	23836	1087.26	4.3738	37.987	26925	1087.26	4.1421	758.48	1	145.15
1	7147	1087.26	1.3329	37.849	25781	1087.26	4.1269	756.68	1	144.805
1	823	1087.26	0.2072	37.856	24722	1087.26	4.1277	756.78	1	144.824
1	10737	1087.26	1.9765	37.68	23725	1087.26	4.1083	754.48	1	144.384
1	19150	1087.26	3.5119	37.693	27026	1087.26	4.1097	754.65	1	144.417
1	16840	1087.26	3.0872	37.896	26326	1087.26	4.1321	757.3	1	144.924
1	11625	1087.26	2.1357	37.549	21098	1087.26	4.0939	752.77	1	144.057
1	2550	1087.26	0.5172	37.97	27539	1087.26	4.1402	758.26	1	145.108
1	20861	1087.26	3.8261	37.851	26314	1087.26	4.1271	756.71	1	144.811
1	5410	1087.26	1.0215	38.216	20408	1087.26	4.1673	761.45	1	145.718
1	14254	1087.26	2.617	37.768	23110	1087.26	4.118	755.63	1	144.604
1	22827	1087.26	4.1875	37.909	32842	1087.26	4.1335	757.46	1	144.954
1	24989	1087.26	4.5828	37.675	27947	1087.26	4.1078	754.42	1	144.373
1	15868	1087.26	2.9139	37.982	26395	1087.26	4.1415	758.41	1	145.136
1	15334	1087.26	2.8156	37.896	24082	1087.26	4.1321	757.3	1	144.924
1	5965	1087.26	1.1205	37.842	23453	1087.26	4.1261	756.59	1	144.788
1	12724	1087.26	2.3401	37.454	26457	1087.26	4.0835	751.54	1	143.822
1	20174	1087.26	3.6987	37.82	25019	1087.26	4.1237	756.3	1	144.732
1	12139	1087.26	2.233	37.867	22367	1087.26	4.1289	756.92	1	144.851
1	26499	1087.37	4.8622	37.713	27430	1087.37	4.1119	754.91	1	144.466
1	441	1087.37	0.1385	38.173	28951	1087.37	4.1625	760.89	1	145.611
1	3215	1087.37	0.6337	37.813	28019	1087.37	4.1229	756.21	1	144.715
1	14421	1087.38	2.6481	37.906	27158	1087.38	4.1332	757.43	1	144.948
1	14875	1087.38	2.7352	38.108	29342	1087.38	4.1554	760.05	1	145.45
1	23746	1087.38	4.357	37.944	26371	1087.38	4.1373	757.91	1	145.04
1	12390	1087.38	2.2776	37.671	28885	1087.38	4.1073	754.36	1	144.361
1	4331	1087.38	0.8311	37.908	26614	1087.38	4.1334	757.45	1	144.952
1	10502	1087.38	1.9371	38.118	25801	1087.38	4.1565	760.18	1	145.475
1	11705	1087.38	2.1526	37.929	25537	1087.38	4.1357	757.72	1	145.004
1	8190	1087.38	1.5226	37.797	29940	1087.38	4.1212	756.01	1	144.677
1	2355	1087.38	0.4807	37.889	27297	1087.38	4.1313	757.2	1	144.904
1	8920	1087.38	1.658	37.968	29657	1087.38	4.14	758.23	1	145.102
1	4039	1087.38	0.7786	38.053	27767	1087.38	4.1493	759.33	1	145.312
1	19659	1087.38	3.6035	37.585	26330	1087.38	4.0979	753.25	1	144.149
1	11330	1087.38	2.0834	37.563	26793	1087.38	4.0954	752.95	1	144.091
1	7503	1087.38	1.3969	38.051	27269	1087.38	4.1491	759.31	1	145.308
1	23091	1087.38	4.2367	37.906	30080	1087.38	4.1332	757.43	1	144.948
1	25699	1087.38	4.7172	37.699	26870	1087.38	4.1104	754.73	1	144.432
1	21150	1087.38	3.8837	37.852	32400	1087.38	4.1272	756.72	1	144.813
1	9952	1087.38	1.8398	37.82	26901	1087.38	4.1237	756.3	1	144.732
1	20479	1087.38	3.7524	37.877	32208	1087.38	4.13	757.05	1	144.876
1	5073	1087.38	0.9631	37.556	28024	1087.38	4.0947	752.87	1	144.076
1	6931	1087.38	1.2917	38.156	23776	1087.38	4.1607	760.67	1	145.569
1	1890	1087.38	0.3966	38.154	27742	1087.38	4.1604	760.64	1	145.563
1	2783	1087.38	0.555	37.883	27707	1087.38	4.1306	757.12	1	144.889
1	24897	1087.38	4.5674	37.818	27514	1087.38	4.1235	756.28	1	144.728
1	18062	1087.38	3.3077	37.889	29069	1087.38	4.1313	757.2	1	144.904
1	1017	1087.38	0.2435	38.07	28225	1087.38	4.1512	759.55	1	145.354
1	15681	1087.38	2.878	37.635	29204	1087.38	4.1034	753.9	1	144.273
1	16521	1087.38	3.026	37.923	26760	1087.38	4.135	757.64	1	144.989
1	25266	1087.38	4.6375	37.832	24781	1087.38	4.125	756.46	1	144.763
1	24513	1087.38	4.5005	37.896	31333	1087.38	4.1321	757.3	1	144.924
1	13123	1087.38	2.4144	37.808	31393	1087.38	4.1224	756.15	1	144.704
1	13704	1087.38	2.5169	37.925	28112	1087.38	4.1353	757.68	1	144.996
1	9313	1087.38	1.7255	37.743	24635	1087.38	4.1152	755.3	1	144.541
1	6109	1087.38	1.1446	37.882	29285	1087.38	4.1305	757.11	1	144.887
1	21913	1087.38	4.0233	37.66	25478	1087.38	4.1061	754.22	1	144.334
1	22285	1087.38	4.0924	37.689	25662	1087.38	4.1093	754.6	1	144.407
1	18785	1087.38	3.4435	37.875	27728	1087.38	4.1298	757.03	1	144.872
1	26229	1087.39	4.8117	37.965	26378	1087.39	4.1397	758.2	1	145.096
1	16	1087.5	0.0618	38.057	31236	1087.5	4.1498	759.39	1	145.323
1	11407	1087.5	2.0961	37.738	29442	1087.5	4.1147	755.24	1	144.529
1	18221	1087.5	3.3371	37.817	32650	1087.5	4.1234	756.27	1	144.726
1	23444	1087.5	4.3049	37.718	32424	1087.5	4.1125	754.98	1	144.479
1	21216	1087.5	3.8961	37.677	31547	1087.5	4.108	754.45	1	144.378
1	1385	1087.5	0.3116	37.962	33742	1087.5	4.1393	758.15	1	145.086
1	5354	1087.5	1.0113	38.057	38023	1087.5	4.1498	759.39	1	145.323
1	14613	1087.5	2.6856	37.807	28595	1087.5	4.1223	756.14	1	144.701
1	9071	1087.5	1.682	37.976	33647	1087.5	4.1409	758.34	1	145.122
1	15713	1087.5	2.8843	37.986	34102	1087.5	4.142	758.47	1	145.147
1	4378	1087.5	0.8407	38.181	31092	1087.5	4.1634	760.99	1	145.63
1	2171	1087.5	0.4456	37.798	30692	1087.5	4.1213	756.02	1	144.678
1	14159	1087.5	2.6027	37.926	29258	1087.5	4.1354	757.69	1	144.998
1	13590	1087.5	2.4963	37.612	32408	1087.5	4.1008	753.59	1	144.213
1	6279	1087.5	1.1778	37.958	32717	1087.5	4.1389	758.1	1	145.076
1	16567	1087.5	3.0358	37.436	32061	1087.5	4.0815	751.3	1	143.775
1	2892	1087.5	0.5736	37.819	31226	1087.5	4.1236	756.29	1	144.73
1	17577	1087.5	3.2215	37.814	34135	1087.5	4.123	756.22	1	144.717
1	8133	1087.5	1.5103	37.746	33019	1087.5	4.1156	755.35	1	144.55
1	21712	1087.5	3.9851	37.692	30788	1087.5	4.1096	754.64	1	144.414
1	10114	1087.5	1.8637	37.687	29319	1087.5	4.1091	754.58	1	144.403
1	25905	1087.5	4.7502	38.024	25856	1087.5	4.1461	758.95	1	145.239
1	17182	1087.5	3.1499	37.823	34056	1087.5	4.124	756.34	1	144.74
1	10946	1087.5	2.0171	37.673	28884	1087.5	4.1075	754.39	1	144.367
1	450	1087.5	0.1399	38.205	27876	1087.5	4.1661	761.31	1	145.691
1	20111	1087.5	3.6903	37.843	33257	1087.5	4.1262	756.6	1	144.789
1	22974	1087.5	4.2167	37.827	30976	1087.5	4.1245	756.4	1	144.751
1	25257	1087.5	4.6357	37.831	36952	1087.5	4.1249	756.45	1	144.761
1	12852	1087.5	2.3701	37.72	30272	1087.5	4.1127	755	1	144.483
1	7074	1087.5	1.3193	37.686	31559	1087.5	4.109	754.56	1	144.399
1	26954	1087.5	4.9459	37.814	36379	1087.5	4.123	756.22	1	144.717
1	7623	1087.5	1.4182	37.889	31647	1087.5	4.1313	757.2	1	144.904
1	24441	1087.51	4.488	37.599	36296	1087.51	4.0994	753.43	1	144.183
1	22368	1087.51	4.1056	37.719	32758	1087.51	4.1126	754.99	1	144.481
1	3765	1087.51	0.7309	37.813	30089	1087.51	4.1229	756.21	1	144.715
1	14940	1087.51	2.7457	37.899	29581	1087.51	4.1324	757.33	1	144.929
1	18919	1087.51	3.4693	37.886	35166	1087.51	4.131	757.17	1	144.899
1	13763	1087.62	2.5301	38.267	31674	1087.62	4.1729	762.11	1	145.844
1	2041	1087.63	0.4215	38.011	35683	1087.63	4.1447	758.79	1	145.208
1	358	1087.63	0.1258	38.216	31964	1087.63	4.1673	761.45	1	145.717
1	24177	1087.63	4.4398	37.986	36373	1087.63	4.142	758.47	1	145.147
1	7606	1087.63	1.415	37.889	32435	1087.63	4.1313	757.2	1	144.904
1	10021	1087.63	1.8492	37.779	34124	1087.63	4.1192	755.77	1	144.63
1	8517	1087.63	1.581	37.76	32759	1087.63	4.1171	755.52	1	144.583
1	14621	1087.63	2.6876	38.085	38219	1087.63	4.1529	759.75	1	145.392
1	4212	1087.63	0.8117	37.918	34578	1087.63	4.1345	757.58	1	144.977
1	26434	1087.63	4.8492	37.966	34485	1087.63	4.1398	758.21	1	145.097
1	1536	1087.63	0.337	37.842	32688	1087.63	4.1261	756.59	1	144.787
1	12889	1087.63	2.3759	37.924	30911	1087.63	4.1351	757.65	1	144.99
1	2646	1087.63	0.5334	37.991	33244	1087.63	4.1425	758.53	1	145.159
1	17208	1087.63	3.1544	37.928	35023	1087.63	4.1356	757.71	1	145.002
1	689	1087.63	0.1809	38.362	31272	1087.63	4.1833	763.34	1	146.079
1	4847	1087.63	0.9199	37.872	30571	1087.63	4.1294	756.98	1	144.862
1	3322	1087.63	0.6503	38.069	31068	1087.63	4.1511	759.54	1	145.352
1	7020	1087.63	1.3095	37.87	31041	1087.63	4.1292	756.96	1	144.858
1	17590	1087.63	3.2231	37.881	33345	1087.63	4.1304	757.1	1	144.885
1	25438	1087.63	4.6694	37.859	35785	1087.63	4.128	756.81	1	144.829
1	5963	1087.63	1.1204	37.767	32901	1087.63	4.1179	755.62	1	144.602
1	21987	1087.63	4.0359	37.704	32186	1087.63	4.1109	754.79	1	144.443
1	11721	1087.63	2.1545	37.888	38088	1087.63	4.1312	757.19	1	144.902
1	22981	1087.63	4.2179	37.455	37478	1087.63	4.0836	751.55	1	143.823
1	22617	1087.63	4.1466	37.762	35221	1087.63	4.1173	755.55	1	144.588
1	1177	1087.63	0.2703	38.1	30569	1087.63	4.1545	759.94	1	145.428
1	15205	1087.63	2.7937	38.009	36053	1087.63	4.1445	758.76	1	145.203
1	20766	1087.63	3.8066	37.645	36669	1087.63	4.1045	754.03	1	144.297
1	15910	1087.63	2.9204	37.563	35828	1087.63	4.0954	752.95	1	144.091
1	9050	1087.63	1.6778	37.837	28500	1087.63	4.1256	756.53	1	144.776
1	5163	1087.63	0.9783	38.068	31153	1087.63	4.151	759.53	1	145.35
1	10831	1087.63	1.9957	38.075	36771	1087.63	4.1518	759.62	1	145.367
1	19081	1087.63	3.4975	37.665	36580	1087.63	4.1067	754.29	1	144.347
1	18144	1087.63	3.3233	37.765	41400	1087.63	4.1177	755.59	1	144.596
1	27135	1087.63	4.9668	37.668	39857	1087.63	4.107	754.33	1	144.355
1	16484	1087.63	3.0174	37.747	33600	1087.63	4.1157	755.36	1	144.552
1	24637	1087.63	4.5196	37.693	32836	1087.63	4.1097	754.65	1	144.416
1	12262	1087.63	2.256	37.661	33840	1087.63	4.1062	754.23	1	144.336
1	14107	1087.63	2.5899	37.809	32801	1087.63	4.1225	756.16	1	144.705
1	14550	1087.75	2.6751	37.756	36796	1087.75	4.1167	755.48	1	144.575
1	19421	1087.75	3.5618	37.933	40265	1087.75	4.1361	757.77	1	145.013
1	3806	1087.75	0.7371	37.921	35460	1087.75	4.1348	757.62	1	144.984
1	17256	1087.75	3.1642	37.864	35209	1087.75	4.1285	756.87	1	144.841
1	5358	1087.75	1.0117	38.061	30399	1087.75	4.1502	759.44	1	145.333
1	8636	1087.75	1.6055	37.991	35704	1087.75	4.1425	758.53	1	145.158
1	1663	1087.75	0.3586	37.963	33923	1087.75	4.1394	758.16	1	145.088
1	3449	1087.75	0.6729	37.882	33480	1087.75	4.1305	757.11	1	144.887
1	2622	1087.75	0.5301	38.061	33033	1087.75	4.1502	759.44	1	145.333
1	2224	1087.75	0.4546	37.768	35323	1087.75	4.118	755.63	1	144.603
1	6462	1087.75	1.2119	37.755	32331	1087.75	4.1166	755.46	1	144.571
1	21806	1087.75	4.0046	37.911	34513	1087.75	4.1337	757.49	1	144.959
1	25097	1087.75	4.6054	37.884	38452	1087.75	4.1307	757.13	1	144.89
1	404	1087.75	0.1323	38.225	35481	1087.75	4.1683	761.57	1	145.74
1	677	1087.75	0.1781	37.919	35563	1087.75	4.1346	757.59	1	144.978
1	4271	1087.75	0.82	38.281	32945	1087.75	4.1744	762.29	1	145.878
1	12140	1087.75	2.233	37.665	34860	1087.75	4.1067	754.29	1	144.347
1	18985	1087.75	3.4796	37.78	31457	1087.75	4.1193	755.78	1	144.632
1	26025	1087.75	4.773	38.211	34489	1087.75	4.1667	761.38	1	145.704
1	11553	1087.75	2.1223	37.897	34257	1087.75	4.1322	757.31	1	144.925
1	3049	1087.75	0.6031	37.912	30447	1087.75	4.1338	757.5	1	144.961
1	21062	1087.75	3.8667	37.853	33674	1087.75	4.1273	756.73	1	144.814
1	5984	1087.75	1.125	37.85	31909	1087.75	4.127	756.69	1	144.806
1	6890	1087.76	1.2838	38.057	31925	1087.76	4.1498	759.39	1	145.323
1	16640	1087.76	3.0491	37.903	33370	1087.76	4.1328	757.38	1	144.938
1	7965	1087.76	1.4803	38.292	32959	1087.76	4.1756	762.43	1	145.905
1	18485	1087.76	3.3859	37.899	30885	1087.76	4.1324	757.33	1	144.929
1	23314	1087.76	4.2832	37.723	35383	1087.76	4.113	755.04	1	144.49
1	10789	1087.76	1.9855	38.001	31666	1087.76	4.1436	758.66	1	145.183
1	17793	1087.76	3.2569	37.957	35688	1087.76	4.1388	758.09	1	145.074
1	22489	1087.76	4.127	37.693	38498	1087.76	4.1097	754.65	1	144.416
1	26845	1087.76	4.9235	38.182	36808	1087.76	4.1635	761	1	145.631
1	15654	1087.76	2.8726	37.911	34953	1087.76	4.1337	757.49	1	144.959
1	14144	1087.76	2.599	37.598	33837	1087.76	4.0993	753.42	1	144.18
1	9853	1087.76	1.8221	37.737	35440	1087.76	4.1146	755.23	1	144.527
1	20501	1087.76	3.7575	37.826	33198	1087.76	4.1244	756.39	1	144.749
1	23704	1087.76	4.3513	37.785	36379	1087.76	4.1199	755.86	1	144.647
1	12739	1087.76	2.3428	37.874	32524	1087.76	4.1296	757	1	144.866
1	15410	1087.88	2.8289	37.911	33231	1087.88	4.1337	757.49	1	144.959
1	6034	1087.88	1.1347	37.912	33761	1087.88	4.1338	757.5	1	144.961
1	20890	1087.88	3.8308	38.025	43007	1087.88	4.1462	758.96	1	145.24
1	23438	1087.88	4.3043	37.724	36574	1087.88	4.1131	755.05	1	144.492
1	13632	1087.88	2.5041	37.795	37110	1087.88	4.1209	755.97	1	144.668
1	708	1087.88	0.1826	38.057	34575	1087.88	4.1498	759.39	1	145.323
1	24184	1087.88	4.4417	37.72	37923	1087.88	4.1127	755	1	144.483
1	1523	1087.88	0.3344	37.996	37548	1087.88	4.1431	758.6	1	145.172
1	19890	1087.88	3.6488	38	36795	1087.88	4.1435	758.64	1	145.179
1	160	1087.88	0.0846	37.964	35892	1087.88	4.1395	758.17	1	145.089
1	9373	1087.88	1.7351	37.74	34443	1087.88	4.1149	755.26	1	144.532
1	11458	1087.88	2.1069	37.685	31156	1087.88	4.1088	754.54	1	144.395
1	17225	1087.88	3.158	37.935	37865	1087.88	4.1363	757.79	1	145.017
1	23026	1087.88	4.2243	37.801	37184	1087.88	4.1216	756.06	1	144.685
1	4540	1087.88	0.8698	38.157	36614	1087.88	4.1608	760.69	1	145.572
1	11735	1087.88	2.1568	37.91	32857	1087.88	4.1336	757.48	1	144.957
1	21599	1087.88	3.962	38.057	38598	1087.88	4.1498	759.39	1	145.323
1	8356	1087.88	1.5524	37.819	34331	1087.88	4.1236	756.29	1	144.729
1	14710	1087.88	2.7052	37.756	34971	1087.88	4.1167	755.48	1	144.574
1	2429	1087.88	0.4951	38.067	38381	1087.88	4.1509	759.52	1	145.348
1	16619	1087.88	3.0453	37.778	36071	1087.88	4.1191	755.76	1	144.628
1	6889	1087.88	1.2838	37.899	38588	1087.88	4.1324	757.33	1	144.929
1	10320	1087.88	1.903	38.045	34175	1087.88	4.1484	759.22	1	145.29
1	10894	1087.88	2.0073	37.646	32617	1087.88	4.1046	754.04	1	144.299
1	12616	1087.88	2.3168	37.946	36311	1087.88	4.1376	757.95	1	145.047
1	22351	1087.88	4.1026	37.856	35298	1087.88	4.1277	756.78	1	144.823
1	8969	1087.88	1.6637	37.824	33522	1087.88	4.1241	756.35	1	144.741
1	26739	1087.88	4.9038	37.86	33997	1087.88	4.1281	756.83	1	144.833
1	18103	1087.88	3.3164	37.763	35121	1087.88	4.1174	755.56	1	144.59
1	19302	1087.88	3.5403	37.759	38248	1087.88	4.117	755.51	1	144.58
1	26106	1087.88	4.7882	37.777	33106	1087.88	4.119	755.75	1	144.626
1	25165	1087.88	4.6185	37.975	38762	1087.88	4.1407	758.31	1	145.116
1	19069	1087.88	3.4951	37.769	35315	1087.88	4.1181	755.64	1	144.605
1	15774	1087.88	2.8989	37.707	31249	1087.88	4.1113	754.84	1	144.452
1	3568	1087.88	0.6927	37.903	36959	1087.88	4.1328	757.38	1	144.938
1	17542	1087.88	3.2158	38.17	35769	1087.88	4.1622	760.85	1	145.602
1	25641	1087.88	4.7066	37.851	36581	1087.88	4.1271	756.71	1	144.81
1	5266	1087.88	0.9979	37.874	43213	1087.88	4.1296	757	1	144.865
1	7052	1088	1.3151	37.984	31254	1088	4.1417	758.43	1	145.139
1	10367	1088	1.9102	37.781	33910	1088	4.1194	755.8	1	144.636
1	19657	1088	3.603	37.891	31709	1088	4.1315	757.23	1	144.909
1	11657	1088	2.1419	38.012	33996	1088	4.1448	758.8	1	145.21
1	11015	1088	2.0291	37.794	27135	1088	4.1208	755.96	1	144.666
1	2627	1088	0.5304	37.796	34272	1088	4.1211	756	1	144.674
1	1146	1088	0.2644	37.837	33141	1088	4.1256	756.53	1	144.775
1	12424	1088	2.284	37.735	35267	1088	4.1143	755.19	1	144.519
1	3550	1088	0.6896	37.826	32477	1088	4.1244	756.39	1	144.748
1	196	1088	0.0925	37.987	36262	1088	4.1421	758.48	1	145.148
1	4810	1088	0.9134	37.634	33328	1088	4.1032	753.88	1	144.268
1	5662	1088	1.0671	37.912	35649	1088	4.1338	757.5	1	144.961
1	1548	1088	0.3387	38.041	33989	1088	4.148	759.18	1	145.282
1	12934	1088	2.3836	37.701	32070	1088	4.1106	754.75	1	144.435
1	2113	1088	0.4336	38.206	33805	1088	4.1662	761.32	1	145.692
1	22434	1088	4.1184	37.752	33595	1088	4.1162	755.42	1	144.563
1	15555	1088	2.8535	37.763	32190	1088	4.1174	755.56	1	144.59
1	7889	1088	1.4666	37.977	31086	1088	4.141	758.35	1	145.123
1	14770	1088	2.7153	37.919	39612	1088	4.1346	757.59	1	144.978
1	8338	1088	1.5501	37.859	33574	1088	4.128	756.81	1	144.829
1	8655	1088	1.6091	37.788	37459	1088	4.1202	755.89	1	144.653
1	19173	1088	3.5156	37.869	35015	1088	4.1291	756.94	1	144.854
1	21992	1088	4.0365	37.834	34893	1088	4.1252	756.48	1	144.766
1	17111	1088	3.1345	37.947	34565	1088	4.1377	757.96	1	145.049
1	16006	1088	2.9383	37.672	29710	1088	4.1074	754.38	1	144.364
1	6523	1088	1.2238	37.806	31577	1088	4.1222	756.13	1	144.699
1	20705	1088	3.7956	37.822	39010	1088	4.1239	756.33	1	144.737
1	23249	1088	4.27	37.81	35228	1088	4.1226	756.17	1	144.706
1	26076	1088	4.7829	37.952	33449	1088	4.1382	758.02	1	145.06
1	13706	1088	2.517	37.834	40404	1088	4.1252	756.48	1	144.766
1	24671	1088	4.5259	37.862	39444	1088	4.1283	756.85	1	144.836
1	5466	1088	1.0304	37.891	35822	1088	4.1315	757.23	1	144.909
1	16578	1088	3.0375	37.801	31672	1088	4.1216	756.06	1	144.685
1	4195	1088.01	0.8071	38.132	37052	1088.01	4.158	760.36	1	145.508
1	25288	1088.01	4.6412	37.89	36442	1088.01	4.1314	757.22	1	144.907
1	9954	1088.01	1.8399	37.911	31496	1088.01	4.1337	757.49	1	144.959
1	21474	1088.01	3.936	37.605	35973	1088.01	4.1	753.5	1	144.195
1	18081	1088.01	3.3121	37.712	33801	1088.01	4.1118	754.9	1	144.463
1	26790	1088.01	4.9131	37.762	34904	1088.01	4.1173	755.55	1	144.588
1	9497	1088.01	1.7576	38.022	30729	1088.01	4.1459	758.93	1	145.234
1	3134	1088.01	0.6178	37.995	30607	1088.01	4.1429	758.57	1	145.166
1	18691	1088.01	3.4256	37.88	29920	1088.01	4.1303	757.09	1	144.882
1	20103	1088.01	3.6888	37.875	32001	1088.01	4.1297	757.01	1	144.867
1	23708	1088.01	4.3516	37.773	34501	1088.01	4.1185	755.69	1	144.614
1	17698	1088.01	3.2398	37.833	34071	1088.01	4.1251	756.47	1	144.764
1	24095	1088.01	4.4226	37.686	37224	1088.01	4.109	754.56	1	144.398
1	1664	1088.12	0.359	38.033	32786	1088.12	4.1471	759.07	1	145.261
1	2638	1088.13	0.5319	38.112	29748	1088.13	4.1558	760.1	1	145.458
1	18611	1088.13	3.4109	37.784	33245	1088.13	4.1197	755.83	1	144.641
1	13231	1088.13	2.4294	37.959	33407	1088.13	4.139	758.11	1	145.077
1	14922	1088.13	2.7429	37.991	28313	1088.13	4.1425	758.53	1	145.158
1	16552	1088.13	3.0318	37.936	29604	1088.13	4.1365	757.82	1	145.022
1	11806	1088.13	2.172	38.037	32546	1088.13	4.1476	759.13	1	145.273
1	14602	1088.13	2.6833	38.119	31747	1088.13	4.1566	760.19	1	145.475
1	632	1088.13	0.1711	38.204	28554	1088.13	4.1659	761.29	1	145.686
1	6384	1088.13	1.1962	38.021	28985	1088.13	4.1458	758.92	1	145.232
1	6827	1088.13	1.2757	37.945	31411	1088.13	4.1374	757.92	1	145.041
1	7551	1088.13	1.4071	37.569	32134	1088.13	4.0961	753.04	1	144.107
1	22744	1088.13	4.1722	37.877	33510	1088.13	4.13	757.05	1	144.875
1	19516	1088.13	3.577	37.861	33200	1088.13	4.1282	756.84	1	144.834
1	5372	1088.13	1.0147	37.636	26994	1088.13	4.1035	753.91	1	144.274
1	10274	1088.13	1.8931	37.81	29563	1088.13	4.1226	756.17	1	144.706
1	24534	1088.13	4.503	37.727	33791	1088.13	4.1135	755.1	1	144.501
1	14068	1088.13	2.5809	37.805	29086	1088.13	4.122	756.1	1	144.693
1	18042	1088.13	3.3056	37.728	34934	1088.13	4.1136	755.11	1	144.503
1	11254	1088.13	2.072	38.071	30537	1088.13	4.1513	759.57	1	145.357
1	5914	1088.13	1.1105	37.996	30912	1088.13	4.1431	758.6	1	145.171
1	4344	1088.13	0.8344	37.886	30855	1088.13	4.131	757.17	1	144.897
1	12435	1088.13	2.286	37.925	28251	1088.13	4.1352	757.66	1	144.991
1	26839	1088.13	4.9222	37.668	34046	1088.13	4.107	754.33	1	144.354
1	3896	1088.13	0.7523	38.052	29699	1088.13	4.1492	759.32	1	145.309
1	15425	1088.13	2.8305	37.877	28251	1088.13	4.13	757.05	1	144.875
1	20457	1088.13	3.7475	37.899	33579	1088.13	4.1324	757.33	1	144.928
1	26411	1088.13	4.8462	37.845	30373	1088.13	4.1264	756.62	1	144.792
1	22215	1088.13	4.0798	37.696	32732	1088.13	4.1101	754.69	1	144.423
1	1027	1088.13	0.2445	38.164	28518	1088.13	4.1615	760.77	1	145.586
1	23558	1088.13	4.323	37.876	30065	1088.13	4.1299	757.04	1	144.873
1	16032	1088.13	2.9417	37.874	35148	1088.13	4.1296	757	1	144.865
1	182	1088.13	0.0902	37.837	33796	1088.13	4.1256	756.53	1	144.775
1	17282	1088.13	3.1675	37.593	31393	1088.13	4.0987	753.34	1	144.165
1	21537	1088.13	3.9493	38.079	29161	1088.13	4.1522	759.67	1	145.376
1	25096	1088.13	4.6051	37.876	31148	1088.13	4.1299	757.04	1	144.873
1	25771	1088.13	4.7299	37.893	32645	1088.13	4.1317	757.25	1	144.913
1	18867	1088.13	3.4595	37.819	33467	1088.13	4.1236	756.29	1	144.729
1	3409	1088.13	0.6673	38.032	31378	1088.13	4.147	759.06	1	145.259
1	13656	1088.13	2.5079	37.867	29850	1088.13	4.1289	756.92	1	144.85
1	25239	1088.25	4.6318	37.754	29982	1088.25	4.1164	755.44	1	144.566
1	19399	1088.25	3.558	37.734	26570	1088.25	4.1142	755.18	1	144.516
1	4435	1088.25	0.8499	38.1	27536	1088.25	4.1545	759.94	1	145.427
1	7064	1088.25	1.3182	37.764	29138	1088.25	4.1175	755.57	1	144.591
1	6452	1088.25	1.2095	37.846	27382	1088.25	4.1266	756.65	1	144.798
1	1683	1088.25	0.3615	38.113	29988	1088.25	4.1559	760.11	1	145.46
1	20493	1088.25	3.7555	37.866	30443	1088.25	4.1288	756.91	1	144.848
1	12687	1088.25	2.3326	37.827	27720	1088.25	4.1245	756.4	1	144.75
1	13730	1088.25	2.5232	38.201	26039	1088.25	4.1656	761.25	1	145.678
1	2312	1088.25	0.4707	37.983	31120	1088.25	4.1416	758.42	1	145.136
1	18564	1088.25	3.4017	37.475	29914	1088.25	4.0857	751.8	1	143.87
1	11689	1088.25	2.1497	38.092	26426	1088.25	4.1536	759.84	1	145.408
1	8712	1088.25	1.6188	37.801	27422	1088.25	4.1216	756.06	1	144.685
1	9783	1088.25	1.8071	38.027	27010	1088.25	4.1465	759	1	145.247
1	1034	1088.25	0.2458	37.973	29298	1088.25	4.1405	758.29	1	145.112
1	2837	1088.25	0.5646	37.971	27161	1088.25	4.1403	758.27	1	145.108
1	11127	1088.25	2.0477	37.779	26114	1088.25	4.1192	755.77	1	144.629
1	15814	1088.25	2.9056	37.834	28371	1088.25	4.1252	756.48	1	144.765
1	23682	1088.25	4.3479	37.619	27605	1088.25	4.1016	753.69	1	144.231
1	7476	1088.25	1.3903	37.888	27593	1088.25	4.1312	757.19	1	144.901
1	8296	1088.26	1.5414	37.89	27937	1088.26	4.1314	757.22	1	144.907
1	5734	1088.26	1.0802	38.14	29810	1088.26	4.1589	760.46	1	145.527
1	10259	1088.26	1.8894	37.889	26823	1088.26	4.1313	757.2	1	144.903
1	16630	1088.26	3.0475	37.933	28180	1088.26	4.1361	757.77	1	145.012
1	12129	1088.26	2.2306	37.863	28327	1088.26	4.1284	756.86	1	144.838
1	19120	1088.26	3.5074	37.853	25843	1088.26	4.1273	756.73	1	144.813
1	23371	1088.26	4.2915	38.126	28539	1088.26	4.1574	760.29	1	145.494
1	24383	1088.26	4.4757	37.471	28287	1088.26	4.0853	751.75	1	143.86
1	22481	1088.26	4.1258	37.486	29992	1088.26	4.087	751.96	1	143.9
1	13179	1088.26	2.4218	37.548	28286	1088.26	4.0938	752.76	1	144.053
1	9327	1088.26	1.7283	37.766	28100	1088.26	4.1178	755.61	1	144.599
1	25894	1088.26	4.7481	37.773	27018	1088.26	4.1185	755.69	1	144.614
1	17125	1088.26	3.1374	37.975	30649	1088.26	4.1407	758.31	1	145.115
1	26407	1088.26	4.8459	37.795	29667	1088.26	4.1209	755.97	1	144.668
1	21049	1088.26	3.8642	37.739	30952	1088.26	4.1148	755.25	1	144.53
1	2767	1088.37	0.5527	38.134	24351	1088.37	4.1582	760.38	1	145.511
1	4985	1088.38	0.9452	37.584	22065	1088.38	4.0977	753.23	1	144.143
1	15812	1088.38	2.9052	37.904	24139	1088.38	4.1329	757.39	1	144.939
1	8572	1088.38	1.5913	37.832	25589	1088.38	4.125	756.46	1	144.761
1	12434	1088.38	2.2859	37.8	23461	1088.38	4.1215	756.04	1	144.681
1	8122	1088.38	1.5083	37.919	26873	1088.38	4.1346	757.59	1	144.977
1	6485	1088.38	1.2165	37.628	20835	1088.38	4.1026	753.81	1	144.254
1	9330	1088.38	1.7288	37.807	23302	1088.38	4.1223	756.14	1	144.7
1	16708	1088.38	3.0625	37.965	22063	1088.38	4.1396	758.18	1	145.09
1	21494	1088.38	3.9392	38.19	25835	1088.38	4.1644	761.11	1	145.651
1	1442	1088.38	0.3216	38.049	21844	1088.38	4.1489	759.28	1	145.301
1	6022	1088.38	1.1317	37.979	21519	1088.38	4.1412	758.37	1	145.127
1	513	1088.38	0.1505	37.916	26911	1088.38	4.1342	757.55	1	144.97
1	2017	1088.38	0.417	37.789	25364	1088.38	4.1203	755.9	1	144.654
1	12188	1088.38	2.2423	37.647	25285	1088.38	4.1047	754.06	1	144.302
1	4477	1088.38	0.8587	38.083	23883	1088.38	4.1526	759.72	1	145.385
1	25406	1088.38	4.6638	37.795	26058	1088.38	4.1209	755.97	1	144.667
1	25947	1088.38	4.7581	37.922	25115	1088.38	4.1349	757.63	1	144.985
1	3558	1088.38	0.6906	37.917	23688	1088.38	4.1344	757.57	1	144.974
1	16277	1088.38	2.9869	37.926	22994	1088.38	4.1353	757.68	1	144.995
1	10074	1088.38	1.8576	38.053	28880	1088.38	4.1493	759.33	1	145.31
1	13948	1088.38	2.5626	38.015	28556	1088.38	4.1451	758.83	1	145.215
1	18924	1088.38	3.4698	37.847	23274	1088.38	4.1267	756.66	1	144.799
1	10868	1088.38	2.0008	37.808	22046	1088.38	4.1224	756.15	1	144.702
1	4087	1088.38	0.7863	38.349	20611	1088.38	4.1819	763.17	1	146.045
1	15221	1088.38	2.7956	37.669	25631	1088.38	4.1071	754.34	1	144.355
1	17975	1088.38	3.2949	37.933	25295	1088.38	4.1361	757.77	1	145.012
1	25042	1088.38	4.5933	37.884	25035	1088.38	4.1307	757.13	1	144.889
1	20308	1088.38	3.7196	37.654	24537	1088.38	4.1054	754.14	1	144.317
1	20775	1088.38	3.8088	37.839	27521	1088.38	4.1258	756.55	1	144.778
1	11383	1088.38	2.0919	37.894	27104	1088.38	4.1318	757.26	1	144.914
1	17120	1088.38	3.1369	37.761	25325	1088.38	4.1172	755.54	1	144.585
1	23121	1088.38	4.2433	38.077	24493	1088.38	4.152	759.65	1	145.372
1	22634	1088.38	4.1485	37.643	26329	1088.38	4.1042	754	1	144.29
1	19427	1088.38	3.5626	37.86	30506	1088.38	4.1281	756.83	1	144.832
1	26415	1088.38	4.8468	37.815	26629	1088.38	4.1231	756.23	1	144.717
1	5414	1088.38	1.022	38.073	27697	1088.38	4.1515	759.59	1	145.36
1	1072	1088.38	0.2523	37.693	22076	1088.38	4.1097	754.65	1	144.415
1	24083	1088.38	4.421	37.915	27610	1088.38	4.1341	757.53	1	144.966
1	26996	1088.38	4.9535	38.023	28038	1088.38	4.146	758.94	1	145.236
1	7539	1088.38	1.4047	37.886	23365	1088.38	4.1309	757.16	1	144.895
1	12911	1088.39	2.3793	37.704	24902	1088.39	4.1109	754.79	1	144.442
1	16044	1088.5	2.9437	37.603	20809	1088.5	4.0998	753.47	1	144.189
1	9390	1088.5	1.7384	38.127	21940	1088.5	4.1575	760.3	1	145.496
1	2730	1088.5	0.5479	37.991	21015	1088.5	4.1425	758.53	1	145.157
1	25245	1088.5	4.6333	37.402	22764	1088.5	4.0777	750.85	1	143.687
1	26261	1088.5	4.8201	38.116	21853	1088.5	4.1562	760.14	1	145.465
1	8765	1088.5	1.6308	37.608	21700	1088.5	4.1004	753.55	1	144.204
1	8085	1088.5	1.5008	37.85	23124	1088.5	4.127	756.69	1	144.805
1	1868	1088.5	0.3936	37.957	22779	1088.5	4.1388	758.09	1	145.073
1	11179	1088.5	2.0566	37.799	23012	1088.5	4.1214	756.03	1	144.679
1	23512	1088.5	4.3152	37.795	22914	1088.5	4.1209	755.97	1	144.667
1	391	1088.5	0.1301	37.877	21448	1088.5	4.13	757.05	1	144.874
1	18309	1088.5	3.3497	37.782	24017	1088.5	4.1195	755.81	1	144.637
1	20559	1088.5	3.7672	37.792	24723	1088.5	4.1206	755.94	1	144.661
1	12774	1088.5	2.3538	37.86	20246	1088.5	4.1281	756.83	1	144.832
1	6270	1088.5	1.1766	37.95	22347	1088.5	4.138	758	1	145.056
1	26907	1088.51	4.9361	37.889	21916	1088.51	4.1313	757.2	1	144.903
1	14463	1088.51	2.6563	37.987	23062	1088.51	4.1421	758.48	1	145.148
1	24581	1088.51	4.5097	37.873	22472	1088.51	4.1295	756.99	1	144.862
1	19377	1088.51	3.5545	37.628	22082	1088.51	4.1026	753.81	1	144.254
1	7394	1088.51	1.3761	37.818	25462	1088.51	4.1235	756.28	1	144.727
1	3302	1088.51	0.6465	37.976	24222	1088.51	4.1408	758.33	1	145.119
1	1290	1088.51	0.2919	38.213	23441	1088.51	4.1669	761.41	1	145.708
1	14944	1088.51	2.7458	37.694	21722	1088.51	4.1098	754.66	1	144.417
1	15492	1088.51	2.8427	37.973	22182	1088.51	4.1405	758.29	1	145.111
1	16556	1088.51	3.0326	37.902	24876	1088.51	4.1327	757.37	1	144.935
1	5024	1088.51	0.9537	37.636	20222	1088.51	4.1034	753.9	1	144.271
1	21165	1088.51	3.8858	37.87	21605	1088.51	4.1292	756.96	1	144.857
1	18360	1088.63	3.3569	37.684	21691	1088.63	4.1087	754.53	1	144.391
1	12073	1088.63	2.2222	37.841	20360	1088.63	4.126	756.58	1	144.784
1	1046	1088.63	0.2483	38.055	20118	1088.63	4.1495	759.35	1	145.314
1	10379	1088.63	1.9116	38.128	22764	1088.63	4.1576	760.31	1	145.498
1	8006	1093.22	1.4857	37.663	20615	1093.22	4.1063	754.24	1	144.328
1	24213	1093.22	4.4466	37.504	20030	1093.22	4.0888	752.17	1	143.932
1	14920	1093.22	2.7422	37.943	23743	1093.22	4.1371	757.89	1	145.027
1	3079	1093.22	0.6081	37.917	23293	1093.22	4.1343	757.56	1	144.964
1	3957	1093.22	0.7628	37.807	20417	1093.22	4.1222	756.13	1	144.69
1	1729	1093.22	0.369	37.987	22753	1093.22	4.142	758.47	1	145.138
1	3970	1093.35	0.7643	37.946	37014	1093.35	4.1374	757.92	1	145.032
1	21579	1093.35	3.9562	37.811	28518	1093.35	4.1226	756.17	1	144.697
1	2731	1093.35	0.548	38.28	31880	1093.35	4.1742	762.27	1	145.865
1	4811	1093.35	0.9135	37.924	28269	1093.35	4.135	757.64	1	144.979
1	6203	1093.35	1.1645	37.901	29464	1093.35	4.1325	757.35	1	144.923
1	5513	1093.35	1.0382	38.108	30696	1093.35	4.1553	760.04	1	145.438
1	9921	1093.35	1.8342	38.148	32420	1093.35	4.1597	760.56	1	145.537
1	1786	1093.35	0.3782	38.225	29740	1093.35	4.1681	761.55	1	145.727
1	13705	1093.35	2.5169	38.047	25637	1093.35	4.1486	759.25	1	145.287
1	24808	1093.35	4.5496	37.912	30232	1093.35	4.1337	757.49	1	144.95
1	18805	1093.35	3.4465	37.648	26589	1093.35	4.1047	754.06	1	144.294
1	16157	1093.35	2.9635	37.96	28704	1093.35	4.139	758.11	1	145.069
1	8018	1093.35	1.4885	37.867	31253	1093.35	4.1288	756.91	1	144.839
1	19500	1093.35	3.5733	37.787	27622	1093.35	4.12	755.87	1	144.64
1	2417	1093.35	0.4935	37.961	31169	1093.35	4.1391	758.13	1	145.072
1	13130	1093.35	2.4153	37.825	29390	1093.35	4.1241	756.35	1	144.732
1	6756	1093.35	1.2662	37.916	26029	1093.35	4.1341	757.53	1	144.958
1	22187	1093.35	4.0748	37.987	28543	1093.35	4.142	758.47	1	145.138
1	26692	1093.35	4.8955	37.941	27773	1093.35	4.1369	757.87	1	145.023
1	7274	1093.35	1.3566	37.714	32296	1093.35	4.1119	754.91	1	144.456
1	18313	1093.35	3.35	38.2	25095	1093.35	4.1654	761.23	1	145.666
1	1091	1093.35	0.2558	37.999	29166	1093.35	4.1433	758.62	1	145.166
1	14324	1093.35	2.6279	38.103	27675	1093.35	4.1547	759.97	1	145.425
1	16883	1093.35	3.0958	37.867	26797	1093.35	4.1288	756.91	1	144.839
1	11864	1093.35	2.1838	38.067	30763	1093.35	4.1508	759.51	1	145.337
1	544	1093.35	0.1567	38.071	30549	1093.35	4.1512	759.55	1	145.344
1	8708	1093.35	1.6184	38.206	25104	1093.35	4.166	761.3	1	145.679
1	1406	1093.35	0.3145	38.016	29613	1093.35	4.1451	758.83	1	145.206
1	19917	1093.35	3.656	37.969	23340	1093.35	4.14	758.23	1	145.092
1	23178	1093.35	4.2538	37.926	31577	1093.35	4.1352	757.66	1	144.983
1	24029	1093.35	4.4085	37.997	24948	1093.35	4.1431	758.6	1	145.162
1	25261	1093.35	4.6372	38.137	31464	1093.35	4.1585	760.42	1	145.511
1	21055	1093.35	3.8655	37.923	26613	1093.35	4.1349	757.63	1	144.977
1	9421	1093.35	1.746	38.168	25428	1093.35	4.1619	760.82	1	145.587
1	20508	1093.35	3.7586	37.993	26640	1093.35	4.1426	758.54	1	145.151
1	15597	1093.35	2.8635	37.847	26806	1093.35	4.1266	756.65	1	144.789
1	12392	1093.35	2.2779	37.879	27042	1093.35	4.1301	757.06	1	144.868
1	10780	1093.35	1.9842	37.942	33833	1093.35	4.137	757.88	1	145.025
1	25770	1093.35	4.7296	37.876	26509	1093.35	4.1297	757.01	1	144.858
1	17575	1093.35	3.2211	38.114	25931	1093.35	4.1559	760.11	1	145.451
1	15071	1093.35	2.7666	37.785	26282	1093.35	4.1197	755.83	1	144.632
1	8196	1093.47	1.5255	38.002	41037	1093.47	4.1436	758.66	1	145.174
1	13283	1093.47	2.4381	37.901	45943	1093.47	4.1325	757.35	1	144.923
1	3208	1093.47	0.6329	38.071	47725	1093.47	4.1512	759.55	1	145.344
1	978	1093.47	0.2361	37.9	52532	1093.47	4.1324	757.33	1	144.919
1	2612	1093.47	0.5284	37.976	47476	1093.47	4.1407	758.31	1	145.107
1	1646	1093.47	0.3543	38.065	46045	1093.47	4.1505	759.47	1	145.329
1	6177	1093.47	1.1598	37.577	42919	1093.47	4.0968	753.12	1	144.114
1	10558	1093.47	1.9473	38.051	41865	1093.47	4.149	759.29	1	145.294
1	7696	1093.47	1.4318	37.579	46519	1093.47	4.0971	753.15	1	144.119
1	9276	1093.47	1.7187	37.95	40555	1093.47	4.1379	757.98	1	145.044
1	6953	1093.47	1.2949	37.91	48502	1093.47	4.1335	757.46	1	144.944
1	5520	1093.47	1.0399	37.897	42351	1093.47	4.132	757.29	1	144.912
1	20220	1093.47	3.7069	37.747	46962	1093.47	4.1155	755.33	1	144.536
1	20717	1093.47	3.7966	38.126	39277	1093.47	4.1572	760.26	1	145.48
1	18910	1093.47	3.4684	37.918	47802	1093.47	4.1344	757.57	1	144.965
1	4834	1093.47	0.9175	37.999	47566	1093.47	4.1433	758.62	1	145.166
1	23703	1093.47	4.3512	37.931	37930	1093.47	4.1358	757.74	1	144.998
1	12264	1093.47	2.2566	37.594	42308	1093.47	4.0987	753.34	1	144.156
1	26587	1093.47	4.8804	37.786	40040	1093.47	4.1198	755.84	1	144.634
1	16684	1093.47	3.0566	37.833	41145	1093.47	4.125	756.46	1	144.753
1	3820	1093.47	0.7389	37.913	53280	1093.47	4.1338	757.5	1	144.952
1	16203	1093.47	2.9736	37.889	39885	1093.47	4.1312	757.19	1	144.892
1	109	1093.47	0.0774	38.062	49770	1093.47	4.1502	759.44	1	145.323
1	14373	1093.47	2.6382	37.833	40954	1093.47	4.125	756.46	1	144.753
1	15330	1093.47	2.815	37.556	45656	1093.47	4.0945	752.85	1	144.062
1	21720	1093.47	3.9868	37.839	41615	1093.47	4.1257	756.54	1	144.768
1	23310	1093.47	4.2827	37.672	39519	1093.47	4.1073	754.36	1	144.351
1	18079	1093.47	3.3112	37.82	38001	1093.47	4.1236	756.29	1	144.72
1	8616	1093.47	1.6013	37.975	42586	1093.47	4.1406	758.3	1	145.105
1	22224	1093.47	4.0813	38.038	39236	1093.47	4.1476	759.13	1	145.264
1	9750	1093.48	1.8008	37.902	39872	1093.48	4.1326	757.36	1	144.925
1	21148	1093.48	3.8834	37.729	39100	1093.48	4.1136	755.11	1	144.494
1	11337	1093.48	2.0844	37.8	43344	1093.48	4.1214	756.03	1	144.67
1	10170	1093.48	1.8733	37.92	40363	1093.48	4.1346	757.59	1	144.969
1	25705	1093.48	4.7181	37.83	39716	1093.48	4.1247	756.42	1	144.745
1	17372	1093.48	3.1835	37.984	39315	1093.48	4.1416	758.42	1	145.128
1	26984	1093.48	4.9508	37.955	34405	1093.48	4.1384	758.04	1	145.055
1	24520	1093.48	4.5012	38.037	38805	1093.48	4.1474	759.11	1	145.26
1	22266	1093.6	4.0893	37.809	57602	1093.6	4.1224	756.15	1	144.693
1	3779	1093.6	0.7326	37.938	73273	1093.6	4.1366	757.83	1	145.015
1	6345	1093.6	1.1894	37.895	66637	1093.6	4.1318	757.26	1	144.906
1	5425	1093.6	1.0233	38.06	72542	1093.6	4.15	759.41	1	145.317
1	697	1093.6	0.1816	37.992	80319	1093.6	4.1425	758.53	1	145.149
1	1665	1093.6	0.359	38.087	67164	1093.6	4.1529	759.75	1	145.382
1	14265	1093.6	2.6187	37.672	67696	1093.6	4.1073	754.36	1	144.351
1	25376	1093.6	4.6571	37.802	58350	1093.6	4.1216	756.06	1	144.676
1	165	1093.6	0.0858	38.108	74218	1093.6	4.1553	760.04	1	145.438
1	2624	1093.6	0.5301	37.888	73705	1093.6	4.1311	757.18	1	144.89
1	4875	1093.6	0.9243	37.842	68026	1093.6	4.126	756.58	1	144.775
1	13852	1093.6	2.546	37.842	64829	1093.6	4.126	756.58	1	144.775
1	11345	1093.6	2.0853	37.944	64769	1093.6	4.1372	757.9	1	145.028
1	23860	1093.6	4.3777	37.869	56116	1093.6	4.129	756.93	1	144.842
1	8752	1093.6	1.6289	37.832	71539	1093.6	4.1249	756.45	1	144.751
1	18132	1093.6	3.321	37.815	68792	1093.6	4.123	756.22	1	144.707
1	7840	1093.6	1.4585	37.905	68399	1093.6	4.1329	757.39	1	144.93
1	9949	1093.6	1.839	37.819	66707	1093.6	4.1235	756.28	1	144.718
1	26145	1093.6	4.7955	37.753	56263	1093.6	4.1162	755.42	1	144.553
1	16604	1093.6	3.0424	37.825	61135	1093.6	4.1241	756.35	1	144.731
1	10564	1093.6	1.9481	37.782	67288	1093.6	4.1194	755.8	1	144.626
1	12450	1093.6	2.2887	37.731	63979	1093.6	4.1138	755.13	1	144.498
1	3121	1093.6	0.6159	37.915	73533	1093.6	4.134	757.52	1	144.955
1	4273	1093.6	0.8203	37.774	78742	1093.6	4.1185	755.69	1	144.605
1	12878	1093.6	2.3741	37.721	64473	1093.6	4.1127	755	1	144.473
1	21918	1093.6	4.0235	37.736	61346	1093.6	4.1143	755.19	1	144.509
1	17648	1093.6	3.2326	37.777	59899	1093.6	4.1188	755.72	1	144.611
1	13332	1093.6	2.448	37.851	70821	1093.6	4.127	756.69	1	144.797
1	6688	1093.6	1.2558	37.99	66850	1093.6	4.1423	758.5	1	145.143
1	1411	1093.6	0.3153	37.895	66393	1093.6	4.1318	757.26	1	144.906
1	15160	1093.6	2.7844	37.962	63949	1093.6	4.1392	758.14	1	145.074
1	24450	1093.6	4.4894	37.735	60893	1093.6	4.1142	755.18	1	144.508
1	7309	1093.6	1.3615	37.893	64659	1093.6	4.1316	757.24	1	144.902
1	21291	1093.6	3.9056	38.111	59817	1093.6	4.1556	760.07	1	145.443
1	19991	1093.6	3.6715	37.857	62801	1093.6	4.1276	756.77	1	144.812
1	18840	1093.6	3.455	37.835	62842	1093.6	4.1252	756.48	1	144.756
1	26549	1093.6	4.8745	37.803	62278	1093.6	4.1217	756.07	1	144.678
1	5655	1093.6	1.0662	37.827	70865	1093.6	4.1243	756.38	1	144.737
1	20576	1093.6	3.7716	37.893	63924	1093.6	4.1316	757.24	1	144.902
1	27117	1093.6	4.9647	37.801	63638	1093.6	4.1215	756.04	1	144.672
1	17090	1093.6	3.1312	37.721	60051	1093.6	4.1127	755	1	144.473
1	19532	1093.6	3.5796	37.748	64379	1093.6	4.1157	755.36	1	144.542
1	22900	1093.6	4.2018	37.769	60337	1093.6	4.118	755.63	1	144.594
1	1931	1093.72	0.4041	37.94	115021	1093.72	4.1368	757.85	1	145.018
1	4753	1093.72	0.9044	37.918	97897	1093.72	4.1344	757.57	1	144.965
1	8270	1093.72	1.5369	37.883	98069	1093.72	4.1305	757.11	1	144.877
1	1181	1093.72	0.2713	37.992	94584	1093.72	4.1425	758.53	1	145.148
1	6985	1093.72	1.3005	37.861	92038	1093.72	4.1281	756.83	1	144.823
1	595	1093.72	0.166	37.97	112730	1093.72	4.1401	758.24	1	145.093
1	22239	1093.72	4.0837	38.003	100987	1093.72	4.1437	758.67	1	145.175
1	20423	1093.72	3.7423	37.663	89039	1093.72	4.1063	754.24	1	144.327
1	5878	1093.72	1.1045	37.922	95137	1093.72	4.1348	757.62	1	144.974
1	11092	1093.72	2.041	37.869	92627	1093.72	4.129	756.93	1	144.842
1	25123	1093.72	4.6089	37.838	89791	1093.72	4.1256	756.53	1	144.766
1	14707	1093.72	2.7045	37.803	88876	1093.72	4.1217	756.07	1	144.678
1	9342	1093.72	1.7303	37.787	93902	1093.72	4.1199	755.86	1	144.637
1	9856	1093.72	1.8234	37.758	96222	1093.72	4.1168	755.49	1	144.567
1	18331	1093.72	3.3523	37.789	90709	1093.72	4.1202	755.89	1	144.643
1	21256	1093.72	3.8999	37.962	89375	1093.72	4.1392	758.14	1	145.074
1	15171	1093.72	2.7862	37.894	86170	1093.72	4.1317	757.25	1	144.903
1	5341	1093.72	1.0096	37.882	115344	1093.72	4.1304	757.1	1	144.875
1	25791	1093.72	4.7317	37.85	93612	1093.72	4.1269	756.68	1	144.794
1	6716	1093.72	1.2598	37.907	92860	1093.72	4.1331	757.42	1	144.936
1	3688	1093.72	0.7177	37.888	100399	1093.72	4.1311	757.18	1	144.89
1	16655	1093.72	3.0515	37.761	95048	1093.72	4.1171	755.52	1	144.572
1	2909	1093.72	0.5765	37.879	106010	1093.72	4.1301	757.06	1	144.867
1	7731	1093.73	1.4391	37.828	93992	1093.73	4.1245	756.4	1	144.741
1	8711	1093.73	1.6187	37.914	103079	1093.73	4.1339	757.51	1	144.953
1	11824	1093.73	2.1765	37.811	94165	1093.73	4.1226	756.17	1	144.697
1	12659	1093.73	2.3269	37.877	95071	1093.73	4.1298	757.03	1	144.861
1	24526	1093.73	4.5016	37.988	94281	1093.73	4.1421	758.48	1	145.139
1	15793	1093.73	2.9017	37.798	96400	1093.73	4.1212	756.01	1	144.666
1	14179	1093.73	2.6061	37.668	91614	1093.73	4.1069	754.32	1	144.343
1	10594	1093.73	1.9529	37.766	90897	1093.73	4.1176	755.58	1	144.584
1	19453	1093.73	3.5659	37.6	89644	1093.73	4.0994	753.43	1	144.172
1	17663	1093.73	3.2347	37.735	95048	1093.73	4.1142	755.18	1	144.507
1	21876	1093.73	4.0164	37.867	83682	1093.73	4.1287	756.9	1	144.836
1	23595	1093.73	4.3298	37.953	91215	1093.73	4.1382	758.02	1	145.051
1	20825	1093.73	3.8176	37.722	94061	1093.73	4.1128	755.01	1	144.475
1	13714	1093.73	2.5192	37.974	96879	1093.73	4.1405	758.29	1	145.102
1	26149	1093.73	4.7964	37.718	88810	1093.73	4.1124	754.97	1	144.467
1	19900	1093.73	3.6511	37.848	88241	1093.73	4.1267	756.66	1	144.791
1	7010	1093.85	1.3071	37.954	137448	1093.85	4.1383	758.03	1	145.053
1	24315	1093.85	4.4655	37.689	121295	1093.85	4.1092	754.59	1	144.394
1	12502	1093.85	2.296	37.93	129727	1093.85	4.1357	757.72	1	144.993
1	9806	1093.85	1.8126	37.855	131097	1093.85	4.1274	756.74	1	144.806
1	3645	1093.85	0.7096	37.898	153466	1093.85	4.1322	757.31	1	144.915
1	20536	1093.85	3.7632	37.671	135739	1093.85	4.1072	754.35	1	144.348
1	15110	1093.85	2.7756	37.852	124475	1093.85	4.1271	756.71	1	144.8
1	8305	1093.85	1.5429	37.796	143164	1093.85	4.1209	755.97	1	144.658
1	17333	1093.85	3.1749	37.815	122675	1093.85	4.123	756.22	1	144.706
1	4216	1093.85	0.8124	37.903	138777	1093.85	4.1327	757.37	1	144.926
1	7348	1093.85	1.3691	37.846	135671	1093.85	4.1264	756.62	1	144.783
1	22500	1093.85	4.1293	37.789	118033	1093.85	4.1202	755.89	1	144.643
1	5938	1093.85	1.1165	37.806	141535	1093.85	4.122	756.1	1	144.683
1	21279	1093.85	3.9041	37.759	135651	1093.85	4.1169	755.5	1	144.568
1	1474	1093.85	0.327	38.119	154656	1093.85	4.1565	760.18	1	145.464
1	636	1093.85	0.1716	38.104	151264	1093.85	4.1548	759.98	1	145.426
1	3062	1093.85	0.605	37.859	140785	1093.85	4.1279	756.8	1	144.817
1	23113	1093.85	4.2413	37.887	126286	1093.85	4.1309	757.16	1	144.886
1	18324	1093.85	3.3514	37.899	132461	1093.85	4.1323	757.32	1	144.917
1	10133	1093.85	1.8668	37.718	129651	1093.85	4.1124	754.97	1	144.467
1	19358	1093.85	3.5504	37.808	126048	1093.85	4.1223	756.14	1	144.691
1	5083	1093.85	0.9654	37.95	134299	1093.85	4.1379	757.98	1	145.043
1	11009	1093.85	2.0286	37.71	132327	1093.85	4.1115	754.86	1	144.446
1	8773	1093.85	1.6317	37.714	134982	1093.85	4.1119	754.91	1	144.455
1	25737	1093.85	4.7242	37.745	125024	1093.85	4.1153	755.31	1	144.532
1	13161	1093.85	2.4197	37.754	118429	1093.85	4.1163	755.43	1	144.555
1	13615	1093.85	2.5004	37.857	132929	1093.85	4.1276	756.77	1	144.811
1	11490	1093.85	2.1125	37.857	126502	1093.85	4.1276	756.77	1	144.811
1	21973	1093.85	4.0332	37.78	116416	1093.85	4.1192	755.77	1	144.62
1	4656	1093.85	0.8877	37.799	150049	1093.85	4.1213	756.02	1	144.668
1	16110	1093.85	2.955	37.844	125360	1093.85	4.1262	756.6	1	144.779
1	24786	1093.85	4.5452	37.834	124839	1093.85	4.1251	756.47	1	144.754
1	26524	1093.85	4.8677	37.791	126586	1093.85	4.1204	755.91	1	144.647
1	6537	1093.85	1.2258	37.844	138941	1093.85	4.1262	756.6	1	144.779
1	27175	1093.85	4.9722	37.809	125370	1093.85	4.1224	756.15	1	144.693
1	16797	1093.85	3.0796	37.908	125226	1093.85	4.1333	757.44	1	144.94
1	15612	1093.85	2.8653	37.824	113157	1093.85	4.124	756.34	1	144.729
1	18971	1093.85	3.4771	37.656	127887	1093.85	4.1055	754.15	1	144.31
1	6055	1093.97	1.1391	37.853	180068	1093.97	4.1272	756.72	1	144.802
1	4027	1093.97	0.7749	37.948	189307	1093.97	4.1376	757.95	1	145.037
1	803	1093.97	0.203	38.098	196946	1093.97	4.1541	759.9	1	145.41
1	13421	1093.97	2.466	37.877	167298	1093.97	4.1298	757.03	1	144.861
1	1503	1093.97	0.3319	37.96	196587	1093.97	4.139	758.11	1	145.068
1	18320	1093.97	3.351	37.821	167879	1093.97	4.1237	756.3	1	144.721
1	2134	1093.97	0.4375	37.959	202980	1093.97	4.1389	758.1	1	145.066
1	9129	1093.97	1.6878	37.866	178599	1093.97	4.1286	756.88	1	144.832
1	7268	1093.97	1.356	37.881	192639	1093.97	4.1303	757.09	1	144.872
1	12437	1093.97	2.2863	37.801	177674	1093.97	4.1215	756.04	1	144.672
1	20641	1093.97	3.7847	37.857	165379	1093.97	4.1276	756.77	1	144.811
1	5797	1093.97	1.0905	37.825	178878	1093.97	4.1241	756.35	1	144.731
1	5199	1093.97	0.9867	37.818	183182	1093.97	4.1233	756.26	1	144.714
1	21795	1093.97	4.0019	37.845	173589	1093.97	4.1263	756.61	1	144.781
1	9799	1093.97	1.8104	37.916	178934	1093.97	4.1341	757.53	1	144.957
1	23074	1093.97	4.2335	37.72	168291	1093.97	4.1126	754.99	1	144.471
1	7709	1093.97	1.4338	37.882	174854	1093.97	4.1304	757.1	1	144.874
1	23875	1093.97	4.3813	37.852	155520	1093.97	4.1271	756.71	1	144.8
1	3018	1093.97	0.5974	37.824	195808	1093.97	4.124	756.34	1	144.729
1	8512	1093.97	1.5808	37.9	183920	1093.97	4.1324	757.33	1	144.918
1	14358	1093.98	2.635	37.875	180900	1093.98	4.1296	757	1	144.855
1	24495	1093.98	4.4971	37.731	167036	1093.98	4.1138	755.13	1	144.497
1	4526	1093.98	0.8679	37.881	188767	1093.98	4.1303	757.09	1	144.872
1	11810	1093.98	2.1735	37.816	183207	1093.98	4.1231	756.23	1	144.708
1	13630	1093.98	2.5034	37.806	167779	1093.98	4.122	756.1	1	144.683
1	11110	1093.98	2.0446	37.826	176003	1093.98	4.1242	756.36	1	144.733
1	15235	1093.98	2.7986	37.751	174608	1093.98	4.116	755.39	1	144.547
1	25066	1093.98	4.5994	37.768	153600	1093.98	4.1178	755.61	1	144.589
1	17827	1093.98	3.2645	37.923	171896	1093.98	4.1349	757.63	1	144.976
1	12860	1093.98	2.3714	37.7	169575	1093.98	4.1104	754.73	1	144.421
1	19654	1093.98	3.6025	37.796	170328	1093.98	4.1209	755.97	1	144.658
1	16011	1093.98	2.9391	37.944	166998	1093.98	4.1372	757.9	1	145.027
1	17248	1093.98	3.1624	37.769	158630	1093.98	4.118	755.63	1	144.593
1	20952	1093.98	3.8417	37.775	165259	1093.98	4.1186	755.7	1	144.606
1	26358	1093.98	4.8384	37.826	150367	1093.98	4.1242	756.36	1	144.733
1	26054	1093.98	4.7778	37.709	156702	1093.98	4.1114	754.85	1	144.444
1	8412	1094.1	1.5622	37.833	221314	1094.1	4.125	756.46	1	144.752
1	7014	1094.1	1.3085	37.885	217823	1094.1	4.1307	757.13	1	144.88
1	8995	1094.1	1.668	37.943	211543	1094.1	4.1371	757.89	1	145.025
1	14724	1094.1	2.7079	37.852	199859	1094.1	4.1271	756.71	1	144.8
1	1558	1094.1	0.3401	38.061	232928	1094.1	4.1501	759.42	1	145.318
1	4011	1094.1	0.7722	37.883	227447	1094.1	4.1305	757.11	1	144.876
1	2054	1094.1	0.4237	37.971	216864	1094.1	4.1402	758.26	1	145.096
1	9875	1094.1	1.8272	37.836	213748	1094.1	4.1253	756.49	1	144.757
1	23101	1094.1	4.2391	37.844	204030	1094.1	4.1262	756.6	1	144.778
1	1173	1094.1	0.27	37.883	237169	1094.1	4.1305	757.11	1	144.876
1	155	1094.1	0.0834	38.032	243133	1094.1	4.1469	759.05	1	145.247
1	610	1094.1	0.1683	38.086	243640	1094.1	4.1528	759.74	1	145.379
1	2899	1094.1	0.5743	37.884	230277	1094.1	4.1306	757.12	1	144.878
1	12133	1094.1	2.2313	37.761	212388	1094.1	4.1171	755.52	1	144.572
1	18756	1094.1	3.4384	37.795	202579	1094.1	4.1208	755.96	1	144.656
1	9582	1094.1	1.7717	37.854	217312	1094.1	4.1273	756.73	1	144.803
1	10679	1094.1	1.9672	37.85	217095	1094.1	4.1269	756.68	1	144.794
1	5429	1094.1	1.0236	37.912	221101	1094.1	4.1337	757.49	1	144.949
1	26942	1094.1	4.9437	37.633	199997	1094.1	4.103	753.85	1	144.252
1	18190	1094.1	3.3313	37.834	216859	1094.1	4.1251	756.47	1	144.754
1	13037	1094.1	2.4011	37.899	206926	1094.1	4.1323	757.32	1	144.916
1	4759	1094.1	0.9052	37.893	237304	1094.1	4.1316	757.24	1	144.901
1	8035	1094.1	1.4925	37.924	228801	1094.1	4.135	757.64	1	144.977
1	11320	1094.1	2.0817	37.659	228494	1094.1	4.1059	754.2	1	144.319
1	20945	1094.1	3.8398	37.774	202102	1094.1	4.1185	755.69	1	144.604
1	22670	1094.1	4.1578	37.765	187171	1094.1	4.1175	755.57	1	144.581
1	17112	1094.1	3.1352	37.845	213038	1094.1	4.1263	756.61	1	144.78
1	7254	1094.1	1.3534	37.854	219284	1094.1	4.1273	756.73	1	144.803
1	25810	1094.1	4.7358	37.691	194865	1094.1	4.1094	754.61	1	144.398
1	15652	1094.1	2.8722	37.735	200846	1094.1	4.1142	755.18	1	144.507
1	23721	1094.1	4.3538	37.843	197483	1094.1	4.1261	756.59	1	144.777
1	24846	1094.1	4.5558	37.723	195498	1094.1	4.1129	755.03	1	144.478
1	14217	1094.1	2.6119	37.765	218118	1094.1	4.1175	755.57	1	144.581
1	21517	1094.1	3.9439	37.775	213123	1094.1	4.1186	755.7	1	144.606
1	26525	1094.1	4.8677	37.906	198404	1094.1	4.133	757.4	1	144.932
1	20118	1094.1	3.6913	37.859	203740	1094.1	4.1279	756.8	1	144.817
1	19505	1094.1	3.574	37.81	203930	1094.1	4.1225	756.16	1	144.694
1	15050	1094.1	2.7628	37.836	205928	1094.1	4.1253	756.49	1	144.757
1	24288	1094.1	4.4601	37.927	192460	1094.1	4.1353	757.68	1	144.985
1	13560	1094.1	2.4917	37.782	208786	1094.1	4.1194	755.8	1	144.625
1	6572	1094.22	1.2343	37.841	271253	1094.22	4.1259	756.56	1	144.771
1	2913	1094.22	0.5771	37.885	290442	1094.22	4.1307	757.13	1	144.88
1	1244	1094.22	0.2821	37.975	284906	1094.22	4.1406	758.3	1	145.104
1	5949	1094.22	1.1181	37.837	272923	1094.22	4.1254	756.51	1	144.761
1	22120	1094.22	4.0622	37.867	250883	1094.22	4.1287	756.9	1	144.836
1	276	1094.22	0.1127	38.042	293386	1094.22	4.148	759.18	1	145.272
1	780	1094.22	0.197	38.078	293115	1094.22	4.1519	759.64	1	145.36
1	1552	1094.22	0.3393	37.992	278510	1094.22	4.1425	758.53	1	145.148
1	3711	1094.22	0.7207	37.956	294491	1094.22	4.1385	758.05	1	145.056
1	18412	1094.22	3.367	37.715	248753	1094.22	4.112	754.92	1	144.457
1	15655	1094.22	2.8726	37.83	242341	1094.22	4.1247	756.42	1	144.744
1	21427	1094.22	3.9292	37.716	241861	1094.22	4.1121	754.93	1	144.459
1	2358	1094.22	0.4812	37.975	277620	1094.22	4.1406	758.3	1	145.104
1	11363	1094.22	2.0878	37.771	268146	1094.22	4.1182	755.65	1	144.596
1	5270	1094.22	0.9985	38.033	276916	1094.22	4.147	759.06	1	145.249
1	4225	1094.22	0.8137	37.908	274726	1094.22	4.1332	757.43	1	144.937
1	7218	1094.22	1.3449	37.858	271689	1094.22	4.1277	756.78	1	144.813
1	25316	1094.22	4.6457	37.845	223724	1094.22	4.1263	756.61	1	144.78
1	10029	1094.22	1.85	37.779	255124	1094.22	4.1191	755.76	1	144.618
1	17288	1094.22	3.169	37.761	254983	1094.22	4.1171	755.52	1	144.572
1	7757	1094.22	1.4443	37.811	278048	1094.22	4.1226	756.17	1	144.696
1	8901	1094.22	1.6543	37.801	270490	1094.22	4.1215	756.04	1	144.671
1	23144	1094.22	4.2488	37.86	236933	1094.22	4.128	756.81	1	144.818
1	20375	1094.22	3.7309	37.835	243473	1094.22	4.1252	756.48	1	144.755
1	10417	1094.22	1.9191	37.828	254438	1094.22	4.1244	756.39	1	144.738
1	24391	1094.22	4.4778	37.813	246521	1094.22	4.1228	756.2	1	144.702
1	16348	1094.22	2.9981	37.749	242369	1094.22	4.1158	755.37	1	144.543
1	25911	1094.22	4.7521	37.801	240492	1094.22	4.1215	756.04	1	144.671
1	13683	1094.23	2.5118	37.697	253698	1094.23	4.11	754.68	1	144.411
1	11972	1094.23	2.2032	37.785	252371	1094.23	4.1197	755.83	1	144.631
1	23877	1094.23	4.3815	37.822	227082	1094.23	4.1238	756.32	1	144.725
1	19411	1094.23	3.5603	37.782	251104	1094.23	4.1194	755.8	1	144.625
1	18851	1094.23	3.4565	37.81	247588	1094.23	4.1225	756.16	1	144.694
1	26436	1094.23	4.8494	37.824	221451	1094.23	4.124	756.34	1	144.728
1	12940	1094.23	2.3854	37.742	257411	1094.23	4.115	755.28	1	144.526
1	26923	1094.23	4.9401	37.827	240345	1094.23	4.1243	756.38	1	144.736
1	20961	1094.23	3.8428	37.816	237382	1094.23	4.1231	756.23	1	144.707
1	16988	1094.23	3.115	37.78	250334	1094.23	4.1192	755.77	1	144.619
1	8064	1094.35	1.4982	37.914	315851	1094.35	4.1339	757.51	1	144.952
1	2090	1094.35	0.43	37.888	315964	1094.35	4.131	757.17	1	144.887
1	9043	1094.35	1.6767	37.919	302255	1094.35	4.1345	757.58	1	144.966
1	12537	1094.35	2.3041	37.776	293963	1094.35	4.1187	755.71	1	144.608
1	3724	1094.35	0.7221	37.946	341799	1094.35	4.1374	757.92	1	145.031
1	2691	1094.35	0.541	37.92	338085	1094.35	4.1346	757.59	1	144.967
1	11916	1094.35	2.1922	37.789	293877	1094.35	4.1202	755.89	1	144.642
1	11389	1094.35	2.0933	37.795	294754	1094.35	4.1208	755.96	1	144.656
1	171	1094.35	0.0878	38.027	335258	1094.35	4.1463	758.98	1	145.233
1	13447	1094.35	2.4718	37.814	295696	1094.35	4.1229	756.21	1	144.703
1	13999	1094.35	2.5712	37.825	277743	1094.35	4.1241	756.35	1	144.73
1	17814	1094.35	3.261	37.86	272698	1094.35	4.128	756.81	1	144.818
1	5343	1094.35	1.0096	37.912	326255	1094.35	4.1337	757.49	1	144.948
1	21183	1094.35	3.8889	37.793	283232	1094.35	4.1206	755.94	1	144.652
1	9984	1094.35	1.8449	37.81	296342	1094.35	4.1225	756.16	1	144.694
1	14464	1094.35	2.6564	37.794	290751	1094.35	4.1207	755.95	1	144.654
1	21959	1094.35	4.0312	37.784	273579	1094.35	4.1196	755.82	1	144.629
1	17058	1094.35	3.1258	37.846	282676	1094.35	4.1264	756.62	1	144.782
1	22367	1094.35	4.1051	37.757	272154	1094.35	4.1166	755.46	1	144.56
1	1453	1094.35	0.3237	37.915	344525	1094.35	4.134	757.52	1	144.954
1	7172	1094.35	1.3379	37.77	307295	1094.35	4.1181	755.64	1	144.594
1	15784	1094.35	2.9005	37.715	300228	1094.35	4.112	754.92	1	144.457
1	15267	1094.35	2.8045	37.768	295848	1094.35	4.1178	755.61	1	144.589
1	24457	1094.35	4.4906	37.876	284408	1094.35	4.1297	757.01	1	144.857
1	16317	1094.35	2.993	37.717	274176	1094.35	4.1122	754.94	1	144.46
1	4731	1094.35	0.9003	37.932	323676	1094.35	4.1359	757.75	1	144.998
1	7672	1094.35	1.4266	37.81	313836	1094.35	4.1225	756.16	1	144.694
1	20301	1094.35	3.7184	37.817	277339	1094.35	4.1232	756.25	1	144.711
1	10682	1094.35	1.9674	37.753	306876	1094.35	4.1162	755.42	1	144.552
1	19866	1094.35	3.644	37.904	282635	1094.35	4.1328	757.38	1	144.927
1	23025	1094.35	4.2239	37.793	272878	1094.35	4.1206	755.94	1	144.652
1	5803	1094.35	1.0915	37.814	304850	1094.35	4.1229	756.21	1	144.703
1	18810	1094.35	3.4487	37.817	286363	1094.35	4.1232	756.25	1	144.711
1	17998	1094.35	3.2983	37.819	272727	1094.35	4.1235	756.28	1	144.717
1	26931	1094.35	4.9414	37.701	283202	1094.35	4.1105	754.74	1	144.422
1	25726	1094.35	4.7229	37.817	280090	1094.35	4.1232	756.25	1	144.711
1	19037	1094.35	3.4896	37.685	287640	1094.35	4.1087	754.53	1	144.382
1	2785	1094.47	0.5551	37.908	350771	1094.47	4.1332	757.43	1	144.937
1	2138	1094.47	0.4392	37.933	339521	1094.47	4.136	757.76	1	145
1	1432	1094.47	0.3187	37.938	343054	1094.47	4.1365	757.82	1	145.011
1	5132	1094.47	0.9732	37.835	330569	1094.47	4.1252	756.48	1	144.755
1	4192	1094.47	0.8069	37.901	342970	1094.47	4.1325	757.35	1	144.921
1	13821	1094.47	2.5407	37.856	304545	1094.47	4.1275	756.75	1	144.807
1	6960	1094.47	1.2959	37.892	319070	1094.47	4.1315	757.23	1	144.898
1	4602	1094.47	0.8793	37.82	322723	1094.47	4.1236	756.29	1	144.719
1	733	1094.47	0.1887	38.059	358851	1094.47	4.1498	759.39	1	145.312
1	6179	1094.47	1.1603	37.872	332800	1094.47	4.1293	756.97	1	144.849
1	12582	1094.47	2.3104	37.796	305653	1094.47	4.1209	755.97	1	144.657
1	8093	1094.47	1.5022	37.81	340281	1094.47	4.1225	756.16	1	144.694
1	11138	1094.47	2.0493	37.89	320897	1094.47	4.1313	757.2	1	144.893
1	10551	1094.47	1.9455	37.843	315902	1094.47	4.1261	756.59	1	144.776
1	15716	1094.47	2.8846	37.682	304049	1094.47	4.1084	754.49	1	144.374
1	21706	1094.47	3.9839	37.763	281814	1094.47	4.1173	755.55	1	144.577
1	12019	1094.47	2.2128	37.841	320085	1094.47	4.1259	756.56	1	144.77
1	3695	1094.48	0.7184	37.848	319625	1094.48	4.1266	756.65	1	144.787
1	9786	1094.48	1.8082	37.764	316211	1094.48	4.1174	755.56	1	144.579
1	15124	1094.48	2.7781	37.785	295427	1094.48	4.1197	755.83	1	144.63
1	16192	1094.48	2.97	37.829	309175	1094.48	4.1245	756.4	1	144.74
1	22604	1094.48	4.1453	37.735	295232	1094.48	4.1142	755.18	1	144.506
1	18015	1094.48	3.3021	37.748	327884	1094.48	4.1156	755.35	1	144.539
1	14441	1094.48	2.652	37.823	288499	1094.48	4.1239	756.33	1	144.726
1	25585	1094.48	4.6971	37.838	288236	1094.48	4.1255	756.52	1	144.763
1	23027	1094.48	4.2243	37.793	293137	1094.48	4.1206	755.94	1	144.652
1	17343	1094.48	3.1775	37.85	321107	1094.48	4.1269	756.68	1	144.793
1	11405	1094.48	2.0956	37.751	316618	1094.48	4.116	755.39	1	144.546
1	13286	1094.48	2.4388	37.823	310978	1094.48	4.1239	756.33	1	144.726
1	20963	1094.48	3.8431	37.774	317011	1094.48	4.1185	755.69	1	144.604
1	27002	1094.48	4.955	37.694	296635	1094.48	4.1097	754.65	1	144.405
1	24413	1094.48	4.4829	37.812	276521	1094.48	4.1227	756.19	1	144.699
1	23925	1094.48	4.3877	37.792	301637	1094.48	4.1205	755.93	1	144.65
1	18813	1094.48	3.4499	37.743	316271	1094.48	4.1151	755.29	1	144.527
1	16834	1094.48	3.0863	37.722	310277	1094.48	4.1128	755.01	1	144.474
1	19418	1094.48	3.5611	37.828	307065	1094.48	4.1244	756.39	1	144.738
1	25057	1094.48	4.5973	37.705	276845	1094.48	4.1109	754.79	1	144.431
1	963	1094.6	0.2335	38.056	377038	1094.6	4.1495	759.35	1	145.304
1	6525	1094.6	1.224	37.865	362202	1094.6	4.1285	756.87	1	144.829
1	7985	1094.6	1.4827	37.863	357321	1094.6	4.1283	756.85	1	144.825
1	10181	1094.6	1.8751	37.713	339962	1094.6	4.1118	754.9	1	144.452
1	2556	1094.6	0.5185	37.906	370300	1094.6	4.133	757.4	1	144.931
1	13897	1094.6	2.5539	37.79	323256	1094.6	4.1203	755.9	1	144.644
1	10685	1094.6	1.9685	37.813	323015	1094.6	4.1228	756.2	1	144.701
1	1473	1094.6	0.3265	37.997	371142	1094.6	4.143	758.59	1	145.158
1	1964	1094.6	0.4096	37.958	393930	1094.6	4.1387	758.08	1	145.061
[truncated: 5,333 more rows]

## Sheet: 5c_4 Diamantane
func	3D_ID	3D_m_z	3D_RetTime	3D_Mobility_Mass	3D_Intensity	3D_m_z_uncal	3D_TC	3D_omegaC	3D_z	3D_omegaD (CCS / Å^2)
[truncated: 21,584 more rows]

[truncated: 20 more sheets: 5c_5 tPFD, 5c_6 Corannulene, 5c_7 PHPyrene, 5c_8 Aldrin, 5c_9 Endrin, 5c_10 Chlordane, 5c_11 Chlordecone, 5c_12 Mirex, 5d_1 Empty Cage, 5d_2 alpha-Pinene, 5d_3 trans-Decalin, 5d_4 Diamantane, 5d_5 trans-Perfluorodecalin, 5d_6 Corannulene, 5d_7 Perhydropyrene, 5d_8 Aldrin, 5d_9 Endrin, 5d_10 gamma-Chlordane, 5d_11 Kepone hydrate, 5d_12 Mirex]
